# Supplementary material for: LXR-dependent enhancer activation regulates the temporal organization of the liver’s response to refeeding leading to lipogenic gene overshoot
Source: PLoS Biol. 2024 Sep 12;22(9):e3002735. doi: 10.1371/journal.pbio.3002735 (PMC11379474; doi:10.1371/journal.pbio.3002735)
Supplement: S1 Table — (XLSX) [file pbio.3002735.s005.xlsx]

## Sheet: regulated genes by condition
All gene lists are sorted alphbetically
adlib/fasted			refed3h/fasted			refed10h/fasted			refed24h/fasted			refed3h/adlib			refed10h/adlib			refed24h/adlib
upregulated n=689	downregulated n=603		upregulated n=1261	downregulated n=1060		upregulated n=1376	downregulated n=1260		upregulated n=1407	downregulated n=1258		upregulated n=1416	downregulated n=1317		upregulated n=806	downregulated n=703		upregulated n=627	downregulated n=379
0610040F04Rik	0610005C13Rik		0610010K14Rik	1110020A21Rik		0610040F04Rik	1010001N08Rik		0610040F04Rik	0610005C13Rik		0610005C13Rik	0610039K10Rik		0610040F04Rik	1190005I06Rik		1700048O20Rik	1190005I06Rik
1810008I18Rik	1190005I06Rik		1700021F05Rik	1190005I06Rik		1110002J07Rik	1190005I06Rik		1110002J07Rik	0610031O16Rik		0610010K14Rik	0610040F04Rik		1190007I07Rik	1600012H06Rik		1810008I18Rik	1700017B05Rik
1810064F22Rik	1500026H17Rik		1700023D09Rik	1700017B05Rik		1190007I07Rik	1300002E11Rik		1190007I07Rik	1010001N08Rik		1700021F05Rik	1110012L19Rik		1500004A13Rik	1700017B05Rik		1810046K07Rik	1700018L02Rik
2310040G24Rik	1700113A16Rik		1810009A15Rik	2410006H16Rik		1700001L05Rik	1500026H17Rik		1700010I14Rik	1190005I06Rik		1700023D09Rik	1110020A21Rik		1700001L05Rik	1700034H15Rik		2310015A10Rik	1700034H15Rik
2610002M06Rik	1810010H24Rik		1810037I17Rik	4833411C07Rik		1810008I18Rik	1600012H06Rik		1810008I18Rik	1500026H17Rik		1700030K09Rik	1190005I06Rik		1700007L15Rik	1700066M21Rik		2410131K14Rik	2310001H17Rik
3110082I17Rik	1810014B01Rik		2010003K11Rik	4833420G17Rik		1810064F22Rik	1700008J07Rik		1810037I17Rik	1600012H06Rik		1700052K11Rik	1700001C19Rik		1810046K07Rik	2310015A10Rik		2610203C22Rik	3930402G23Rik
4930452B06Rik	1810019D21Rik		2310022A10Rik	4833422C13Rik		2200002D01Rik	1700017B05Rik		1810064F22Rik	1700018L02Rik		1810009A15Rik	1700017B05Rik		1810055G02Rik	2510009E07Rik		2900076A07Rik	4833411C07Rik
4930594C11Rik	1810026B05Rik		2310057M21Rik	4930523C07Rik		2310034O05Rik	1700030J22Rik		2200002D01Rik	1700030J22Rik		1810053B23Rik	1700034P13Rik		1810058I24Rik	3930402G23Rik		2900097C17Rik	4930413G21Rik
A2ml1	1810044D09Rik		2810021J22Rik	4930562F07Rik		2310040G24Rik	1700034H15Rik		2310015A10Rik	1700034H15Rik		2010003K11Rik	1700042O10Rik		2610203C22Rik	4833411C07Rik		3000002C10Rik	4930429F24Rik
A630076J17Rik	1810053B23Rik		3000002C10Rik	4930579G24Rik		2610203C22Rik	1700052K11Rik		2310040G24Rik	1700066M21Rik		2310061I04Rik	1810008I18Rik		2700062C07Rik	4930429F24Rik		4632415L05Rik	4930455H04Rik
Aacs	1810055G02Rik		3110082I17Rik	4931406P16Rik		2900097C17Rik	1700066M21Rik		2610203C22Rik	1700113A16Rik		2700046G09Rik	1810034E14Rik		2900097C17Rik	4932438A13Rik		4930404H11Rik	4930503E24Rik
Abca2	2010003K11Rik		4632415L05Rik	4931408D14Rik		3110045C21Rik	1700096K18Rik		2900097C17Rik	1810044D09Rik		2700062C07Rik	1810064F22Rik		4632415L05Rik	9530052E02Rik		4930452B06Rik	9530052E02Rik
Abca8a	2410002F23Rik		4930453N24Rik	4932438A13Rik		3110082I17Rik	1700113A16Rik		3000002C10Rik	1810053B23Rik		2700097O09Rik	2310001H17Rik		4930404H11Rik	9930014A18Rik		4930483K19Rik	A830035O19Rik
Abca8b	2410006H16Rik		4931414P19Rik	4933428G20Rik		4930404H11Rik	1810010H24Rik		3110045C21Rik	1810055G02Rik		2810004N23Rik	2700081O15Rik		4930483K19Rik	A830010M20Rik		4933407K13Rik	Abcd2
Abcb10	2410022M11Rik		4931428F04Rik	4933431G14Rik		4930452B06Rik	1810026B05Rik		3110082I17Rik	1810058I24Rik		2810021J22Rik	2900026A02Rik		4933431G14Rik	Aasdhppt		4933411K16Rik	Abhd17b
Abcb11	2410131K14Rik		4933421O10Rik	4933439C10Rik		4930483K19Rik	1810053B23Rik		4930402H24Rik	2010320M18Rik		2900052L18Rik	3110082I17Rik		5830417I10Rik	Abca2		5830417I10Rik	Abhd17c
Abcc12	2810414N06Rik		5730408K05Rik	5031439G07Rik		4930581F22Rik	2010003K11Rik		4930404H11Rik	2300009A05Rik		2900076A07Rik	4833411C07Rik		6820431F20Rik	Abcb11		9330159M07Rik	Abi3
Acaca	2900052L18Rik		5830417I10Rik	9030616G12Rik		5830417I10Rik	2010315B03Rik		4930452B06Rik	2310005A03Rik		4632415L05Rik	4833420G17Rik		9030619P08Rik	Abhd17c		A230083G16Rik	Acot1
Acacb	4632415L05Rik		6430548M08Rik	9130409I23Rik		6820431F20Rik	2010320M18Rik		4930459C07Rik	2310039H08Rik		4930453N24Rik	4930402H24Rik		A1bg	Abi3		A330023F24Rik	Acot4
Acat2	4930480G23Rik		9130023H24Rik	9530052E02Rik		A1bg	2210011C24Rik		4930483K19Rik	2410002F23Rik		4930480G23Rik	4930429F24Rik		A630076J17Rik	Abtb2		A330041J22Rik	Acsl1
Acly	4930523C07Rik		9330133O14Rik	Aatk		A2ml1	2310001K24Rik		4933411K16Rik	2410006H16Rik		4931414P19Rik	4930452B06Rik		A930015D03Rik	Ackr2		A930013F10Rik	Acvr2a
Acsl3	4931408D14Rik		A1bg	Abca6		A630076J17Rik	2310015A10Rik		4933431E20Rik	2410022M11Rik		4933421O10Rik	4930523C07Rik		A930033H14Rik	Acss3		Aacs	Adck5
Acsl4	4933431G14Rik		A630076J17Rik	Abca8a		A730081D07Rik	2410006H16Rik		5830417I10Rik	2810013P06Rik		5730408K05Rik	4930562F07Rik		Aacs	Acvr2a		Abcc10	Adgre1
Acsl5	4933439C10Rik		Aacs	Abcb4		Aacs	2410022M11Rik		6820431F20Rik	2810414N06Rik		6030458C11Rik	4930579G24Rik		Aamdc	Adam11		Acaca	Adgrf1
Acsm1	5031439G07Rik		Aars	Abcb6		Aars	2410131K14Rik		9130409I23Rik	2810459M11Rik		6430548M08Rik	4930581F22Rik		Abcb1a	Adamts1		Acacb	Agxt
Acss2	5930430L01Rik		Aatf	Abcc3		Abca8a	2810414N06Rik		A2ml1	3930402G23Rik		9130023H24Rik	4931406P16Rik		Abhd2	Adck5		Acat2	Akr1c14
Acss2os	9030616G12Rik		Abce1	Abcc6		Abca9	2810459M11Rik		A330041J22Rik	4732416N19Rik		9330133O14Rik	4931408D14Rik		Acaa1a	Adgre1		Accs	Alas1
Actn1	9130401M01Rik		Abcf3	Abcg5		Abcb10	3930402G23Rik		A4gnt	4833411C07Rik		A1bg	4931431C16Rik		Acaca	Adgrf1		Acly	Aldh3a2
Adamts1	A230083G16Rik		Abhd1	Abcg8		Abcb1a	4833411C07Rik		A630076J17Rik	4930413G21Rik		A230083G16Rik	4932438A13Rik		Acat2	Ado		Acot11	Aox3
Adamts9	A330023F24Rik		Abhd5	Abhd15		Abcc12	4921507P07Rik		Aacs	4930480G23Rik		A330023F24Rik	8030462N17Rik		Aco2	Ahctf1		Acpp	Apoa1
Adgre1	A930033H14Rik		Abitram	Abi3		Abcg3	4930413G21Rik		Aard	4930503E24Rik		A630076J17Rik	9030616G12Rik		Acot11	Ahdc1		Acrbp	Apoa4
Adgrf1	AA986860		Acbd3	Abl2		Acaca	4930480G23Rik		Abca2	4930523C07Rik		A930033H14Rik	9130409I23Rik		Acp1	Ahr		Acsl3	Apoa5
Adh1	Aass		Acin1	Abtb1		Acacb	4930481A15Rik		Abca8a	4930539E08Rik		Aatf	9430060I03Rik		Acrbp	Aldoart2		Acsl5	Apoe
Adh4	Abca5		Acnat2	Abtb2		Acat2	4930503E24Rik		Abca8b	4930562F07Rik		Abce1	9530052E02Rik		Actg1	Alg10b		Acss2	Aqp11
Adh6-ps1	Abcb4		Acsl4	Ackr2		Acly	4930523C07Rik		Abcb11	4931408D14Rik		Abcf2	9530068E07Rik		Actr3	Amigo1		Acss2os	Arhgap5
Adipor2	Abcc10		Acsm2	Acot1		Acot11	4930539E08Rik		Abcb1a	4933404O12Rik		Abcf3	A230001M10Rik		Acy1	Ap2a2		Acta2	Arid5b
Adprh	Abcd4		Actb	Acot12		Acsl3	4930565N06Rik		Abhd5	4933428G20Rik		Abhd1	A330041J22Rik		Adarb1	Appl1		Actg1	Arl4a
Adra1b	Abcg5		Adamts1	Acot4		Acsl4	4932438A13Rik		Ablim1	4933431G14Rik		Abhd2	Aadac		Adrm1	Arfgap3		Actr3	Arl4d
Afm	Abhd2		Adgrf1	Acpp		Acsm1	4933428G20Rik		Acaca	5031439G07Rik		Abitram	Aatk		Afp	Arhgap23		Adrm1	Arl5a
AI182371	Abhd6		Adgrl2	Acss3		Acsm2	5031425E22Rik		Acacb	5033406O09Rik		Ablim3	Abca2		Aida	Arhgap24		Aida	Arl5b
Akr1c20	Acaa1a		Adh1	Acvr2b		Acsm5	5031439G07Rik		Acat2	5430402O13Rik		Acaa1a	Abca3		Ak2	Arhgap5		Akr1b3	Atoh8
Akr1c6	Acaa1b		Adh6-ps1	Adam11		Acss2	9030616G12Rik		Acat3	9030616G12Rik		Acadl	Abca6		Ak4	Arhgef19		Akt2	Atp11c
Alcam	Acad11		Adsl	Adam23		Acss2os	9130401M01Rik		Acly	9130401M01Rik		Acadm	Abca8a		Akr1b3	Arhgef3		Aldob	Atp13a3
Aldh18a1	Acadm		Aen	Adamts6		Actb	9430037G07Rik		Acot11	9430037G07Rik		Acbd3	Abca8b		Akr1c19	Arid5b		Alpk1	Avl9
Aldh1a7	Acnat2		Agl	Adcy1		Actn1	9530052E02Rik		Acpp	9430083A17Rik		Acbd4	Abcb10		Akt2	Arl15		Amd1	AY512931
Aldoc	Aco2		Agpat5	Adcy6		Actr3	A430035B10Rik		Acsl3	9530052E02Rik		Acnat1	Abcb11		Alas1	Arl4a		Amd2	Bach1
Als2	Acot1		Ahr	Adcy9		Acy1	A630066F11Rik		Acsl4	A530013C23Rik		Acnat2	Abcb6		Alpk1	Arl4d		Anapc4	Bach2
Angptl2	Acot12		Ahsa1	Adgre1		Adarb1	A830035O19Rik		Acsl5	A830035O19Rik		Aco2	Abcc6		Alpl	Arntl		Angptl8	Brap
Anks4b	Acot2		AI661453	Adra1a		Adgrf1	AA986860		Acsm1	A930005H10Rik		Acot1	Abcg2		Amd1	Asap2		Ankrd16	Btbd19
Aox3	Acot3		AI662270	Adra1b		Adh1	Aasdhppt		Acss2	A930033H14Rik		Acot2	Abcg5		Amd2	Asb13		Ankrd24	Btg2
Aqp1	Acot4		Aimp2	Adra2a		Adh4	Aass		Acss2os	AA986860		Acot3	Abcg8		Anapc15	Atf3		Anks4b	C1galt1c1
Aqp8	Acot8		Airn	Aff4		Adh6-ps1	Abca5		Acta2	Aass		Acot4	Abhd17b		Angptl8	Atoh8		Anp32b	C9
Arhgdia	Acrbp		Ajuba	Agbl3		Adprh	Abcb4		Actn1	Aatk		Acot8	Abhd17c		Ank3	Atp2a2		Ap2m1	C9orf72
Arid5b	Acsl1		Akap12	Agmo		Adrm1	Abcc10		Actr3	Abca5		Actb	Abl2		Ankrd12	Atxn1		Ap3m1	Casp6
Arvcf	Acss3		Akap17b	Ago1		Afm	Abcc3		Adam11	Abcb4		Adat1	Abtb1		Ankrd16	Avl9		Ap3s1	Cblb
Asah1	Adora1		Akap2	Ago4		Afp	Abcd2		Adamts9	Abcb9		Adgrl2	Abtb2		Anks3	Avpr1a		Aqp8	Ccdc152
Atad2	Adra1a		Akr1c20	Agtr1a		Agk	Abhd2		Adgrf1	Abcc3		Adsl	Acaca		Anks4b	AY512931		Ar	Ccng2
Atg16l2	Adra2a		Alad	Ahdc1		Agl	Abhd3		Adh1	Abcd2		Aen	Acacb		Anp32b	B230206H07Rik		Arf1	Ccnl1
Atp11a	Agap2		Aldoa	Aifm2		Ahnak	Abhd6		Adh6-ps1	Abcg5		Agap2	Acat2		Aopep	B230219D22Rik		Armcx3	Cd207
Atp4a	Ahcy		Aldoart1	Ak4		Aif1	Abhd8		Adipor2	Abcg8		Agpat1	Acly		Ap2m1	B3gat3		Arrdc2	Cd300ld
Atp8b1	AI507597		Aldoart2	Akap11		Aimp2	Abi2		Adprh	Abhd15		Agpat5	Acmsd		Ap3m1	Bach2		Asrgl1	Cd44
Atp8b4	Aifm2		Alg12	Akap5		Ak4	Abi3		Adra1b	Abhd2		Ahr	Acpp		Ap3s1	Bach2os		Ass1	Cd53
Atxn7l1	Akap5		Alg2	Amer1		Akr1b3	Ablim2		Adra2b	Abhd3		Ahsa1	Acsl3		Apbb3	Bahd1		Atg4a	Cda
Avpr1a	Alas1		Alg3	Angptl4		Akr1c14	Abtb2		Adrb3	Abhd6		AI662270	Acsl5		Apcs	Baiap2		Atp2b2	Cdc42ep5
AY512931	Aldh3a2		Alg8	Ankrd13b		Akr1c19	Acaa1b		Adrm1	Abi2		Aimp2	Acsm1		Apol7a	Bcl6		Atp5f1	Cebpb
Bach1	Aldob		Alox15	Ankrd16		Akr1c20	Acad11		Afap1l2	Abi3		Airn	Acss2		Apol9a	Bcor		Atp5g1	Cebpd
Bach2	Alpl		Alpl	Ankrd28		Akr1c6	Acadm		Afm	Acaa1a		Ajuba	Acss2os		Apol9b	Bet1		Atp5k	Cers6
Bcl6	Als2cl		Als2	Ankrd33b		Akt2	Acat1		Agk	Acaa1b		Akap17b	Actn1		Aprt	Blcap		Atp5md	Ces1d
Bco1	Amigo2		Alyref	Ankrd50		Alad	Ackr2		Ahnak	Acad11		Akap8	Acvr2b		Arf1	Bmpr2		Atp6v0c	Ces4a
Bdh2	Amotl2		Alyref2	Ano1		Aldh18a1	Acnat1		Akap12	Acadl		Alad	Adam11		Arhgef26	Bmt2		Atp6v0c-ps2	Cfhr1
Bhlhe40	Angptl4		Amd1	Ano10		Aldh1a7	Acnat2		Akap2	Acadm		Alas1	Adamts2		Arhgef37	Bok		Atp6v1f	Chac1
Bicc1	Ankrd12		Amd2	Anxa11		Aldh1b1	Acot1		Akr1b3	Acbd4		Aldh3a2	Adamts6		Armcx3	Btbd7		Atp6v1g1	Chic2
Bmp10	Ankrd16		Ampd2	Apbb2		Aldoc	Acot12		Akr1c6	Acot1		Aldoa	Adamts9		Arrdc2	Btg1		Banp	Chpt1
Bmp4	Apoa4		Anapc4	Apoa5		Alg8	Acot2		Akt2	Acot12		Aldoart1	Adcy1		Asl	Btg2		Bbc3	Chrna2
Bmyc	Apoa5		Angptl8	Apobec1		Alpk1	Acot3		Aldh18a1	Acot2		Aldoart2	Adcy6		Asns	C1galt1		Bhlha15	Cidec
Brip1os	Arg1		Ank	Arel1		Als2	Acot4		Aldh1a7	Acot3		Aldob	Adcy9		Atg4a	C9orf72		Bhmt	Cish
C1ql3	Arhgap23		Ankhd1	Arhgap23		Amd1	Acot8		Aldh1b1	Acot4		Alg12	Adgre1		Atp5f1	Calcrl		Bloc1s1	Cldn14
C330021F23Rik	Arhgef40		Ankmy2	Arhgef10l		Amd2	Acox1		Aldh1l1	Acot8		Alg2	Adgrf1		Atp5g1	Camk1d		Bloc1s2	Clec14a
C6	Arid3a		Ankrd26	Arhgef16		Angptl2	Acsl1		Aldoc	Acox1		Alg3	Adgrv1		Atp5k	Camk2n2		Bri3	Clec2h
C77080	Arrdc4		Ankrd49	Arhgef37		Angptl8	Acsm3		Alg8	Acsl1		Alg8	Adh4		Atp5md	Capn5		Brox	Clec7a
C8a	Arsa		Anks4b	Arhgef40		Ank	Acss3		Alms1	Acsm3		Alkbh2	Adipor2		Atp6v0c	Caprin1		Btbd1	Cmpk1
C8b	As3mt		Anp32e	Arhgef7		Ank3	Acvr2a		Als2	Acss3		Alox15	Adra1b		Atp6v0c-ps2	Car3		Btf3	Cmpk2
C9	Asb1		Apba3	Arl13b		Anks4b	Adam11		Amd1	Acvr2a		Alpl	Adrb3		Atp6v1f	Casd1		C330021F23Rik	Cmtm4
Cad	Asic5		Apcs	Arl2bp		Anp32b	Adam23		Amd2	Adam23		Alyref	Aff4		Atp6v1g1	Casp6		C330022C24Rik	Cnr2
Cadm3	Asl		Apex2	Arl4a		Anxa2	Adck2		Ampd2	Adamts6		Alyref2	Agfg2		AW549542	Castor2		C4a	Cobll1
Calm1	Atf5		Apoa4	Arl4d		Aopep	Adck5		Angptl2	Adap2		Amigo3	Ago1		B4galt5	Cavin2		Calm2	Coq10b
Calm3	Atl2		Apol9a	Arrdc4		Aox3	Adcy6		Angptl8	Adck2		Anapc10	Ago4		Banp	Cblb		Capza1	Cpeb2
Calr	Atoh8		Aqr	Arsa		Ap2m1	Ado		Ank	Adck5		Anapc4	Agtrap		BC005624	Cbx7		Cc2d2a	Cpeb4
Camk1d	Atp10d		Ar	Asap1		Apbb3	Adora1		Ank3	Adcy6		Angptl8	Ahdc1		BC021767	Ccdc152		Ccdc12	Cpt1a
Camk4	B930025P03Rik		Arcn1	Asap2		Apcs	Adprhl2		Anks4b	Adgrg2		Ankrd24	Ak4		BC024386	Ccn4		Ccdc149	Crat
Capn3	Bcap29		Arf2	Asap3		Apex1	Adra1a		Anxa2	Ado		Ankrd49	Akap10		BC048644	Ccng2		Ccdc159	Creb3l3
Car3	Bcl2l11		Arf4	Asb1		Apol7a	Adra2a		Anxa5	Adora1		Anks4b	Akap11		Bdh2	Cd14		Ccl27a	Crebrf
Carmil1	Bcl9		Arfgap3	Asb7		Apol9a	Afmid		Ap2m1	Adra1a		Anp32b	Akr1c13		Bhlhe40	Cd164		Cd63	Creld1
Cars	Bet1l		Arfip2	Asic5		Apol9b	Agbl3		Ap3s1	Adra2a		Anp32e	Albfm1		Bhlhe41	Cd44		Cdc5l	Crem
Casp3	Bfar		Arhgap17	Aspg		Apoo	Ago4		Apoo	Adrb2		Ap1m1	Aldh1b1		Bhmt	Cd93		Cdcp1	Crot
Ccl9	Bhlhb9		Arhgdia	Asxl1		Aqp8	Agpat3		Appbp2	Adtrp		Apba3	Aldh1l1		Blnk	Cda		Cdk20	Crtc3
Ccnd1	Bik		Arpin	Atat1		Arf1	Agt		Aqp8	Agap2		Apex2	Aldh4a1		Bloc1s1	Cdc42ep5		Cdk2ap1	Csad
Ccnd2	Bmf		Arpp19	Atg16l2		Arhgap26	Agtr1a		Ar	Agbl3		Apoa4	Aldoc		Bloc1s2	Cdk17		Cdv3	Csrnp1
Cd276	Bmi1		Arrdc3	Atg2a		Arhgdia	Ahcy		Arap3	Agpat3		Apol9a	Alms1		Bnip3	Cdkn1a		Cenpm	Ctcflos
Cd4	Bnip3		Asna1	Atl2		Arhgef17	Ahr		Arf1	Agt		Ar	Amer1		Bri3	Cdkn1b		Ces2g	Ctsc
Cd9	Bpgm		Atf6b	Atm		Arhgef26	AI507597		Arfgap3	Agtr1a		Arcn1	Angptl2		Brox	Cdo1		Chrna4	Ctsf
Cdh1	Brap		Atic	Atoh8		Arhgef37	Aifm2		Arhgap1	Ahcy		Arf2	Angptl4		Btf3	Cept1		Cisd3	Cxcl10
Cdh5	C030006K11Rik		Atp2a2	Atp10d		Arid5b	Akap5		Arhgap10	AI507597		Arf4	Ankrd33b		C330021F23Rik	Cerk		Ckb	Cyp2c55
Cdk5rap3	Caln1		Atp2b2	Atp13a2		Armc8	Aldh3a2		Arhgap26	Aifm2		Arfgap3	Ankrd50		C330022C24Rik	Chka		Cks1b	Cyp4a31
Cela1	Camk2b		Atxn1	Atxn7l3		Armcx3	Aldh6a1		Arhgef16	Akap5		Arfip2	Ano1		C4a	Chmp2b		Cks2	Cyp4a32
Cenpu	Cbfa2t3		Avpr1a	AU022252		Arnt	Alg10b		Arid4a	Alas1		Arhgap32	Ano10		C730036E19Rik	Chpf		Clasrp	D630039A03Rik
Ces2b	Cbr1		AW011738	Avl9		Arpin	Als2cl		Armcx3	Aldh3a2		Arid3a	Anxa11		Capza1	Chpt1		Clic3	D7Ertd143e
Ces2c	Cbx4		AW209491	B230206H07Rik		Arrdc2	Amigo1		Arnt	Alpl		Arpin	Aox1		Car5a	Chsy3		Clk2	Dact1
Ces2g	Cbx7		Azin1	B230208H11Rik		Arrdc3	Amigo2		Arpin	Amigo1		Arrdc3	Aox3		Ccdc12	Cited2		Cnp	Derl3
Ces3b	Ccdc142		B3gntl1	B3galt1		Arvcf	Amotl2		Arrdc2	Amigo2		As3mt	Apobec1		Ccdc137	Cldn1		Cntrl	Dio1
Ces4a	Cd1d1		B4galt5	B430010I23Rik		Atg4a	Angptl4		Arrdc3	Amn1		Asl	Aqp1		Ccdc17	Cldn14		Col5a3	Dr1
Cetn2	Cd36		Bag3	B930025P03Rik		Atic	Ankrd23		Arvcf	Amotl2		Asna1	Aqp8		Ccdc191	Clec14a		Commd10	Dusp6
Chac1	Cda		Baiap2	Bag4		Atp11a	Ankrd50		Atad2	Angptl4		Atf5	Arel1		Ccdc57	Clint1		Cox5b	Dusp8
Chka	Cdip1		Bak1	Bahd1		Atp4a	Anln		Atg16l2	Apoa4		Atf6b	Arhgap11a		Ccdc62	Clock		Cs	Dyrk1b
Chrna4	Cdkn1a		Banf1	BC024386		Atp5f1	Ap2a2		Atg4a	Apoa5		Atg3	Arhgap18		Ccl27a	Clpx		Cwc22	Dyrk2
Cish	Cdkn2c		Banp	Bcl2l11		Atp5g1	Ap5b1		Atp11a	Apob		Atg9b	Arhgap29		Ccne1	Cmpk2		Cyb5d1	E2f8
Cited2	Cdo1		Basp1	Bcl2l13		Atp5k	Apoa4		Atp2b2	Apoc2		Atic	Arhgef10l		Cd63	Cmtm4		Cyb5r4	Eci2
Ckap4	Cebpd		Baz1b	Bend7		Atp5md	Apoa5		Atp4a	Apoe		Atp2a2	Arhgef11		Cdc5l	Cmtm6		Cyp2a22	Efna1
Clcn6	Cend1		BC024978	Bik		Atp6v0c	Apoe		Atp5f1	Aqp11		Atp5h	Arhgef12		Cdk2ap1	Cnksr3		Cyp2d37-ps	Egr1
Cldn1	Cerkl		Bcar3	Bmf		Atp6v0c-ps2	Appl1		Atp5g1	Aqp4		Atxn1	Arhgef16		Cdv3	Cnot6l		Cyp3a44	Enc1
Cldn14	Cgref1		Bcas2	Bmp2k		Atp6v1f	Arel1		Atp5k	Arel1		AU041133	Arhgef37		Cep85	Cnr2		D1Pas1	Ephx1
Cldn2	Chkb		Bcl3	Bmt2		Atp6v1g1	Arhgap23		Atp5md	Arg1		AW011738	Arhgef9		Ces2b	Cntln		D230017M19Rik	Esco2
Clec2h	Chpf2		Bcl6	Bok		Atp8b1	Arhgap24		Atp6v0c	Arhgap23		AW209491	Arid5b		Ces3b	Coq8a		D930048N14Rik	Etfbkmt
Clic5	Chpt1		Bcl7b	Brap		Atpif1	Arhgap5		Atp6v0c-ps2	Arhgef40		Axin2	Arl2bp		Ces4a	Cpeb2		Ddit4	Eva1a
Cmah	Chrna2		Bcs1l	Brca2		Avpi1	Arhgef19		Atp6v1f	Arid3a		Azin1	Arl4a		Cfl1	Cpeb3		Ddx18	F830016B08Rik
Cmtm6	Ciapin1		Bhlha15	Brdt		AY358078	Arhgef3		Atp6v1g1	Arid5a		B230307C23Rik	Arl4d		Chd1l	Cpeb4		Ddx19a	Fam107b
Cnp	Ciart		Bhlhe41	Brf1		B3galt1	Arhgef40		Atp8b4	Arih2		B3galt6	Arl5b		Ciart	Crat		Ddx55	Fam126b
Col14a1	Cidec		Blzf1	Btg1		B4galnt3	Arid3a		Atpif1	Arl4a		B3gntl1	Arntl		Cisd3	Crem		Dgkq	Fam8a1
Col27a1	Cirbp		Bms1	Btg2		B4galt5	Arl15		Atxn7l1	Arl4d		B4galnt1	Arpc1b		Clk2	Crip2		Dnajb6	Fbxl22
Col3a1	Cisd3		Brix1	Btla		Bach1	Arl4a		Avpr1a	Arrdc4		B4galt5	Arrb1		Cmss1	Crot		Dnajb9	Fbxo21
Colec10	Clcf1		Bub3	C4b		BC005624	Arl4d		AY358078	Arsa		Babam2	Arvcf		Col15a1	Crtc3		Dynlt1a	Fbxo30
Commd10	Clstn3		Bud31	C77080		BC021767	Armcx5		B4galnt3	Asap3		Bag3	Asap1		Col27a1	Cry1		Eef1a1	Fbxo31
Comt	Cmbl		Bysl	C9orf72		BC031181	Arntl		Bach2os	Asb1		Baiap2	Asap2		Coq10b	Csad		Eef1g	Fitm1
Cotl1	Cntnap1		Bzw2	Cabyr		BC048644	Arrdc4		Bbc3	Asb7		Baiap3	Asb7		Cox5b	Csgalnact2		Eef2k	Fitm2
Cpb2	Cntrl		C130046K22Rik	Calcoco1		Bco1	Asap2		BC021767	Asic5		Bak1	Aspg		Cox6c	Ctdspl		Eif1	Flvcr2
Creb3l2	Coa6		C1qbp	Caln1		Bdh2	Asb1		BC048644	Asl		Banp	Asxl1		Cpeb1	Ctf1		Eif2s2	Fnip1
Crem	Cox6b2		C1ql3	Camk2d		Bhlhe40	Asic1		Bco1	Aspa		Baz1b	Atf3		Cpsf4l	Cxadr		Eif2s3x	Fosl2
Crtc3	Cpsf4l		C630043F03Rik	Camta2		Bhlhe41	Asic5		Bco2	Atg2a		Bbs4	Atg101		Crcp	Cyp26a1		Eif3m	Foxa1
Csf2rb	Cpt1a		Cacfd1	Capn10		Bhmt	Asl		Bdh2	Atg4d		BC024978	Atg16l2		Cry2	Cyp26b1		Eif4a1	Foxa3
Csl	Cpt1b		Cacybp	Capza2		Bicc1	Atat1		Bhlha15	Atl2		BC029722	Atg9a		Cwc22	Cyp26c1		Eif4e	Foxq1
Ctdspl	Cpt2		Cad	Card10		Blnk	Atf3		Bhlhe40	Atoh8		BC037704	Atm		Cyb5d1	Cyp4f17		Eif4e3	Fst
Cutal	Crat		Calm3	Carf		Bloc1s1	Atf5		Bhmt	Atp10d		Bcap29	Atp11a		Cyb5r4	Cyp4f39		Elovl6	Fzd4
Cxadr	Crcp		Calr	Carhsp1		Bloc1s2	Atg2a		Bicc1	Atp11c		Bcas2	Atp11b		Cyp17a1	Cyp8b1		Eno1	Fzd6
Cxcl9	Creg1		Caprin1	Carns1		Blvra	Atl2		Bloc1s2	Atp13a2		Bcat2	Atp13a2		Cyp2a4	D030056L22Rik		Eppk1	Gabarapl1
Cyb5b	Crls1		Capzb	Casp9		Bmp10	Atoh8		Bmp10	Atp13a3		Bccip	Atp4a		Cyp2a5	D7Ertd143e		Erh	Gal3st1
Cyb5r3	Ctcfl		Car2	Casz1		Bri3	Atp10d		Bmyc	Atp6ap2		Bcl3	Atxn1l		Cyp2c67	D830050J10Rik		Esd	Garem1
Cyp1a2	Ctcflos		Casp7	Cbfa2t2		Brip1os	Atp11c		Brd9	Atxn10		Bcl7b	Atxn7l1		Cyp2c68	Dact2		Etfa	Gbp11
Cyp26a1	Cth		Cbfb	Cblb		Brox	Atp13a3		Brip1os	Atxn2		Bcl9	Atxn7l1os2		Cyp2c69	Dapk1		Ewsr1	Gch1
Cyp26c1	Ctsf		Cbll1	Cblc		Bst2	Atp2a2		Brox	Atxn7l3		Bcor	Avl9		Cyp2d13	Dcdc2a		Extl1	Gclc
Cyp2c23	Cxcl12		Ccdc115	Cbx7		Btf3	Atp6ap2		Btbd1	AW011738		Bet1l	AY512931		Cyp2d37-ps	Ddc		F11	Gde1
Cyp2c29	Cyp17a1		Ccdc124	Ccdc171		C1ra	Atxn1		Btf3	B930025P03Rik		Bhlha15	B230206H07Rik		Cyp2g1	Ddhd1		F730035M05Rik	Gm10007
Cyp2c55	Cyp2b10		Ccdc127	Ccdc28a		C1rb	Atxn2		C1ql3	Bag4		Bhlhb9	B3galt1		Cyp3a59	Defb1		Fabp5	Gm13363
Cyp2c67	Cyp2c38		Ccdc130	Ccn1		C330021F23Rik	AU022252		C1rb	Bbox1		Bhmt	B3gnt2		Cyp4a10	Depp1		Fam129b	Gm14403
Cyp2c70	Cyp2c39		Ccdc134	Ccng2		C330022C24Rik	Avpr1a		C330021F23Rik	BC029722		Bid	B3gnt9		Cyp4a12b	Desi2		Fam151a	Gm15638
Cyp2r1	Cyp2e1		Ccdc137	Ccnl1		C4a	Axin2		C330022C24Rik	BC048403		Birc2	B430010I23Rik		Cyp4a31	Dhrs3		Fam166a	Gm15663
Cyp2u1	Cyp2j9		Ccdc149	Cd247		C6	B230206H07Rik		C4a	BC051226		Blzf1	B4galnt3		Cyp7b1	Dhrs9		Fan1	Gm27021
Cyp4f14	Cyp39a1		Ccdc47	Cdadc1		C730036E19Rik	B230219D22Rik		C6	Bcap29		Bmi1	Bach1		D130043K22Rik	Diaph1		Farp1	Gm2788
Cyp51	Cyp3a11		Ccdc59	Cdc14b		C8b	B3gat3		Cabp2	Bche		Bms1	Bach2		D230017M19Rik	Dmxl1		Fasn	Gm3219
Cyp7b1	Cyp3a13		Ccdc66	Cdc42bpa		Cadm3	B930025P03Rik		Cad	Bcl2l11		Bnip3	Bag4		D930015M05Rik	Dnmt3b		Fcf1	Gm3414
Cys1	Cyp3a25		Ccdc86	Cdc42bpg		Calm2	Bace1		Cadm3	Bcl9		Brcc3	Bahd1		Dbp	Dr1		Fdft1	Gm6225
D030056L22Rik	Cyp3a59		Ccdc97	Cdc42ep5		Calr	Bag4		Calm1	Bcl9l		Brix1	Bambi		Dclk3	Dram2		Fdps	Gm6568
D17H6S56E-5	Cyp46a1		Ccnd1	Cdk17		Camk1d	Bahd1		Calm2	Bend7		Brms1	Bbc3		Ddx18	Dtx4		Firre	Gna12
D630039A03Rik	Cyp4a10		Ccnk	Cdk19		Camk4	Baiap2		Calm3	Bfar		Bub3	Bcl10		Ddx19a	Dusp10		Fkbp14	Gpat3
Dars2	Cyp4a14		Ccr5	Cdk2		Capn3	BC048403		Calr	Bhlhb9		Bud31	Bcl2l11		Ddx39	Dusp6		Ftl1	Gpat4
Dbi	Cyp4a31		Cct2	Cdkn2c		Capza1	Bcap29		Calu	Bik		Bysl	Bco2		Derl3	Dusp8		Fuom	Gpcpd1
Dcaf12l1	Cyp4a32		Cct3	Cdkn2d		Car3	Bche		Camk1d	Bmf		Bzw2	Bcorl1		Dhps	Dyrk2		Fus	Grb10
Dcdc2a	Cyp4f17		Cct6a	Cds2		Car5a	Bcl2l11		Camk4	Bmp2k		C1ql3	Bdh2		Dhtkd1	E2f8		G6pd2	Hcar2
Ddhd1	Cyp8b1		Cct7	Cebpb		Carmil1	Bcl2l13		Capn3	Bmpr2		C2cd2l	Bend7		Dnajc2	Efna1		G6pdx	Hdc
Ddost	D230017M19Rik		Cct8	Cebpd		Cars	Bcl7c		Caprin2	Bmt2		C330018D20Rik	Bhlhe40		Dnph1	Efnb1		Gabarapl2	Heca
Depdc7	D7Ertd143e		Cd3eap	Cecr2		Casp3	Bcl9		Capza1	Bnip3		Cacfd1	Birc3		Doc2g	Egln3		Gapdh	Hhex
Depp1	Dbp		Cdc42se1	Celsr2		Casp7	Bcor		Car3	Bnip3l		Cactin	Bmf		Dusp1	Egr1		Gbp6	Hmcn2
Dhcr7	Ddhd2		Cdca7	Cenpa		Cc2d2a	Bend7		Carmil1	Bpgm		Cacybp	Bmp2k		Dynll1	Eif1a		Gck	Hsd17b6
Dhrs9	Decr1		Cdh1	Cenpl		Ccdc12	Bet1		Cars	Braf		Cad	Bmp4		E130102H24Rik	Elf1		Gckr	Hsdl2
Dlgap1	Dennd6b		Cdk11b	Cep83os		Ccdc34	Bhlhb9		Casp3	Brap		Calr	Bok		Edc3	Elk3		Ggct	Ier2
Dnase1l3	Det1		Cdk2ap2	Ces1d		Ccdc57	Bik		Casp7	Brms1		Caml	Brap		Eef1a1	Elovl3		Gja10	Ifit1
Dock6	Dffb		Cdk4	Ces2e		Ccdc69	Bmp2k		Cavin1	Btbd19		Capn12	Brd1		Eef1b2	Elovl5		Glrx3	Ifrd1
Dpy19l3	Dgat1		Cep85	Chac1		Ccdc80	Bmpr2		Cc2d2a	Btg2		Car2	Brdt		Eef1g	Elp4		Gm11266	Igfbp1
Dusp4	Dgkh		Cers6	Chd2		Ccl9	Bmt2		Ccdc12	C030006K11Rik		Card14	Bri3bp		Eef2k	Enc1		Gm11437	Igfbp2
Dynll1	Dhrs13		Ces2g	Chd4		Ccnd1	Bnip3l		Ccdc127	C1galt1c1		Card19	Btbd7		Efhd2	Enpp3		Gm12070	Igsf8
E2f8	Dhtkd1		Ces4a	Chic2		Ccnd2	Bok		Ccdc149	C920006O11Rik		Catsper2	Btg1		Egfr	Enpp6		Gm12191	Igtp
Ebp	Dlec1		Cfap298	Chkb		Ccne1	Braf		Ccdc162	C9orf72		Cbll1	Btg2		Eif1	Epc2		Gm12338	Ikzf4
Echdc1	Dmac2l		Cfdp1	Chpf2		Cd24a	Brap		ccdc198	Cab39		Cbr1	C030034L19Rik		Eif2b3	Eps8l2		Gm14325	Inhbc
Echdc3	Dnal4		Cfl1	Chrnb2		Cd276	Btbd3		Ccdc3	Cabyr		Cbx4	C2cd2		Eif2s1	Erbb3		Gm14326	Irf2bp2
Edem1	Dqx1		Cflar	Chst14		Cd63	Btg1		Ccdc34	Cacng7		Ccar1	C2cd3		Eif2s2	Esco2		Gm15408	Irf7
Eepd1	Dtnb		Champ1	Chuk		Cdc42ep4	Btg2		Ccdc69	Calcoco1		Ccdc115	C330021F23Rik		Eif2s3x	Etfbkmt		Gm15772	Irgm2
Efna1	Dusp28		Cherp	Cirbp		Cdc5l	Btg3		Ccl27a	Caln1		Ccdc124	C4b		Eif3j1	Ethe1		Gm16938	Irs2
Efna3	Dusp3		Chic1	Cisd1		Cdh1	C1galt1c1		Ccl9	Calr3		Ccdc130	C4bp		Eif3j2	Evi5		Gm19619	Isg15
Eif2ak3	E030018B13Rik		Chordc1	Clcn2		Cdh15	C1qtnf9		Ccn4	Camk2b		Ccdc134	C6		Eif3m	F8		Gm32856	Isyna1
Eipr1	Ech1		Ciao2b	Clmn		Cdh6	C330013E15Rik		Ccnd1	Camk2n2		Ccdc137	C77080		Eif4a1	F830016B08Rik		Gm3336	Jag1
Elk3	Eci1		Cited2	Clpx		Cdk11b	C330018D20Rik		Ccnd2	Capza2		Ccdc149	C8a		Eif4e	Fam110a		Gm35986	Junb
Elovl1	Eci2		Cks1b	Clstn3		Cdk2ap1	C9orf72		Cd24a	Casc4		Ccdc151	C9		Eif4e3	Fam124a		Gm4070	Kdm7a
Elovl6	Eda		Cldn2	Cluh		Cdk5rap2	Cacng7		Cd276	Casp6		Ccdc174	C9orf72		Eif4ebp3	Fam149a		Gm5148	Klb
Enpep	Efna5		Clec2h	Cmtm4		Cdk5rap3	Caln1		Cd4	Cbfa2t3		Ccdc32	Cabyr		Ell3	Fam160a1		Gm5424	Klf16
Epc2	Ehhadh		Cnot4	Cmtm8		Cdv3	Camk2d		Cd63	Cblb		Ccdc47	Cadm3		Elovl6	Fam199x		Gm5434	Klf6
Erbb4	Ei24		Cnot9	Cnppd1		Cebpe	Camk2n2		Cd9	Cblc		Ccdc59	Cadps2		Eno1	Fam20a		Gm5512	Klf9
Erg28	Eif1		Cnpy3	Cnr2		Cela1	Casc4		Cd93	Cbr1		Ccdc62	Calcoco1		Epop	Fam210a		Gm6402	Klhdc8a
Erlin1	Eif4ebp3		Cnpy4	Cnst		Cenpj	Casp6		Cdc23	Cbx4		Ccdc66	Camk1d		Eppk1	Fam222a		Gm6548	Klhl24
Ern1	Elmod3		Cntnap1	Cog5		Cep85	Casz1		Cdc42ep4	Cbx7		Ccdc86	Camk2d		Erh	Fam83g		Gm6644	Lats2
Ero1lb	Emc8		Coa4	Col5a3		Cers2	Cbfa2t3		Cdc5l	Ccdc152		Ccdc96	Camk4		Esd	Fam89a		Gm7367	Lcorl
Etv5	Eml5		Cog8	Coq8a		Ces2b	Cblb		Cdcp1	Ccdc18		Ccdc97	Capn10		Esrrg	Fam8a1		Gm9855	Leng9
Exoc4	Enc1		Coil	Coro7		Ces2c	Cblc		Cdh1	Ccdc71l		Ccnj	Capn5		Etfa	Fbxl17		Gnat1	Lpar6
Exph5	Epb41		Copg1	Cpeb2		Ces2g	Cbr1		Cdh6	Ccdc73		Cct2	Car3		Etnk2	Fbxl22		Gng5	Lpl
F11	Epb41l4aos		Cox10	Cpsf4l		Ces3a	Cbx4		Cdk11b	Ccl6		Cct3	Car5a		Ewsr1	Fbxo21		Gng5-ps	Lrit1
F2r	Epha2		Cox15	Cpt1a		Ces3b	Cbx7		Cdk20	Ccnd3		Cct6a	Car8		Exosc10	Fbxo30		Gnpda1	Lrrc25
Fabp1	Ephx2		Cox20	Crbn		Ces4a	Ccdc120		Cdk2ap1	Cd1d1		Cct7	Card10		Extl1	Fem1c		Gnpnat1	Lurap1l
Fabp5	Epop		Cox5b	Creb3l3		Cetn2	Ccdc142		Cdk5rap2	Cd36		Cd2bp2	Carhsp1		Fads3	Fermt2		Got2	Maff
Fads1	Eri2		Cpsf2	Crebl2		Cfap20	Ccdc152		Cdk5rap3	Cd83		Cd36	Carmil1		Fam102a	Fga		Gpam	Map1lc3a
Fam111a	Esrra		Cpsf3	Crebrf		Cfl1	Ccdc71l		Cdpf1	Cda		Cd3eap	Carns1		Fam151a	Fgd4		Gpatch11	March6
Fam124a	Etfdh		Cptp	Cry1		Chac1	Ccdc73		Cela1	Cdc42ep5		Cdc34	Cars		Fam47e	Flvcr1		Gpatch4	March7
Fam149a	Fabp2		Creb3l2	Crybg1		Chaf1a	Ccdc82		Cenpc1	Cdip1		Cdc42se1	Casd1		Fanca	Fmnl2		Gpi1	Marcksl1-ps4
Fam3c	Fam120aos		Creld2	Cryl1		Chd1l	Ccn1		Cenpm	Cdkn1a		Cdc73	Casp3		Farp1	Fnbp1l		Gpr17	Mcm10
Fam47e	Fam131c		Cs	Csad		Chek2	Ccnd3		Cenpo	Cdkn1c		Cdca7	Casp9		Fasn	Fndc3b		Gps1	Mgll
Fasn	Fam13a		Csf1	Csnk1g1		Chid1	Ccng2		Cenpu	Cdkn2aip		Cdk11b	Cbl		Fbxo34	Fos		Gpx4	Mia3
Fdft1	Fam209		Csl	Cspg5		Chrna4	Ccni		Cep85	Cdkn2c		Cdk2ap2	Cbln3		Fbxo36	Fosb		Grk5	Mir1903
Fdps	Fam234b		Csnk2b	Csrnp1		Chsy1	Cd1d1		Ces1g	Cdo1		Cdk4	Cbx6		Fcf1	Fosl2		Gsta1	Mmd
Fer	Fam76b		Cstf2	Ctcfl		Churc1	Cd36		Ces2b	Cebpb		Cdk7	Cbx7		Fdft1	Foxa1		Gsta2	Mospd3
Fermt2	Fan1		Cstf2t	Ctcflos		Ciao2b	Cd83		Ces2c	Cebpd		Celf2	Ccdc141		Fdps	Foxq1		Gstm2	Mpzl1
Fga	Fbf1		Cstf3	Ctdsp2		Ciart	Cda		Ces2g	Celf2		Cep85	Ccdc171		Fhad1	Fpgs		Gstm3	Mroh8
Fgfr2	Fbxo31		Ctla2a	Ctf1		Cisd3	Cdc42ep5		Ces3a	Cend1		Cfap298	Ccdc28a		Fkbp11	Frat1		Gstm5	Mup18
Fgfr3	Fendrr		Ctps	Ctif		Cish	Cdc73		Ces3b	Cenpb		Cfdp1	Ccdc50		Fkbp5	Fst		Gstp1	Myc
Fgg	Fgf1		Ctr9	Ctnnbip1		Ckb	Cdip1		Cfap20	Cerkl		Cgref1	Ccn4		Fmo2	Fzd5		Gstp3	Mylip
Fkbp11	Fgf21		Cul2	Ctsf		Clcn6	Cdkn1a		Cfl1	Ces1d		Champ1	Ccng2		Fnip2	Fzd6		Gvin1	Nadk2
Flna	Fhod3		Cwc22	Cul9		Cldn7	Cdkn2aip		Cgn	Cfd		Chchd10	Ccnl1		Ftl1	Fzd7		H2-K2	Ncapg
Flt1	Fitm2		Cwc27	Cxcl14		Clec2h	Cdkn2c		Chek2	Cfhr1		Chchd4	Cd300lg		Fuom	G6pc		H2-Q5	Nceh1
Flt4	Fkbp5		Cxcl10	Cyb5r1		Clic5	Cdo1		Chka	Cgref1		Cherp	Cd34		Fus	G6pd2		H2-Q6	Ndufa11b
Fmn1	Flvcr2		Cxxc1	Cyp2a4		Cmah	Cebpb		Chrm3	Chchd10		Chic1	Cd4		Gabarapl2	Gabarapl1		H2-Q7	Nectin3
Fnip2	Fmo2		Cyb5d1	Cyp2b10		Cndp2	Cebpd		Chrna4	Chchd2		Chordc1	Cdc14b		Gapdh	Gadd45b		H2-Q9	Nedd9
Folr2	Frat1		Cyp2c67	Cyp2j9		Cnih1	Celf2		Ciao2b	Chic2		Chrna2	Cdc42ep5		Gas2l3	Gal3st1		H3f3a	Nfil3
Fosl2	G0s2		Cyp2c68	Cyp2r1		Cnmd	Cend1		Cib3	Chkb		Ciapin1	Cdh5		Gbp10	Garem1		H3f3b	Nlrp12
Foxa1	Gadd45b		Cyp2c69	Cyp3a13		Cnn2	Cep97		Cisd3	Chmp1b		Ciart	Cdk17		Gbp11	Gas1		Hadhb	Nox4
Foxa2	Gal3st1		Cyp2c70	Cyp3a25		Cnp	Cept1		Ckap4	Chpf		Cidec	Cdk19		Gbp3	Gas7		Hamp2	Nr4a1
Foxj1	Gcnt7		Cyp2u1	Cyp3a59		Coa3	Cerk		Ckb	Chpf2		Cisd3	Cdk2		Gbp6	Gask1a		Hax1	Nr4a2
Foxp1	Gde1		Cyp4a31	Cyp4b1		Cobl	Cerkl		Cks1b	Chpt1		Cks1b	Cdkl2		Gck	Gata4		Hba-a1	Nr4a3
Foxq1	Gemin2		Cyp4f14	Cyp4f15		Col14a1	Ces1d		Cks2	Chrd		Clk2	Cds2		Gemin8	Gata6		Hba-a2	Nrep
Fpr1	Gfra1		Cyp51	Cyp4f17		Col15a1	Cfd		Clcn6	Chrna2		Clpp	Cebpb		Glrx3	Gatm		Hcn3	Nrip1
Fras1	Gjc3		Cyp7a1	Cyp4f39		Col27a1	Cgref1		Cldn2	Chrnb2		Cltb	Cebpe		Gm11266	Gclc		Hes1	Oas3
Frmd4b	Gk		Cyp7b1	Cyp8b1		Col3a1	Chd4		Clec2h	Ciart		Cntnap1	Cecr2		Gm12070	Gfod1		Higd1a	Olig1
Fst	Gk2		Cys1	Cyren		Col6a2	Chic2		Clic3	Cidec		Coa4	Cela1		Gm12191	Gfod2		Hinfp	Pck1
Fstl1	Glrx		D030028A08Rik	Cyth3		Col6a3	Chka		Clic4	Cirbp		Coa7	Celsr1		Gm12338	Gfpt1		Hmga1	Pcp4l1
Fyb	Glt1d1		D630039A03Rik	D130020L05Rik		Colgalt2	Chkb		Clic5	Cldnd1		Cog8	Cenpa		Gm12718	Gldc		Hmga1b	Peg10
G6pd2	Gm10007		D6Wsu163e	D230025D16Rik		Commd10	Chmp1b		Clmp	Clec7a		Coil	Cenpl		Gm13872	Glipr2		Hmgb1	Pfkfb3
G6pdx	Gm10804		Dact1	D7Ertd143e		Comt	Chmp2b		Clstn1	Cln6		Commd2	Cep192		Gm14325	Glt28d2		Hmgb3	Phlda1
Gabbr2	Gm15441		Dapk2	D830031N03Rik		Copz1	Chpf		Cmah	Clstn3		Commd5	Cep72		Gm14326	Gm10007		Hmgcr	Phospho1
Gale	Gm15638		Dapk3	Dab2ip		Coq10b	Chpf2		Cmtm6	Cltb		Commd9	Ces1d		Gm14403	Gm10532		Hmgcs1	Pik3ap1
Gamt	Gm15708		Dbp	Dcaf17		Cotl1	Chpt1		Cnih1	Cmip		Copg1	Ces1e		Gm15408	Gm13889		Hmgn2	Pim3
Gas7	Gm16157		Dctn5	Ddhd2		Cox5b	Chrna2		Cnn2	Cmpk1		Copz2	Ces1g		Gm15441	Gm15663		Hnrnpa3	Pitx3
Gask1a	Gm16573		Ddit3	Dennd3		Cpb2	Chrnb2		Cnot3	Cmtm4		Cox10	Ces2a		Gm15772	Gm16982		Hnrnpc	Pla2g12a
Gata4	Gm20517		Ddost	Dennd4a		Cr1l	Cidec		Cnp	Cnnm1		Cox15	Ces2b		Gm16573	Gm19522		Hnrnpf	Plbd2
Gatm	Gm20604		Ddx10	Depdc5		Ctnnd2	Cirbp		Col14a1	Cnppd1		Cox20	Ces2c		Gm16973	Gm2061		Hnrnph2	Plekhb1
Gbe1	Gm3336		Ddx18	Depp1		Cutal	Cited2		Col15a1	Cnst		Cox5b	Ces2e		Gm19619	Gm27021		Hnrnph3	Plk3
Gbp10	Gm4285		Ddx21	Desi2		Cwc22	Clba1		Col27a1	Cntf		Cox6b2	Ces3b		Gm28042	Gm2788		Hnrnpr	Pogk
Gbp11	Gm44502		Ddx24	Dgkh		Cxcl9	Clcf1		Col3a1	Cntnap1		Cpeb1	Cetn2		Gm4070	Gm31508		Hsp90aa1	Por
Gbp6	Gm4737		Ddx27	Dhrs3		Cyb5b	Cldn1		Col4a1	Coa6		Cpox	Chac1		Gm5148	Gm31520		Hspa1a	Pparg
Gbp7	Gm5481		Ddx31	Dhtkd1		Cyb5d1	Cldnd1		Col4a2	Cobll1		Cpt1b	Chaf1a		Gm5434	Gm3414		Hspa1b	Ppm1k
Gcat	Gna12		Ddx49	Dip2a		Cyb5r3	Cln6		Col5a3	Commd5		Cptp	Chd2		Gm6402	Gm45916		Hspa8	Ppp1r13b
Gck	Golt1a		Ddx55	Disp2		Cyb5r4	Clock		Col6a3	Comtd1		Crat	Chd6		Gm6548	Gm4952		Hspd1	Ppp1r15a
Gclc	Got1		Denr	Dixdc1		Cyba	Clpx		Col8a1	Cops2		Crcp	Chek2		Gm6644	Gm6225		Idi1	Ppp1r3g
Gfod1	Gp1ba		Derl3	Dmwd		Cygb	Clstn3		Commd10	Coq10b		Creb3	Chic2		Gm7367	Gm6568		Ifi27l2b	Ppp2r2d
Ggcx	Gpat3		Dhdds	Dnajc28		Cyp1a2	Cluh		Comt	Cox6b2		Creld2	Chka		Gm826	Gm7854		Ikbke	Prdx6b
Ghr	Gpat4		Dhx29	Dnase1l1		Cyp20a1	Cmpk1		Copz1	Cpeb2		Crls1	Chrna4		Gm9855	Gpatch2l		Il11ra1	Proca1
Gm11437	Gpc1		Dhx8	Dnmbp		Cyp2a5	Cmpk2		Coq8a	Cpeb4		Cryzl1	Chst14		Gmds	Gramd4		Inhbe	Prr16
Gm12250	Gpcpd1		Diaph1	Dnmt3a		Cyp2c23	Cmtm4		Cotl1	Cpox		Csf1	Chst15		Gmnn	Grhl1		Insig1	Ptbp3
Gm12718	Gpd1l		Dkc1	Dot1l		Cyp2c29	Cnksr3		Cox5b	Cpt1a		Csnk2b	Chst7		Gnat1	Grk5		Isca1	Ptma
Gm14403	Gpr135		Dnaja1	Dqx1		Cyp2c40	Cnnm3		Cpb2	Cpt1b		Cstf2t	Chuk		Gng5	Gstcd		Josd2	Ptp4a1
Gm16090	Gpr17		Dnaja4	Dsc2		Cyp2c50	Cnst		Cpm	Cpt2		Ctla2a	Cish		Gng5-ps	Gtf2ird1		Kcnq1ot1	Pxmp4
Gm16551	Gpt		Dnajb11	Dstyk		Cyp2c53-ps	Cntnap1		Cpsf3	Crat		Ctps	Clcn6		Gnpda1	H6pd		Khk	R74862
Gm2788	Gpt2		Dnajb2	Dusp3		Cyp2c55	Cntrl		Creb3l2	Crbn		Ctse	Clec14a		Gnpnat1	Hacl1		Klf10	Rab30
Gm2a	Grin3b		Dnajb4	Dvl2		Cyp2c67	Col13a1		Crtap	Crcp		Cux2	Clec4g		Got2	Hamp		Kpna2	Rab43
Gm31520	Grn		Dnajb9	Dyrk1b		Cyp2c68	Commd5		Cs	Creb3l3		Cwc15	Clmn		Gpatch11	Haus3		Krt8	Rapgef4
Gm35986	Gstt2		Dnajc11	Dyrk2		Cyp2c69	Cops2		Csl	Crebrf		Cwc22	Cln8		Gpatch4	Hcar2		Larp7	Rarres1
Gm37013	Gt(ROSA)26Sor		Dnajc2	E030018B13Rik		Cyp2c70	Coq8a		Cstf3	Crebzf		Cwc27	Clpx		Gpi1	Hdac5		Lars2	Rasgef1b
Gm3704	Gtf2e1		Dnajc21	E330009J07Rik		Cyp2d13	Cpeb2		Ctc1	Creg1		Cxcl10	Cmtm4		Gpr17	Heca		Llph	Rcl1
Gm38416	Hadhb		Dnajc3	E330011O21Rik		Cyp2d37-ps	Cpeb4		Cutal	Crls1		Cxcl11	Cmtm6		Gps1	Hectd2		Lmntd2	Resf1
Gm38666	Hamp		Dnm1l	Eci2		Cyp2g1	Cpox		Cwc22	Crot		Cxxc1	Cmtm8		Gpt	Hectd2os		LOC102631757	Retreg1
Gm38667	Hdc		Dnttip2	Eda		Cyp2u1	Cpt1a		Cwf19l1	Crtc2		Cyb5d1	Cnmd		Gpx4	Herpud2		Lpin1	Rhob
Gm4956	Hic2		Dpagt1	Efna1		Cyp3a44	Cpt1b		Cxadr	Csad		Cyp17a1	Cnot1		Gpx6	Hhex		Lpin3	Rhoc
Gm5524	Hist1h1c		Dpf2	Efna5		Cyp4a12a	Cpt2		Cxcl9	Csrnp1		Cyp2a22	Cnot6l		Grem2	Hipk3		Lrfn4	Rlf
Gnat1	Hlf		Dph2	Elk1		Cyp4f14	Crat		Cyb5b	Csrp2		Cyp2c39	Cnp		Gsta2	Hmcn2		Lrtm1	Rnase4
Gngt1	Hmgcs2		Dph5	Elk4		Cyp51	Crbn		Cyb5d1	Ctcfl		Cyp2e1	Cnr2		Gstm2	Hnrnpa0		Lss	Rnaseh2c
Gpam	Hnrnpdl		Dph6	Elmo2		Cyp7a1	Crebzf		Cyb5r3	Ctcflos		Cyp3a59	Cog5		Gstp1	Hr		Luc7l3	Rnf128
Gpc4	Hpd		Dpy19l3	Elmod3		Cyp7b1	Creg1		Cyp1a2	Ctf1		Cyp4a10	Col14a1		Gstp2	Hsd3b7		Lysmd1	Rnf19b
Gpc6	Hsd17b10		Drosha	Elovl3		Cys1	Crip2		Cyp20a1	Cth		Cyp4a14	Col18a1		Gstt2	Hspa13		Malat1	Rsad2
Gpr182	Hsd17b11		Dtd1	Eml3		D130043K22Rik	Crls1		Cyp26a1	Ctif		Cyp4a31	Col1a1		Gtpbp4	Hspa5		Mast3	Rtn4rl1
Gprin3	Hsd17b13		Dtx3l	Emp2		D17H6S56E-5	Crot		Cyp2c29	Ctsf		Cyp4a32	Col1a2		Gucy2c	Hyou1		Mcrs1	Rtp4
Gramd3	Hsd17b4		Dtymk	Enc1		D630024D03Rik	Cry1		Cyp2c40	Ctsz		Cyp7a1	Col27a1		Gvin1	Id2		Mdn1	Saa3
Grb10	Hsdl2		Dus2	Enpp3		Daam1	Csad		Cyp2c50	Cux2		Cys1	Col3a1		Gys2	Id3		Me1	Sdc4
Grem2	Hspa8		Dusp12	Epm2a		Dbi	Csgalnact2		Cyp2c53-ps	Cxcl12		D030028A08Rik	Col5a1		H2-K2	Id4		Metap1d	Sdf2l1
Grk5	Htra3		Dusp7	Epop		Dbp	Csrp2		Cyp2c55	Cyp17a1		D230017M19Rik	Col5a3		H2-Q5	Ier2		Mettl1	Sdsl
Gsap	Iffo1		Dvl3	Erbb3		Dcaf4	Ctcfl		Cyp2c67	Cyp2b10		D6Wsu163e	Col6a1		H2-Q6	Ier5		Mettl23	Serpina3g
Gsta3	Igsf11		Dynll1	Erbin		Dcbld2	Ctcflos		Cyp2c68	Cyp2c38		D930048N14Rik	Col6a3		H2-T22	Igfbp1		Mfap1b	Sgk2
Gstm1	Il20rb		E130311K13Rik	Ercc5		Dck	Ctdspl2		Cyp2c69	Cyp2c39		Dancr	Colec10		H2-T9	Igfbp2		Mid1ip1	Sgms2
Gstm2	Il22ra1		E230016M11Rik	Erf		Dclk3	Ctf1		Cyp2c70	Cyp2d26		Dand5	Colec11		H3f3a	Il22ra1		Mif	Sh3bgrl
Gstm3	Il4i1		E2f4	Errfi1		Ddo	Cth		Cyp2d11	Cyp2d9		Dapk2	Colec12		Hacd1	Il4ra		Mindy2	Sh3bgrl2
Gstm4	Inca1		E2f6	Etfbkmt		Ddost	Ctif		Cyp2d37-ps	Cyp2e1		Dapk3	Comt		Hadhb	Inhbb		Mir122	Shb
Gstm6	Inhbe		Ears2	Etnppl		Ddx18	Cxcl12		Cyp2u1	Cyp2j9		Dbp	Coq10a		Hax1	Insig2		Mir122b	Siglec1
Gstm7	Inpp5k		Ebna1bp2	Extl1		Ddx19a	Cyp17a1		Cyp3a44	Cyp39a1		Ddit3	Coq8a		Hba-a1	Irf2bp2		Mir6236	Siglece
Gstp3	Insig2		Edem1	F830016B08Rik		Ddx39	Cyp26b1		Cyp4f14	Cyp3a11		Ddx1	Coro1c		Hba-a2	Irf6		Mir682	Sik1
Gucy1a1	Itga4		Edem3	Fads3		Ddx39b	Cyp2b10		Cyp51	Cyp3a13		Ddx19a	Cpd		Hcn3	Irs1		Mir6921	Sipa1l2
Gulo	Itga7		Eef1aknmt	Fam117b		Ddx55	Cyp2c38		D17H6S56E-5	Cyp3a25		Ddx21	Cpeb2		Herpud1	Irs2		Mir703	Slc10a2
Haao	Kank3		Eef1d	Fam126b		Ddx60	Cyp2c39		D1Pas1	Cyp3a59		Ddx24	Cpeb4		Hes6	Itga4		Mlh1	Slc16a12
Habp2	Kcnk5		Eef1e1	Fam13b		Derl2	Cyp2d9		D830031N03Rik	Cyp46a1		Ddx27	Cpne2		Higd1a	Itga5		Mlxipl	Slc17a2
Hao1	Kcnn1		Eef1g	Fam160a1		Derl3	Cyp2j9		D830032E09Rik	Cyp4a10		Ddx31	Crebl2		Hinfp	Itga8		Morf4l1	Slc22a5
Hck	Kcnq1ot1		Eef2k	Fam166b		Dhcr24	Cyp39a1		Dazap1	Cyp4a14		Ddx42	Crebrf		Hmga1	Itgav		Morf4l1-ps1	Slc25a25
Hcls1	Kctd15		Egfr	Fam174a		Dhcr7	Cyp3a11		Dbi	Cyp4a31		Ddx55	Crem		Hmga1b	Itih5		Morn2	Slc25a30
Hcn3	Kifc2		Ehd1	Fam209		Dhdds	Cyp3a13		Dbndd2	Cyp4a32		Denr	Crtc3		Hmgb1	Jade2		Mphosph8	Slc25a32
Hectd2	Kiss1		Ehd4	Fam210a		Dhx33	Cyp3a25		Dcaf12l1	Cyp4f15		Derl3	Cry1		Hmgb3	Jag1		Mr1	Slc25a33
Hectd2os	Klf1		Eif1a	Fam222a		Dkc1	Cyp3a59		Dcaf4	Cyp4f17		Dhx29	Crybg1		Hmgcr	Jun		Mrap	Slc30a1
Hes6	Klf15		Eif1b	Fam227a		Dlgap1	Cyp4a10		Dcbld2	Cyp8b1		Dido1	Csad		Hmgn2	Junb		Mrfap1	Slc30a3
Hhex	Klhdc7b		Eif2ak2	Fam234b		Dnajb11	Cyp4a14		Dcdc2a	D130020L05Rik		Dkc1	Csf2rb		Hnrnpa3	Jund		Mrpl51	Slc38a2
Hltf	Klhl25		Eif2ak3	Fam53b		Dnajb6	Cyp4a31		Dck	D430041D05Rik		Dlec1	Cspg5		Hnrnpc	Kctd12		Mrps18b	Slc40a1
Hmgcr	Lamb3		Eif2b1	Fam76a		Dnajc17	Cyp4a32		Ddc	D7Ertd143e		Dmac2l	Csrnp1		Hnrnpf	Kctd15		Mrps18c	Slc4a7
Hmgcs1	Lars2		Eif2b2	Fam76b		Dnph1	Cyp4f17		Ddhd1	Dbp		Dnaaf1	Ctc1		Hnrnph2	Kdm3a		Mrps21	Slc8b1
Hpf1	Lbp		Eif2b3	Fancm		Dock1	Cyp4f39		Ddit4l	Dcaf10		Dnaja1	Ctdsp2		Hnrnpr	Kif28		Mrps33	Slco2a1
Hs3st3b1	Ldb1		Eif2b4	Farp2		Dock6	Cyp8b1		Ddost	Dcaf6		Dnajb1	Ctdspl		Homer2	Klf6		Mrps5	Slfn2
Hsbp1l1	Ldha		Eif3a	Fbf1		Dpy19l3	D130020L05Rik		Ddx18	Dcakd		Dnajb11	Ctnnbip1		Hsp90aa1	Klhdc8a		Mrto4	Smad9
Hsd17b2	Leng8		Eif3d	Fbxl20		Drc1	D430041D05Rik		Ddx19a	Dcun1d4		Dnajb2	Cutal		Hspa8	Klhl28		Msantd2	Smim13
Hsd3b2	Lepr		Eif3g	Fbxo21		Dsg1c	D630044L22Rik		Ddx55	Ddi2		Dnajb4	Cxadr		Hspd1	Kras		Mterf2	Socs2
Hsd3b3	Lgals4		Eif3j1	Fbxo31		Dtymk	D7Ertd143e		Derl2	Ddx28		Dnajb9	Cxcl9		Hspe1	Kyat3		Mthfs	Socs3
Hsd3b5	Lgals6		Eif3j2	Fbxo32		Dus2	Dact2		Dhcr7	Decr1		Dnajc11	Cyb5b		Idi1	Lcmt2		Mthfsl	Sos2
Hspa5	Lhpp		Eif4a1	Fbxo44		Dusp1	Dapk1		Dhrs9	Decr2		Dnajc15	Cyb5r1		Ifit3	Lcorl		Muc6	Sp3
Hyou1	Lipg		Eif4a3	Fbxo8		Dynll1	Dcaf10		Dhx33	Dedd2		Dnajc2	Cyb5r3		Ifit3b	Lemd3		Mug-ps1	Spc25
Idh1	Lncbate1		Eif5b	Fcgrt		Dynlt1a	Dcaf6		Dhx57	Derl3		Dnajc21	Cyp1a2		Ifitm1	Leng9		Mup1	Sppl2a
Idi1	Lncppara		Elavl1	Fchsd2		Dynlt1c	Dcstamp		Dlat	Det1		Dnajc3	Cyp26b1		Igtp	Leo1		Mup14	Spred1
Ido2	LOC102632463		Elf3	Fgfrl1		Dynlt1f	Dcun1d4		Dlgap1	Dgat1		Dnajc30	Cyp26c1		Il11ra1	Leprotl1		Mup22	Srrm4
Ifi30	Lrg1		Elovl6	Fitm1		E2f1	Ddi2		Dmd	Dgke		Dnajc7	Cyp27a1		Il12rb1	Lgalsl		Mup7	Stbd1
Ifi44	Lrp4		Elp1	Fitm2		Ebna1bp2	Ddx28		Dnaja4	Dgkh		Dnal4	Cyp2b10		Il15ra	Lgr5		Mup9	Steap4
Ifi47	Lrrc15		Elp2	Flcn		Ebp	Ddx3y		Dnajb6	Dhrs13		Dnm1l	Cyp2c29		Ildr2	Lin54		Mvd	Sun2
Ifit2	Lrrc20		Eme1	Flvcr2		Echdc1	Decr2		Dnajb9	Dhrs4		Dnttip2	Cyp2c53-ps		Inhbe	Lipa		Mycn	Syne3
Ifitm3	Lrrc29		Eme2	Fmo4		Echdc3	Defb1		Dnase1l3	Dhtkd1		Dph2	Cyp2c55		Inmt	Llgl2		Myl6	Tapt1
Igfbp3	Ly6d		Endod1	Fnip1		Edc3	Dennd3		Dnmt1	Dio1		Dph5	Cyp2c70		Insig1	Lmo4		Myl9	Tbl1xr1
Ihh	Mafb		Entpd7	Fosl2		Eef1a1	Dennd4a		Dnph1	Dlec1		Dph6	Cyp2d40		Ipo4	Lnpep		Naa20	Tchh
Ikbke	Map1lc3a		Epm2aip1	Foxk1		Eef1akmt1	Desi2		Dock1	Dleu2		Dph7	Cyp2r1		Isca1	Lnx2		Naca	Tcp11l2
Ikzf4	Mastl		Ercc6	Foxo1		Eef1b2	Det1		Dock6	Dmac2l		Drosha	Cyp4b1		Isg15	Lonrf3		Nat8f4	Tctex1d4
Il13ra1	Mat1a		Erlin1	Foxo3		Eef1g	Dgat1		Dock8	Dmtf1		Dtd1	Cyp4f17		Kcnk5	Lor		Ncoa4	Tgoln1
Inhba	Mcrip2		Ero1lb	Foxp2		Eef2k	Dgke		Dpy19l3	Dnaja2		Dtwd1	Cyp4v3		Kcnq1ot1	Loxl1		Ndufa12	Tgoln2
Inmt	Mfsd2a		Erp44	Fst		Eepd1	Dgkh		Dpysl2	Dnaja3		Dtx3l	Cyp51		Klf1	Loxl4		Ndufb11	Tmed5
Insc	Mgll		Esr1	Fzd4		Efemp2	Dhrs13		Dpysl3	Dnajb4		Dus4l	Cyren		Klf10	Lpar6		Ndufs3	Tmem30a
Insig1	Mical3		Etv5	Fzd6		Efna3	Dhx40		Dtymk	Dnajc12		Dusp12	Cyth3		Klf13	Lpl		Neb	Tmem56
Ints10	Miga2		Ewsr1	G0s2		Egfr	Dio1		Dus2	Dnajc19		Dvl3	D030056L22Rik		Klhdc7a	Lrat		Neil1	Tmem64
Ints6	Mir22hg		Exoc3	G6pc		Ehd2	Dixdc1		Dusp14	Dnal4		Dynll1	D130043K22Rik		Kpna2	Lratd2		Nemf	Tmem86a
Irf5	Mir6236		Exog	Gab1		Eif2b3	Dlec1		Dynll1	Dnase2a		Dynlrb1	D17H6S56E-5		Krt8	Lrfn3		Nes	Tmx4
Irf6	Mmd		Exosc1	Gab2		Eif2s1	Dleu2		Dynlt1a	Dnmbp		E030018B13Rik	D230025D16Rik		Lamtor3	Lrp2		Nfyc	Tnfaip8l1
Irs2	Moap1		Exosc10	Gadd45g		Eif2s2	Dmtf1		E130308A19Rik	Dot1l		E230016M11Rik	D430019H16Rik		Larp7	Lrp5		Nme2	Tnfrsf1b
Itga8	Mrps26		Exosc3	Gal3st1		Eif2s3x	Dnajc12		E2f2	Dr1		E2f4	D7Ertd143e		Lars2	Lrrc8b		Nme6	Tppp
Itga9	Mt1		Exosc9	Galnt2		Eif3m	Dnal4		Ebp	Dram2		E530011L22Rik	D830031N03Rik		Lcn2	Lsm11		Nnat	Trib1
Itih5	Mt2		Fabp5	Gan		Eif4a1	Dnase1l1		Ebpl	Dusp28		Eapp	D830050J10Rik		Ldlr	Lysmd3		Nono	Trim23
Itpkb	Mthfd1l		Fahd1	Garem1		Eif4e	Dnmbp		Echdc1	Dusp3		Ears2	Dab2ip		Lin52	Lyve1		Nop58	Trp53inp1
Jag1	Mtmr7		Fam110a	Gas1		Eif4e3	Dnmt3b		Edem1	Dyrk2		Ebna1bp2	Dars2		Lipg	Mab21l2		Npm1	Tsc22d2
Jcad	Mtnr1a		Fam114a1	Gas2		Eif5b	Dot1l		Edem2	E030018B13Rik		Ech1	Dbf4		Llph	Mad2l2		Nr0b2	Tspan12
Jpt2	Mtx3		Fam166a	Gch1		Eipr1	Dpy19l1		Eef1a1	E430018J23Rik		Edem3	Dbi		Lmnb2	Maf		Nrbf2	Ttll8
Kbtbd8	Muc6		Fam192a	Gcnt7		Ell3	Dpyd		Eef1akmt1	Ech1		Eef1akmt2	Dennd2a		LOC102631757	Maff		Nsa2	Ttpa
Kcnj2	Mup18		Fam214a	Gde1		Elovl1	Dr1		Eef1g	Eci1		Eef1aknmt	Dennd4a		Lonrf1	Man1a		Nudt21	Ugcg
Kctd7	Mustn1		Fam47e	Gfod1		Elovl6	Dram2		Eef2k	Eci2		Eef1d	Depdc5		Lpin1	Man2a2		Nup35	Ugt2b34
Kdm5b	Mybph		Fam50a	Gfra1		Eno1	Dtx4		Eepd1	Eda		Eef1e1	Depp1		Lpin2	Manf		Oaz1	Ugt2b37
Keg1	Myom1		Fam98a	Gigyf1		Enpep	Dusp10		Efemp2	Eef1akmt4		Eef2k	Dhcr7		Lrfn4	Map3k1		Oaz1-ps	Ugt2b38
Klf6	Nampt		Fam98b	Gjc3		Epha1	Dusp28		Efna3	Efhd2		Efhd2	Dhrs3		Lrp4	Map4k4		Oaz2	Unc119
Klhdc7a	Nceh1		Farsa	Gk2		Eprs	Dusp3		Egfr	Efna5		Ehd1	Dhrs9		Lrrc28	Map7		Oser1	Ung
Krtcap2	Nfkbia		Farsb	Gldc		Erbb4	Dusp6		Ehd2	Egln1		Ehd4	Disp2		Lrtm1	Mapk15		Osgin1	Upp2
Kyat3	Nfkbiz		Fasn	Glt1d1		Erg28	Dusp8		Ehf	Egln2		Ehhadh	Dixdc1		Lss	Mapkapk2		Pabpc4	Vmp1
Lacc1	Nim1k		Fastkd5	Glt28d2		Erh	Dyrk2		Eif2ak3	Ehhadh		Ei24	Dlgap1		Mafb	March7		Pak1	Vnn1
Lactb2	Nipal1		Fdps	Gm10007		Erlin1	E030018B13Rik		Eif2ak4	Ei24		Eif1a	Dmwd		Malat1	Mb21d2		Paox	Vps37b
Lama3	Nlrc5		Fem1a	Gm10532		Ern1	E130317F20Rik		Eif2s2	Eif4ebp3		Eif1ad	Dnajc22		Map2k3	Mcu		Parp2	Wdtc1
Lbh	Nlrp12		Fen1	Gm10804		Esr1	E2f3		Eif2s3x	Eif5		Eif1b	Dnmbp		Map2k6	Mdfic		Pcna	Wrnip1
Lbr	Nnat		Fgfr1	Gm13363		Etfa	Ech1		Eif3m	Eif6		Eif2ak2	Dnmt3a		Marcksl1-ps4	Med12l		Pdap1	Wsb1
Ldlr	Nnmt		Ficd	Gm14853		Etv5	Eci1		Eif4a1	Ell		Eif2ak3	Dock6		Marveld1	Med13		Pdcd10	Zbp1
Lect2	Noct		Fip1l1	Gm15441		Ewsr1	Eci2		Eif4e	Elmod3		Eif2b1	Dock8		Mast3	Mex3c		Pdcd5	Zbtb10
Lifr	Noxo1		Fkbp11	Gm15638		Exoc4	Eda		Eif4e3	Emc6		Eif2b2	Dpy19l3		Mcm10	Mfsd14b		Pdgfa	Zc3h10
Lin7a	Npnt		Fkbp4	Gm15663		Exosc10	Efnb1		Eif5b	Emc8		Eif2b3	Dsc2		Mcm3	Mib1		Pdhb	Zcchc2
Loxl4	Nr1i3		Fmo3	Gm16023		Exosc8	Egln1		Eipr1	Eme2		Eif2b4	Dstyk		Mcm5	Mical2		Pdk1	Zdhhc20
Lpar6	Nrbp2		Fn3krp	Gm16157		Extl1	Egln3		Elf3	Eml5		Eif3a	Dtx4		Mcm6	Micalcl		Pdlim1	Zfand6
Lpl	Nrtn		Fnbp1l	Gm16548		F11	Egr1		Elmo1	Enc1		Eif3d	Dusp4		Mcrs1	Mid1		Pdzk1ip1	Zfp217
Lrat	Ntrk1		Fndc3a	Gm16573		F3	Ehhadh		Eln	Epb41		Eif3g	Dusp8		Mettl1	Mif4gd		Pebp1	Zfp367
Lrig1	Nudt18		Fndc3b	Gm17484		Fabp1	Ei24		Elovl5	Epb41l4aos		Eif3j1	Dvl2		Mettl23	Mki67		Per2	Zfp36l2
Lrp2bp	Odf3b		Foxa1	Gm20517		Fabp5	Eid2b		Elovl6	Ephx1		Eif3j2	Dyrk1b		Mfap1b	Mmd		Pex10	Zfp655
Lsm2	Omd		Foxa2	Gm27021		Fads1	Eif1a		Eml2	Ephx2		Eif4a1	Dyrk2		Mfge8	Mme		Pfkfb1	Zfp707
Lsr	Oplah		Foxa3	Gm2a		Fads2	Eif4ebp3		Eno1	Epop		Eif4a3	E2f1		Mfsd2a	Mob1a		Pgam1	Zfp771
Lss	Paqr7		Foxk2	Gm44502		Fads3	Elmod3		Enpep	Erbin		Eif4ebp3	E330009J07Rik		Mid1ip1	Mob1b		Pgd	Zfp809
Lum	Pbx1		Foxn2	Gm4737		Fam114a1	Elovl2		Entpd7	Erf		Eif5b	Echdc1		Mif	Morf4l1b		Pik3c2g	Zxdb
Ly6e	Pcbp4		Ftsj3	Gm4952		Fam166a	Elovl3		Epcam	Eri2		Elac2	Eepd1		Mindy4	Mospd2		Pinx1	Zyg11a
Lyz2	Pcgf2		Fubp1	Gm5481		Fam20c	Elovl5		Epdr1	Erich1		Elp1	Efemp2		Mir6236	Mpzl1		Pisd-ps3
Mad2l1bp	Pck1		Fus	Gm5524		Fam47e	Eml3		Erbb4	Esrra		Elp2	Efna1		Mir682	Mrc1		Pklr
Maff	Pcsk4		G3bp1	Gm8615		Fam98b	Eml5		Erg28	Etfbkmt		Elp3	Efna3		Mir703	Mreg		Plscr1
Manf	Pcx		Gadd45a	Gmnn		Fanca	Emp2		Erh	Etfdh		Eme1	Ehd3		Mir8114	Mrnip		Pnn
Map3k20	Pde4a		Gale	Gna12		Farp1	Enc1		Ern1	Etnk2		Eme2	Elf1		Mmd2	Mt1		Pnpla3
Mapkapk3	Pdk4		Gar1	Gna13		Farsb	Enpp3		Etfa	Etnppl		Enoph1	Elk1		Morf4l1	Mthfr		Pnpla5
Marcksl1	Pdzrn3		Gars	Gnb4		Fasn	Epb41l4aos		Ethe1	Eva1a		Entpd7	Elk4		Morf4l1-ps1	Mtnr1a		Pnpla6
Masp1	Peg3		Gbf1	Gne		Fbxo34	Epha2		Etv5	F830016B08Rik		Entr1	Elmo2		Mphosph10	Myc		Polb
Mcm3	Peg3os		Gbp3	Gnmt		Fcer1g	Ephx2		Evc	F9		Epb41	Elovl3		Mphosph8	Myct1		Polm
Mcm5	Peli3		Gbp7	Gp1ba		Fcf1	Eps8l2		Exog	Fabp2		Ephx2	Emilin1		Mrfap1	Myef2		Polr2c
Mcm6	Per1		Gca	Gpat3		Fcgr1	Erbin		Exph5	Fabp7		Epm2aip1	Eng		Mrpl18	Mypop		Polr2l
Me1	Per3		Gcc1	Gpat4		Fcgr4	Eri2		Extl1	Fam107b		Eppk1	Enho		Mrpl21	Naa30		Ppard
Meiob	Pex11a		Gck	Gpatch2l		Fdft1	Etfbkmt		F11	Fam120aos		Esf1	Enpp3		Mrpl41	Naaladl2		Ppcs
Mfhas1	Pfkfb2		Gdap2	Gpbp1l1		Fdps	Etfdh		F2r	Fam122a		Esrra	Enpp6		Mrpl47	Nab2		Ppdpf
Mfsd13a	Pgm3		Gdpgp1	Gpc1		Fdx1	Etfrf1		F730035M05Rik	Fam126b		Etfdh	Epb41l1		Mrpl51	Nadk2		Ppifos
Mgam	Pigl		Gfpt1	Gpcpd1		Fer	Etnppl		Fabp4	Fam131c		Ewsr1	Epb41l5		Mrps16	Naif1		Ppig
Mgme1	Pigp		Gga3	Gpd1l		Fgfr1	Evi5		Fabp5	Fam13b		Exog	Epg5		Mrps18b	Nbeal2		Ppip5k1
Mid1ip1	Pigx		Ggct	Gpr135		Fgfr2	Exo5		Fads1	Fam160b1		Exosc1	Epha3		Mrps18c	Ncapg		Ppm1b
Mipep	Pim3		Gimap8	Gpr146		Fgfr3	F830016B08Rik		Fads3	Fam174a		Exosc10	Eps8		Mrps21	Ncaph2		Ppox
Mki67	Pitpnm1		Gimap9	Gpr157		Fhad1	F9		Fam111a	Fam199x		Exosc2	Eps8l2		Mrps33	Ndrg1		Ppp1r3b
Mlxipl	Pkdrej		Gjb2	Gpr162		Fignl1	Fam107b		Fam114a1	Fam209		Exosc3	Erbb3		Mrps5	Ndufa11b		Ppp1r3c
Mmab	Pknox2		Glul	Grpel2		Fkbp11	Fam117b		Fam124a	Fam20a		Exosc4	Erbb4		Mrto4	Nectin1		Ppp1r9a
Mme	Pla2g12a		Gm10030	Gtf2e1		Fkbp4	Fam120aos		Fam129b	Fam20b		Exosc6	Ercc5		Msmo1	Nedd4l		Prdx1
Mmp15	Plin4		Gm11715	Gtf2ird1		Flcn	Fam122a		Fam166a	Fam210b		Exosc9	Erf		Mterf2	Nedd9		Prkd2
Mn1	Plin5		Gm12250	Gtpbp2		Flna	Fam126b		Fam241b	Fam214b		Fabp2	Erg28		Mthfd1l	Nek2		Prmt1
Mob3a	Pllp		Gm16551	Gtse1		Fmn1	Fam131c		Fam47e	Fam227a		Fahd1	Ern1		Mthfs	Net1		Prodh
Mon1b	Pmm1		Gm19774	Gusb		Fn3krp	Fam13b		Fam98b	Fam234a		Fam102a	Errfi1		Mthfsl	Neu3		Prpf38b
Mpeg1	Pnldc1		Gm20257	Gxylt1		Fnip2	Fam160a1		Farp1	Fam241a		Fam107b	Esco2		Mtrr	Nfil3		Prpsap2
Mpp4	Pnpla2		Gm2788	H2afv		Folr2	Fam166b		Fasn	Fam76b		Fam122a	Etfbkmt		Mtss1	Nhsl1		Prss8
Mrnip	Polg2		Gm3414	H2-Q1		Foxa3	Fam174a		Fbn1	Fam89a		Fam131c	Ethe1		Mup1	Nid2		Psma4
Msmo1	Polr3h		Gm38416	H6pd		Foxj1	Fam199x		Fcf1	Fam89b		Fam161b	Ets1		Mup14	Nipal1		Psma5
Msn	Por		Gm45916	Hdac4		Foxk2	Fam209		Fdft1	Fam8a1		Fam166a	Eva1b		Mup16	Nlrp12		Psmb3
Muc1	Ppargc1a		Gm5088	Hdc		Foxo3	Fam20a		Fdps	Fas		Fam192a	Evi5		Mup17	Notch1		Psmd11
Mug2	Ppargc1b		Gm6568	Heca		Foxq1	Fam210a		Fen1	Fbf1		Fam214a	F11		Mup20	Notum		Psme1
Mvd	Ppm1k		Gmeb1	Hectd4		Fras1	Fam214b		Fer	Fbp2		Fam219b	F2r		Mup22	Npas2		Psme2
Mvk	Ppp1r3c		Gmppa	Herc1		Frmd4b	Fam222a		Fgfr2	Fbxl22		Fam98a	F830016B08Rik		Mup7	Npnt		Pstpip2
Myadm	Pptc7		Gmppb	Herc3		Frrs1	Fam227a		Fgfr3	Fbxo21		Fam98b	Fabp5		Mup9	Nr4a1		Ptk6
Myc	Prox1		Gmpr2	Hic2		Fstl1	Fam71e1		Fkbp11	Fbxo31		Fan1	Fads1		Mvd	Nr4a2		Pygl
Myl9	Prox2		Gnl2	Hipk3		Ftl1	Fam76b		Fkbp14	Fcgrt		Farsa	Fads3		Mvk	Nr4a3		Rab23
Myo1e	Prpf40b		Gnl3	Hivep2		Fus	Fam89a		Flna	Fgf1		Farsb	Fam117b		Mxd3	Nrip1		Rab5b
Nab2	Prune1		Golga1	Hmcn2		G3bp1	Fam8a1		Flt1	Fgf21		Fastk	Fam124a		Mycn	Nt5e		Ralgps1
Nabp1	Psmd9		Golga3	Hnf4aos		Gabarapl2	Fam98c		Fmn1	Fgl1		Fastkd1	Fam129b		Myl6	Ntn4		Ramac
Nans	Pxylp1		Golph3l	Hnrnpl		Gabbr2	Fas		Fnip2	Fhod3		Fastkd5	Fam160a1		Myo19	Nuak1		Ran
Nat8	Qsox2		Golt1b	Homez		Gadd45a	Fbf1		Foxj1	Fitm2		Fau	Fam171b		N6amt1	Nxt2		Rap1a
Nat8f1	R3hdml		Gon4l	Hook2		Gale	Fbxl17		Foxk2	Fkbp5		Fbxo36	Fam210a		Naa20	Odf3b		Rasl11b
Nat8f5	Rab30		Gopc	Hook3		Gamt	Fbxl22		Foxq1	Flvcr2		Fdx2	Fam8a1		Naca	Oit3		Rassf6
Nbas	Rabl3		Gorasp2	Hps4		Gapdh	Fbxo21		Fras1	Fmo2		Fem1a	Fasn		Nampt	Olfr1033		Rbm10
Ndrg1	Rad51b		Gpatch11	Hsd3b7		Gars	Fbxo31		Frmd4b	Fnip1		Fen1	Fat1		Narf	Olig1		Rbm12b1
Neb	Rad51d		Gpatch4	Hspg2		Gas2l3	Fbxo32		Frrs1	Fosl2		Fez2	Fbf1		Nat8f4	Osbpl11		Rbm25
Nedd9	Rasd1		Gpn1	Htra3		Gask1a	Fbxo44		Fscn1	Foxo1		Fgf1	Fbxl20		Nat9	Otud1		Rbm3
Nes	Rasl11b		Gripap1	Hunk		Gbe1	Fbxo8		Fstl1	Foxp2		Fgl1	Fbxl3		Ncoa4	Paxx		Rbms3
Nfe2	Rbm3		Grwd1	Hykk		Gbp10	Fcamr		Ftl1	Frat1		Ficd	Fbxo21		Ndufa12	Pcdh18		Rbmx
Ngfr	Rbm38		Gstp3	Iffo1		Gbp11	Fcgrt		Fus	Frat2		Fip1l1	Fbxo3		Ndufaf4	Pcmtd2		Rbmxl1
Nhsl1	Rbp4		Gtf2a1	Igfbp1		Gbp2	Fcho2		Fut11	Fzd4		Fkbp4	Fbxo32		Ndufb11	Pde4d		Rdh11
Nid1	Rdh13		Gtf2e2	Igsf8		Gbp3	Fem1c		G3bp1	Fzd6		Fkbp5	Fbxo6		Ndufs3	Pde9a		Rfwd3
Nid2	Rdh16		Gtf2f1	Il20rb		Gbp6	Fermt1		G6pd2	Fzd8		Flywch1	Fbxo8		Ndufs5	Pdgfc		Rgs16
Nit2	Rdh18-ps		Gtf2f2	Il22ra1		Gbp7	Fgf21		G6pdx	G0s2		Fmo1	Fchsd1		Neat1	Pdk4		Rmnd1
Npas2	Rdh9		Gtf2h3	Il4ra		Gbp9	Fignl2		Gabarapl2	Gaa		Fmo2	Fchsd2		Nfyc	Peg10		Rn45s
Nqo2	Reep6		Gtf3c5	Ilvbl		Gcat	Fitm2		Gabbr2	Gabarapl1		Fmo3	Fdps		Ngef	Peg3		Rnaset2a
Nr1d1	Retsat		Gtf3c6	Inafm2		Gck	Flvcr2		Gale	Gadd45b		Fn3krp	Fga		Nhp2	Pgm5		Rnaset2b
Nrep	Rgs1		Gtpbp4	Ing2		Gckr	Fmnl2		Galt	Gadd45g		Fnbp1l	Fgd6		Nlrc5	Phf13		Rnf141
Nrn1	Rhbdd2		Gys1	Inpp5k		Gcnt2	Fmr1		Gamt	Gal3st1		Fndc3a	Fgfr2		Nlrp6	Phldb3		Rnf170
Nsdhl	Rmrp		H2afx	Insig2		Gdap10	Fnbp1l		Gapdh	Galk1		Foxa3	Fgfr3		Nme2	Phospho1		Rnf26
Ntn1	Rpl22l1		H2-K2	Insr		Gimd1	Fosb		Gars	Galnt2		Foxn2	Fgfrl1		Nme4	Pid1		Rnps1
Nudt7	Rpph1		Hapln1	Ip6k1		Glul	Fosl2		Gas2l3	Gas1		Ftsj3	Fgg		Nmi	Pitx3		Rpia
Nup133	Rsad1		Hapln4	Ip6k2		Gm11437	Fpgs		Gas7	Gas2l1		Fubp1	Fggy		Nmrk1	Pkp2		Rpl13
Nup205	Rtf2		Hdac2	Ipmk		Gm12070	Frat1		Gask1a	Gch1		Fus	Fitm1		Noct	Plin2		Rpl13a
Nxpe2	Rufy4		Hdgfl2	Iqce		Gm12191	Frat2		Gask1b	Gcnt4		Fyb2	Flcn		Nolc1	Pnkd		Rpl18
Oasl2	Rusc2		Hdhd2	Ireb2		Gm12250	Fst		Gbe1	Gcnt7		G0s2	Flna		Nono	Pnrc1		Rpl18a
Oit3	S100a13		Hdhd3	Irf2bp2		Gm12338	Fundc1		Gbp10	Gda		G3bp1	Flt4		Nop2	Ppard		Rpl19
Olfm3	S1pr5		Heatr1	Irs2		Gm12718	Fundc2		Gbp4	Gde1		G630025P09Rik	Fmn1		Nop56	Ppp1cb		Rpl21
Olfml1	Sall1		Heatr6	Itga3		Gm13034	Fzd1		Gbp6	Gem		G6pc3	Fmnl2		Nop58	Ppp1r13b		Rpl22l1
Onecut1	Sbk1		Helq	Itgb5		Gm13872	Fzd5		Gca	Gfra1		Gadd45a	Fmo4		Nphp1	Ppp1r15a		Rpl23
P4ha1	Sbsn		Herpud1	Itpka		Gm14325	Fzd6		Gcat	Gjc3		Gadd45b	Fnbp1		Npm1	Ppp1r3g		Rpl26
Pam	Sdc1		Hes1	Itpripl1		Gm14326	G0s2		Gck	Gk		Gapdh	Fnip1		Nr1d1	Prdx6b		Rpl29
Papss1	Sds		Hes6	Izumo4		Gm14403	G6pc2		Gckr	Gk2		Gar1	Fnip2		Nr1d2	Prex1		Rpl3
Paxx	Sdsl		Hexim1	Jade2		Gm15408	Gaa		Gfod1	Glrx		Gas5	Fosl2		Nr1i3	Prkci		Rpl30
Pcdh18	Sec22c		Hgs	Jag1		Gm15772	Gabarapl1		Ggct	Glt1d1		Gata6	Foxk1		Nrbf2	Prr16		Rpl32l
Pcdhga1	Sema4b		Hist2h2be	Josd1		Gm16062	Gabrd		Ggcx	Gm10007		Gcfc2	Foxn3		Nrep	Prxl2a		Rpl34
Pcdhga10	Sema5b		Hltf	Junb		Gm16551	Gadd45b		Gimap8	Gm10532		Gck	Foxo3		Nrg4	Prxl2c		Rpl34-ps1
Pcdhga11	Serinc2		Hmgn2	Kat2b		Gm16675	Gal3st1		Gja10	Gm10804		Gemin5	Foxo4		Nrp	Psen2		Rpl35a
Pcdhga12	Serinc3		Hmox1	Kcna2		Gm19619	Galnt2		Glul	Gm11837		Gfpt1	Foxp1		Nsa2	Ptbp3		Rpl36
Pcdhga2	Serpina3m		Hnrnpa2b1	Kcnj8		Gm20939	Gan		Gm10319	Gm13363		Gga3	Foxp2		Nuak2	Ptpn12		Rpl36al
Pcdhga3	Serpina3n		Hnrnpab	Kcnk5		Gm31520	Gas1		Gm11437	Gm15638		Ggct	Foxq1		Nucb2	Ptpn4		Rpl37
Pcdhga4	Serpine1		Hnrnpd	Kdm2b		Gm32856	Gas2l1		Gm12070	Gm15663		Gimap9	Frmd4a		Nudc	Ptpn9		Rpl37a
Pcdhga5	Sesn2		Hnrnpf	Kdm4b		Gm35986	Gata6		Gm12191	Gm15760		Gjb2	Frmd4b		Nudt21	Pxdn		Rpl39
Pcdhga6	Setd4		Homer2	Kdm7a		Gm37013	Gatd1		Gm12338	Gm16157		Gk	Fst		Nup35	Pxmp4		Rpl41
Pcdhga7	Sftpa1		Homer3	Kdr		Gm3704	Gcnt7		Gm12718	Gm16537		Glrx	Fstl1		Oaz1	Qk		Rpl6
Pcdhga8	Siah1a		Hopx	Kdsr		Gm38416	Gde1		Gm13034	Gm16573		Glyctk	Fzd4		Oaz1-ps	R74862		Rpl7
Pcdhga9	Slc12a9		Hpf1	Khnyn		Gm38666	Gem		Gm13420	Gm16998		Gm10030	Fzd6		Oaz2	Rab11fip4		Rpl7a
Pcdhgb1	Slc16a5		Hpgd	Kif16b		Gm38667	Gfer		Gm14325	Gm17484		Gm10509	G6pc		Odc1	Rab21		Rplp0
Pcdhgb2	Slc16a7		Hsd17b2	Kif1b		Gm4070	Gfod1		Gm14326	Gm20324		Gm11715	Gab1		Ogt	Rab30		Rplp2
Pcdhgb4	Slc19a1		Hsd3b3	Kifc2		Gm4841	Gfod2		Gm15348	Gm20337		Gm16938	Gabbr2		Olfml1	Rab36		Rps11
Pcdhgb5	Slc20a1		Hsd3b5	Kiss1r		Gm4956	Gfra1		Gm15408	Gm20604		Gm16973	Gadd45g		Orm2	Rabep2		Rps15a
Pcdhgb6	Slc22a3		Hsf1	Klf11		Gm5148	Ggh		Gm15421	Gm2083		Gm20257	Galk2		Osbpl5	Rabgef1		Rps17
Pcdhgb7	Slc22a5		Hsp90aa1	Klf12		Gm5434	Ginm1		Gm16104	Gm27021		Gm20604	Gamt		Oser1	Rai14		Rps18
Pcdhgc3	Slc25a10		Hsp90ab1	Klf13		Gm6402	Gjc3		Gm16551	Gm3414		Gm28042	Garem1		Osgin1	Rap2c		Rps19
Pcdhgc4	Slc25a20		Hsp90b1	Klf16		Gm6548	Gk		Gm16675	Gm36210		Gm3336	Gas2		P2ry2	Rasa2		Rps2
Pcdhgc5	Slc25a22		Hspa13	Klf9		Gm6644	Gk2		Gm17753	Gm4285		Gm3414	Gas7		Pa2g4	Rasgef1b		Rps20
Pclo	Slc25a34		Hspa4	Klhdc3		Gm7367	Gldc		Gm19619	Gm44502		Gm4285	Gask1a		Pabpc4	Rbpms		Rps21
Pcsk9	Slc25a47		Hspa4l	Klhdc7b		Gm9855	Glrx		Gm19935	Gm44805		Gm45916	Gbp10		Paox	Rcor1		Rps24
Pdcd4	Slc25a51		Hspa5	Klhdc8a		Gmds	Glt1d1		Gm20939	Gm4737		Gm5088	Gbp11		Parp10	Reep4		Rps25
Pdia4	Slc27a1		Hspa8	Klhdc8b		Gmpr2	Glt28d2		Gm31520	Gm4952		Gm6568	Gcat		Pcna	Rel		Rps26
Pdia6	Slc27a2		Hspb1	Klhl12		Gna14	Gm10007		Gm32511	Gm5481		Gm867	Gch1		Pcsk4	Relb		Rps3a1
Pdzk1ip1	Slc2a1		Hspd1	Klhl24		Gnat1	Gm10532		Gm32856	Gm6194		Gmppa	Gfod1		Pcsk9	Rell1		Rps4x
Pea15a	Slc37a4		Hspe1	Klhl3		Gnat2	Gm10804		Gm35986	Gm6568		Gmppb	Gigyf1		Pdap1	Resf1		Rps8
Peg10	Slc39a13		Hsph1	Kremen1		Gne	Gm11837		Gm37013	Gm7072		Gnl2	Glb1		Pdcd10	Retreg1		Rpsa
Per2	Slc39a5		Htatsf1	Krt23		Gng5	Gm15401		Gm3704	Gm867		Gnl3	Glo1		Pdcd11	Rev3l		Rrm2
Pfkfb3	Slc41a3		Hyou1	Lamc1		Gng5-ps	Gm15441		Gm38416	Gna12		Golga1	Glt1d1		Pdcd5	Rfx4		Rrp7a
Pgd	Slc4a4		Hypk	Lats2		Gnpnat1	Gm15638		Gm38666	Gnl1		Golph3l	Glt28d2		Pdhb	Rfxank		Rsl24d1
Phlda1	Slc52a2		Iars	Ldlrad4		Golga7	Gm16157		Gm38667	Golt1a		Golt1a	Gm10069		Pdlim1	Rhob		Rtel1
Pik3r1	Slc6a16		Idh3a	Ldlrap1		Got2	Gm16537		Gm4070	Got1		Golt1b	Gm10319		Pdxp	Rhoc		Rtraf
Pkhd1	Slc6a21		Iffo2	Leprot		Gpam	Gm16982		Gm4956	Gpat3		Gon4l	Gm11437		Pebp1	Rhod		Rufy2
Pklr	Slc6a8		Ifi27l2b	Lgals4		Gpatch11	Gm17484		Gm5148	Gpat4		Gorasp1	Gm11992		Per1	Rhou		Ruvbl1
Plcxd2	Slc7a2		Ifit1	Lgals6		Gpatch4	Gm19522		Gm5434	Gpatch2l		Gosr2	Gm12718		Per2	Ric8b		Rwdd2a
Plekhf1	Slco1a4		Ifit3	Lgr4		Gpc6	Gm20337		Gm6402	Gpatch3		Gpatch11	Gm13363		Per3	Rictor		Rybp
Plet1	Smim19		Ifitm3	Lhfpl2		Gpi1	Gm20604		Gm6548	Gpc1		Gpatch4	Gm15663		Pex10	Rnd1		S100a11
Plxna2	Smim4		Igfals	Lhx6		Gpr146	Gm2061		Gm6644	Gpcpd1		Gpc1	Gm16548		Pex26	Rnf11		Samm50
Pm20d1	Smpd5		Igtp	Lipe		Gpr155	Gm2083		Gm7367	Gpd1		Gpn1	Gm17484		Pfkfb3	Rnf125		Sat1
Pmf1	Snapc4		Ik	Llgl2		Gpr89	Gm27021		Gm9855	Gpd1l		Gpr25	Gm2a		Pgam1	Rnf128		Sbk1
Pmvk	Snhg17		Ikbke	Lmbr1l		Gprin3	Gm31508		Gmds	Gpr135		Gps2	Gm35986		Pgm3	Rnf144a		Scarf1
Pnpla3	Snhg3		Il4i1b	Lmbrd1		Gps1	Gm3336		Gmfg	Gpr62		Gpt2	Gm37013		Phykpl	Rnf2		Sdhb
Poglut3	Snx21		Inhba	Lmln		Gpx4	Gm3414		Gmppb	Gpt2		Gripap1	Gm3704		Pinx1	Rnft1		Sec31b
Pold2	Sorbs3		Ino80c	Lnpep		Gpx6	Gm4285		Gna14	Gpx1		Grn	Gm38416		Pisd-ps3	Ro60		Sec61b
Polr3k	Sox12		Insig1	Lonrf3		Gramd3	Gm44502		Gnat1	Grcc10		Grwd1	Gm38666		Pitpnc1	Rps6ka3		Selenbp1
Ppard	Spc25		Ints10	Lpcat3		Grb10	Gm45916		Gnat2	Grin3b		Gstt2	Gm38667		Pklr	Rreb1		Selenok-ps1
Ppib	Sphk2		Ints13	Lpin2		Grb7	Gm4737		Gng11	Grina		Gtf2a1	Gm4788		Pkm	Rsad2		Sept4
Ppp1r13b	Sppl2b		Ints2	Lrfn3		Grem2	Gm4952		Gng5	Grn		Gtf2f1	Gm4951		Pla2g4b	Rtn4rl1		Serpina1a
Ppp1r3g	Srxn1		Ints3	Lrig2		Gria3	Gm5065		Gng5-ps	Grpel2		Gtf2f2	Gm4956		Pls1	Rusc2		Sf3a3
Prdm2	Ss18l2		Ints4	Lrit1		Gsap	Gm5481		Gngt1	Gsto1		Gtf3c6	Gm5524		Pmm2	S1pr1		Sf3b4
Prg4	Ssx2ip		Ints6	Lrit2		Gsn	Gm6377		Gnpda1	Gstt2		Gtpbp3	Gm6225		Pnn	S1pr2		Sfi1
Prok1	St3gal5		Ints9	Lrp1		Gsta2	Gm6568		Gnpnat1	Gt(ROSA)26Sor		Gtpbp4	Gm7854		Podn	Samd1		Sgsm1
Prss8	Star		Ippk	Lrp12		Gstm1	Gm7072		Golga7	Gtf2e1		Gtpbp8	Gna13		Poli	Samd4		Sh2d4a
Psmb10	Stx2		Irak2	Lrp3		Gstm2	Gm7467		Golt1b	Gtse1		Guca1b	Gna14		Polr1a	Sap30		Slc17a4
Pstpip2	Sulf2		Irf1	Lrp5		Gstm3	Gm8615		Got2	Guk1		Gypc	Gne		Polr2c	Sav1		Slc17a8
Pter	Sult1a1		Irgm1	Lrp6		Gstm6	Gna12		Gpam	H2afy2		Gys1	Gngt1		Polr2f	Sco2		Slc20a1
Ptgr1	Sult1d1		Irgq	Lrrc15		Gstp1	Golga5		Gpatch11	H2-Ob		H2afx	Gpbp1l1		Polr2h	Sec24d		Slc23a1
Ptgs1	Sycp3		Isg15	Lrrc20		Gstp3	Golph3		Gpc6	Hacd3		Hadha	Gpc6		Polr2l	Selenoi		Slc25a44
Ptprj	Syne3		Isg20	Lrrc29		Gtpbp4	Got1		Gpi1	Hadha		Hadhb	Gpr146		Por	Sept10		Slc2a4
Pvr	Synpo		Isy1	Lrrc56		Gulo	Gpat3		Gpn1	Hamp		Hapln1	Gpr157		Ppa1	Serpinb6b		Slc2a4rg-ps
Pxdn	Taf1d		Itga6	Lsm10		Gvin1	Gpat4		Gpr137b-ps	Hcn2		Hapln4	Gpr19		Ppan	Sesn3		Slc37a4
Pygb	Tango2		Jmjd6	Lsm11		H2-Aa	Gpatch2l		Gpr182	Hdc		Hars	Gprin3		Ppat	Setd7		Smarca5-ps
Pygl	Tatdn2		Jpt2	Lurap1l		H2-Ab1	Gpatch3		Gprin3	Heca		Hccs	Gramd3		Ppcs	Sgk1		Smarcd1
Qdpr	Tdo2		Jrk	Maf1		H2-K2	Gpc1		Gps1	Hectd1		Hdac2	Grb10		Ppdpf	Sgms2		Smo
Qprt	Tdrp		Kank2	Mafb		H2-Q7	Gpm6a		Gpx4	Hic2		Hdgfl2	Grem2		Ppifos	Sgpl1		Smoc2
Ralgps1	Tedc2		Katnal1	Magix		H2-Q9	Gpr135		Gramd3	Hipk3		Hdhd3	Grk5		Ppig	Sgpp1		Smpd3
Raph1	Tef		Kbtbd8	Man2a1		H2-T22	Gramd4		Grb10	Hist1h1c		Heatr1	Grpel2		Ppil3	Sgsm2		Snf8
Rassf4	Thap3		Kctd7	Man2a2		H2-T9	Grhl1		Grb7	Hlf		Heatr3	Gsta3		Ppl	Sh3bgrl		Snhg11
Rbm47	Timm10		Kdelr2	Map1lc3b		H3f3a	Grn		Grem2	Hmgcl		Heatr6	Gstm1		Ppp1cc	Sh3bp4		Snhg17
Rbp1	Tlr12		Keg1	Map2k5		Habp2	Gt(ROSA)26Sor		Gria3	Hmgcs2		Helq	Gstm3		Ppp1r3b	Sh3pxd2a		Snhg7
Rcn3	Tm4sf1		Khdrbs1	Map4k4		Hadhb	Gtf2e1		Grk5	Hnf4aos		Herpud1	Gstm4		Prdx1	Siah2		Snrk
Rdh11	Tmed4		Khsrp	Mapk15		Hagh	Gtf2ird1		Gsap	Hprt		Hes1	Gstm6		Prelid1	Sik1		Snrpc
Rdh5	Tmed5		Kif1bp	Mapk1ip1		Hao1	H2afz		Gsta1	Hsd17b10		Hgh1	Gtf2ird1		Prmt1	Six5		Snrpd1
Rell1	Tmem120a		Klhdc4	Marc1		Hapln1	Hal		Gsta2	Hsd17b11		Hgs	Gtpbp2		Prok1	Skil		Snrpd2
Reln	Tmem134		Klhdc7a	March6		Hat1	Hamp		Gsta3	Hsd17b13		Hist1h1c	Gucy1a1		Prpsap2	Slc10a2		Snrpg
Rgn	Tmem189		Kpna4	March7		Haus7	Hdac5		Gsta4	Hsd17b4		Hist2h2be	Gulo		Prss8	Slc16a1		Snrpn
Rhou	Tmem243		Kpnb1	Marf1		Haus8	Hdc		Gstm1	Hsdl2		Hlf	H2afv		Psat1	Slc16a10		Snu13
Rnf144b	Tmem37		Krr1	Mast4		Hax1	Heca		Gstm2	Hspb1		Hmgcs2	H2-Q1		Psma2	Slc16a6		Snurf
Rnf146	Tmem41a		Krt18	Mastl		Hba-a1	Herpud2		Gstm3	Hspb6		Hnf1a	H2-Q10		Psma4	Slc17a4		Sp140
Rpn1	Tmem56		Krt19	Mat2b		Hba-a2	Hic2		Gstm4	Htatip2		Hnrnpab	H6pd		Psma5	Slc17a8		Spcs1
Rps4x	Tmem82		Krt8	Mbd1		Hck	Hilpda		Gstm5	Htra3		Hnrnpd	Haao		Psma7	Slc22a15		Sqle
Rsu1	Tmem86a		Krtcap2	Mbtd1		Hcls1	Hipk3		Gstm6	Hunk		Hnrnph3	Hao1		Psmb10	Slc25a30		Srebf1
S1pr1	Tmtc2		Kti12	Mcc		Hcn3	Hist1h1c		Gstm7	Hyal2		Hopx	Hbp1		Psmb3	Slc25a33		Srgap3
Sc5d	Tns2		Lacc1	Mcm9		Hcrtr2	Hmcn2		Gstp1	Hykk		Hp	Hcn3		Psmb5	Slc25a42		Srms
Scara3	Tomm20		Lad1	Mdfic		Hdac1	Hmgcs2		Gstp3	Icam1		Hpd	Hdac5		Psmb9	Slc25a46		Srp54b
Scd1	Tomm40l		Larp4b	Mecp2		Hdhd3	Hnrnpa0		Guca1a	Icam4		Hpgd	Hdac9		Psmc3ip	Slc30a10		Srp54c
Scd2	Tor1a		Larp7	Mef2d		Hemk1	Homez		Gucy1a1	Id1		Hsd17b10	Heca		Psmd2	Slc34a2		Ssbp1
Scnn1a	Tor1b		Las1l	Megf8		Herc6	Hprt		Gucy1b1	Ier2		Hsd17b11	Hectd4		Psme2	Slc39a8		St7
Scpep1	Tor3a		Lbhd1	Megf9		Herpud1	Hr		Gulo	Iffo1		Hsd17b13	Herc1		Pspc1	Slc3a1		Stap1
Sdc3	Tox		Leap2	Mfsd2a		Hes6	Hsd17b10		Gvin1	Ifit1		Hsdl2	Herc3		Rab23	Slc44a1		Suclg2
Sdf2l1	Tram2		Lect2	Mfsd4a		Hhex	Hsd17b11		Gyg	Ifnar2		Hsf1	Herc4		Rab3a	Slc45a3		Sumo1
Sdr9c7	Treh		Leng1	Mindy2		Hhip	Hsd17b4		H2-K2	Ifrd1		Hsp90aa1	Heyl		Rab5b	Slc49a4		Taf9
Sec23b	Trib3		Leo1	Mir22		Higd1a	Hsdl2		H2-Q6	Igfbp1		Hsp90ab1	Hhex		Rabepk	Slc4a4		Tagap1
Sec61b	Trim24		Lhpp	Mir22hg		Hinfp	Htatip2		H2-Q7	Igfbp2		Hsp90b1	Hivep2		Rabggta	Slc4a7		Tagln
Selenbp2	Trim80		Lifr	Mir6236		Hk2	Htra3		H2-Q9	Igfbp4		Hspa1b	Hmcn1		Rabl6	Slc5a3		Tbca
Sept11	Trmt1		Lig4	Mknk2		Hltf	Hunk		H2-T22	Igtp		Hspa4	Hmcn2		Ramac	Slc6a16		Tcea1
Sept5	Trnau1ap		Lin7a	Mllt6		Hmbs	Hyal2		H2-T9	Il15ra		Hspa4l	Hmgcr		Ramp1	Slc8b1		Tceal8
Sept8	Tro		Lipt1	Mlxip		Hmga1	Hykk		H3f3a	Il1rn		Hspa5	Hmgcs1		Ran	Slco1a1		Tcim
Serpina10	Trub2		Lipt2	Mnt		Hmga1b	Icam1		Haao	Il20rb		Hspa8	Hnmt		Rap1a	Smad3		Tdg
Serpina12	Tsc22d3		Lman1	Mob2		Hmgb1	Icam4		Habp2	Il22ra1		Hspb1	Hnrnpl		Rassf6	Smad6		Tert
Serpina1e	Tspan31		Lmna	Mpzl1		Hmgb3	Id1		Hamp2	Il4i1		Hspb6	Hook2		Rbm10	Smagp		Tfdp1
Serpina4-ps1	Ttpa		Lmnb2	Mreg		Hmgcr	Id2		Hapln1	Il4i1b		Hspb8	Hook3		Rbm25	Smarcd1		Thrap3
Serpina6	Txnip		LOC102631757	Mrgpre		Hmgcs1	Id3		Hapln4	Il6ra		Hspd1	Hps4		Rbm3	Smim13		Thrsp
Serpina7	Ube2e2		Lpl	Mrnip		Hmgn1	Id4		Hat1	Ilrun		Hspe1	Hsd3b2		Rbmx	Snx24		Timeless
Serpina9	Ubox5		Lratd2	Mroh2a		Hmgn2	Ier2		Haus7	Ilvbl		Hsph1	Hsd3b5		Rbmxl1	Snx30		Timm23
Serpinh1	Unc119		Lrrc39	Mrtfb		Hnrnpa2b1	Ier5		Hax1	Imp3		Htatsf1	Hsd3b7		Rbx1	Socs1		Tkfc
Sgsm1	Unc5b		Lrrc41	Mt2		Hnrnpa3	Ifngr2		Hba-a1	Impad1		Hyou1	Hspg2		Rdh9	Socs3		Tlcd1
Sh2b2	Urml		Lrrc59	Mthfr		Hnrnpc	Igfbp1		Hba-a2	Inafm2		Iars	Hunk		Rev1	Sowahb		Tma7
Sh2d4a	Usp2		Lsg1	Mtm1		Hnrnpf	Igfbp2		Hcn3	Inhbc		Idh3a	Hyi		Rfwd3	Sowahc		Tmed2
Shank2	Usp49		Lsm12	Mtnr1a		Hnrnph2	Igip		Hcrtr2	Insig2		Ier5	Hyls1		Rgs1	Sox9		Tmem181a
Shld2	Uvssa		Lsm2	Mturn		Homer2	Igsf11		Hdhd3	Irf2bp2		Iffo2	Idh1		Rgs16	Sp3		Tmem25
Sirpa	Vnn1		Lsm3	Mtx3		Hpf1	Il1rn		Hectd2	Irf7		Ifit1	Idi1		Rhbdd2	Spata22		Tmem258
Slc10a2	Vsig10l		Lss	Muc6		Hs3st3b1	Il20rb		Hectd2os	Irgm2		Ifit3	Ido2		Riok2	Spg20		Tmem39a
Slc13a3	Vwa3b		LTO1	Mug2		Hsd17b2	Il22ra1		Hes6	Irs2		Igfbp2	Ier3		Ripor2	Spon2		Tmem41b
Slc17a4	Vwa8		Ltv1	Mug-ps1		Hsd17b6	Il4i1		Higd1a	Isyna1		Igsf11	Ift122		Rmnd1	Spred1		Tmem71
Slc19a2	Wbp1l		Luc7l	Mup20		Hsd17b7	Il4i1b		Hinfp	Itga4		Igtp	Igfbp1		Rmrp	Spry1		Tmem97
Slc1a4	Wdr34		Lyar	Mustn1		Hsd3b2	Il4ra		Hist2h2be	Itga7		Ik	Igsf10		Rn45s	Srgap3		Tmie
Slc22a28	Wdr73		Lysmd2	Mxi1		Hsd3b3	Ilvbl		Hk1	Itpka		Ikbke	Igsf8		Rnaset2a	Srrm4		Tmsb10
Slc22a30	Wfdc2		Magoh	Mxra8		Hsd3b5	Impa2		Hltf	Ivns1abp		Il4i1b	Ihh		Rnaset2b	St3gal1		Tmx2
Slc22a7	Wfdc21		Magt1	Myc		Hsp90b1	Impact		Hmga1	Josd1		Ildr2	Il13ra1		Rnf186	St5		Tnik
Slc23a1	Wfikkn1		Mak16	Mycl		Hspa14	Impad1		Hmga1b	Junb		Impact	Il18		Rnf26	Stag2		Tomm20
Slc25a1	Wnt5a		Mal2	Mylip		Hspa8	Inafm2		Hmgb1	Jup		Inca1	Il6st		Rnps1	Stam		Tpm3
Slc25a17	Xpa		Manf	N4bp2l1		Hspd1	Inca1		Hmgb3	Kank3		Inhbc	Inmt		Rpf2	Stard13		Tra2b
Slc25a30	Xrcc3		Map1s	Ncapd3		Hspe1	Ing2		Hmgcr	Kcmf1		Inhbe	Inpp1		Rpia	Stat5a		Trim7
Slc2a2	Zbed5		Marco	Nceh1		Htra4	Inhbb		Hmgcs1	Kcnc3		Ino80e	Insc		Rpl10a	Stat5b		Tsc22d3
Slc39a10	Zbtb11os1		Mavs	Ndrg1		Htt	Insig2		Hmgn1	Kcnn1		Inpp5b	Insig1		Rpl13	Stk24		Tsg101
Slc3a1	Zbtb48		Max	Ndst1		Hypk	Irak2		Hmgn2	Kctd13		Ints10	Insig2		Rpl13a	Stk40		Tspyl4
Slc41a2	Zc3h6		Mblac2	Ndst2		Idh1	Irf2bp2		Hnmt	Kctd15		Ints2	Insr		Rpl14	Stom		Ttc23
Slc44a1	Zfand2a		Mbnl2	Ndufa4l2		Idi1	Irs1		Hnrnpa3	Kctd17		Ipo4	Ip6k1		Rpl18	Ston1		Ttc25
Slc44a3	Zfand6		Mcfd2	Nedd1		Ido2	Irs2		Hnrnpc	Kdm6b		Ippk	Ip6k2		Rpl18a	Stx12		Tuba1a
Slc46a3	Zfas1		Mcts2	Nek2		Iffo2	Isyna1		Hnrnpf	Kdsr		Iqcc	Ipmk		Rpl19	Stx7		Tuba1b
Slc5a1	Zfp112		Mdc1	Nek7		Ifi27l2b	Itga2		Hnrnph2	Kif1c		Irak2	Iqcb1		Rpl21	Sult1d1		Tuba1c
Slc5a3	Zfp213		Mdn1	Nek8		Ifi30	Itga4		Hnrnph3	Kifc2		Irf1	Ireb2		Rpl22l1	Sun2		Tubb2a
Slco1a1	Zfp395		Med19	Nemp1		Ifi35	Itga5		Hpf1	Kiss1		Irf9	Irf2bp2		Rpl23	Syne1		Tubb4b
Slco3a1	Zfp512b		Meis1	Neu3		Ifi44	Itgav		Hs3st3b1	Klb		Irgm1	Irf2bpl		Rpl26	Syt3		Tufm
Smc2	Zfp574		Mesd	Nfil3		Ifi47	Itpka		Hsbp1l1	Klf15		Irgq	Irf5		Rpl29	Syvn1		Txndc11
Smcr8	Zfp608		Mettl1	Ngef		Ifit2	Josd1		Hsd17b2	Klf3		Isca1	Irf6		Rpl3	Tab2		Uba52
Snd1	Zfp612		Mettl16	Nim1k		Ifit3	Jun		Hsd3b2	Klf9		Iscu	Irs2		Rpl30	Tab3		Ubald2
Snx22	Zfp746		Mettl17	Nipal3		Ifit3b	Jund		Hsd3b3	Klhdc3		Isg15	Itga3		Rpl32l	Taf7		Ube2i
Socs2	Zfp759		Mettl2	Nlgn2		Ifitm1	Kcnc3		Hsd3b5	Klhdc8a		Isg20	Itga8		Rpl34	Tars		Ube2u
Socs3	Zfp777		Mettl3	Nln		Ifitm3	Kcnn1		Hspa8	Klhl11		Itfg2	Itga9		Rpl34-ps1	Tbc1d12		Ube2v1
Sod3	Zfp810		Mgat2	Nlrc5		Igfals	Kctd15		Hspd1	Klhl21		Itga6	Itgb5		Rpl35a	Tbc1d8b		Uck1
Sort1	Zfp949		Mgme1	Nlrp12		Igfbp3	Kctd17		Htra4	Klhl25		Itpa	Itih5		Rpl36	Tbcc		Umps
Sox4	Zfp956		Mid1ip1	Nmt2		Ihh	Kctd18		Htt	Klhl7		Ivns1abp	Itm2c		Rpl36al	Tceal1		Upf3b
Sox5			Mis12	Nnmt		Ikbke	Kdm6b		Idh1	Lamb3		Jmjd6	Itpkb		Rpl37	Tcp11l2		Uqcrb
Sparc			Mitd1	Nod1		Ikzf4	Kdsr		Idi1	Lats2		Jrk	Itpripl1		Rpl37a	Tecpr2		Urml
Spata22			Mlec	Noxo1		Il11ra1	Khdrbs3		Ido2	Lbp		Kank2	Jade2		Rpl39	Tent5c		Utp14b
Spcs3			Mlh1	Npas2		Il12rb1	Kif1c		Iffo2	Lcat		Katnal1	Jag1		Rpl4	Tfpi2		Uxt
Spp1			Mlkl	Npc1		Il13ra1	Kif28		Ifi27l2b	Lcorl		Kcnc3	Jak2		Rpl41	Tgif1		Vamp1
Spred1			Mlx	Npnt		Il18	Kifc2		Ifitm1	Ldb1		Kcnn1	Jph1		Rpl6	Tgoln1		Vcp
Spred2			Mmaa	Nr1i2		Il18bp	Kiss1		Ifitm3	Ldha		Kcnq1ot1	Junb		Rpl7	Tgoln2		Vdac3
Sqle			Mmab	Nr1i3		Ilf3	Kiss1r		Ift80	Leng9		Kctd18	Kansl1l		Rpl7a	Thbs1		Wdr12
Srd5a2			Mmachc	Nr2c2		Inhba	Klf3		Igfbp3	Lepr		Kdelr2	Kat2b		Rplp0	Tjp3		Wdr83os
Srebf1			Mmp14	Nr4a1		Inmt	Klhdc3		Ihh	Lgals4		Kdm8	Kcna2		Rplp2	Tmed5		Ywhah
Srebf2			Mmp19	Nr4a3		Insig1	Klhdc7b		Ikbip	Lgals6		Khdrbs1	Kcnj8		Rpp38	Tmed7		Zbed4
Srrm4			Mon1b	Nr6a1		Insyn2a	Klhdc8a		Ikbke	Lhpp		Khsrp	Kcp		Rps11	Tmem106b		Zfand1
Ssr1			Morf4l2	Ntn4		Ints1	Klhl11		Il11ra1	Lims2		Kif1bp	Kdm2b		Rps15a	Tmem164		Zfp59
St5			Mpdz	Ntrk1		Ints10	Klhl25		Il13ra1	Llgl2		Klhl18	Kdm3a		Rps17	Tmem170		Zfp608
St6gal1			Mphosph10	Nuak1		Irf2	Klhl26		Il18	LOC102632463		Klhl25	Kdm5b		Rps18	Tmem171		Zfp9
Stard13			Mphosph6	Oaf		Irf2bpl	Kras		Ilf2	LOC102640673		Kpnb1	Kdm7a		Rps19	Tmem200b		Zfp932
Stard4			Mphosph8	Ocln		Irf5	Krt23		Inhba	Lor		Kri1	Kdr		Rps2	Tmem245		Zfp950
Stat5b			Mpp1	Odf2		Isg15	Lamb3		Inmt	Lpgat1		Krr1	Kdsr		Rps20	Tmem255a		Zfp955a
Steap4			Mpp4	Oga		Itga9	Lamp2		Insc	Lpin2		Krt10	Keg1		Rps21	Tmem263		Zfp955b
Stk38l			Mrm2	Oip5os1		Jpt1	Lbp		Insig1	Lrfn3		Krt18	Khk		Rps24	Tmem30a		Zfp960
Stt3a			Mrm3	Olig1		Jpt2	Lcorl		Ints1	Lrg1		Kti12	Khnyn		Rps25	Tmem30b		Zfp970
Sucnr1			Mrpl19	Oplah		Kcna2	Ldha		Ints10	Lrp12		Lad1	Kif16b		Rps26	Tmem56		Zfp983
Susd4			Mrpl22	Opn3		Kcne3	Leng9		Ints3	Lrp3		Lamb3	Kif1b		Rps3a1	Tmem64		Zfp991
Svil			Mrpl32	Ormdl3		Kctd7	Lepr		Irf5	Lrp4		Larp4b	Klf11		Rps4x	Tmie		Znf41-ps
Syne4			Mrpl42	Osbpl3		Kdm5b	Leprotl1		Itga9	Lrrc15		Larp7	Klf12		Rps8	Tmtc2
Synj2			Mrpl47	Pald1		Keg1	Lgals4		Itpkb	Lrrc20		Las1l	Klf13		Rpsa	Tmx3
Syt1			Mrpl49	Pank1		Khk	Lgals6		Jcad	Lrrc29		Lbhd1	Klf16		Rrm2	Tnfaip2
Sytl5			Mrpl50	Pank3		Klf10	Lgalsl		Josd2	Lrrc8a		Lbp	Klf6		Rrp12	Tnfaip8l1
Syvn1			Mrpl51	Paqr3		Klf13	Lin54		Jpt1	Ltbr		Leap2	Klf9		Rrp7a	Tnfaip8l3
Tagln2			Mrps2	Pard3b		Klhdc4	Lipa		Jpt2	Lurap1l		Lenep	Klhl24		Rrp9	Tnfrsf12a
Tarbp1			Mrps27	Pcbp4		Klhdc7a	Llgl2		Kat6b	Ly6d		Leo1	Klhl28		Rsad1	Tor3a
Tars			Mrps34	Pcgf5		Klk1b4	Lmo4		Katnb1	Lypla1		Lgals8	Klhl3		Rsl24d1	Tox2
Tbc1d2b			Mrps35	Pck1		Kpna2	Lnx2		Kctd7	Mab21l2		Lhpp	Klk1b4		Rsrp1	Trim2
Tbcel			Mrps6	Pcmtd2		Krt8	LOC102640673		Keg1	Maf1		Lig4	Kremen1		Rtel1	Trim23
Tchh			Mrtfa	Pcsk4		Krtcap2	Lonrf3		Khk	Mafb		Lin37	Kyat1		Rtraf	Trmt9b
Tdrkh			Mrto4	Pde2a		Kyat1	Lor		Kif3a	Mafg		Lin52	Kyat3		Ruvbl1	Trp53inp1
Tfpi2			Msantd4	Pde3b		Lacc1	Loxl4		Klf10	Man1a		Lipt1	Lama1		Rybp	Tsc22d4
Tgfb1i1			Msmo1	Pde4b		Lama1	Lrfn3		Klhdc4	Man2a1		Lmna	Lama3		S100a11	Tspan14
Thrsp			Mtap	Pde4c		Lama3	Lrif1		Klhdc7a	Manea		Lmnb2	Lamb1		S1pr5	Tspan18
Tinagl1			Mtf1	Pde4d		Lamb1	Lrig2		Klhl13	Map1lc3a		LOC102640673	Lamc1		Sat1	Tspan33
Tkt			Mtmr12	Pde7a		Lamtor3	Lrp12		Klk1b4	Map1lc3b		Lrif1	Lats2		Sbk1	Tspan7
Tlcd2			Mtmr4	Pde7b		Lamtor5	Lrp5		Kmt5c	Map3k10		Lrrc39	Lbr		Scara5	Ttbk2
Tle3			Mtrf1l	Pdgfra		Larp7	Lrrc15		Kpna2	Map3k12		Lrrc57	Ldlr		Sds	Ttpa
Tmed3			Mtrr	Pdk4		Lars2	Lrrc20		Krt19	Mapk4		Lrrc59	Ldlrad4		Selenbp1	Tubb2a
Tmem14a			Mtss1	Pdp2		Lbr	Lrrc29		Krt8	March2		Lsg1	Lemd3		Selenbp2	Tubb2a-ps2
Tmem150a			Mvd	Pdpk1		Ldlr	Lsm10		Krtcap2	March6		Lsm12	Leprot		Selenok-ps1	Tymp
Tmem204			Mvk	Pdpr		Lect2	Lsm11		Lacc1	March7		Lsm3	Lgals1		Serhl	Uba6
Tmem218			Mybbp1a	Peg3		Lefty1	Ly6d		Lactb2	Mastl		LTO1	Lgr4		Serpina1a	Ube2g2
Tmem86b			Myl12b	Peg3os		Leng1	Lypla1		Lama1	Mat1a		Ltv1	Lhfpl2		Serpina4-ps1	Ube3a
Tmsb4x			Myl9	Peli2		Lifr	Lysmd3		Lama2	Mat2b		Luc7l	Lhx6		Serpina6	Ubqln2
Tnfaip2			N4bp3	Peli3		Lig1	Lyve1		Lama3	Matr3		Ly6d	Lifr		Sf3b4	Ubtd2
Tnfaip8l3			N6amt1	Per1		Lin7a	Mab21l2		Lamb1	Mbtd1		Lyar	Limd2		Sh3bp2	Ubxn1
Tnfrsf11b			Naa15	Pex11a		Lipg	Mad2l2		Lamtor3	Mcrip2		Lyrm2	Lix1l		Slc16a12	Ugcg
Topbp1			Nabp1	Pheta1		Llph	Maf		Larp7	Mdfic		Lyrm7	Lmbr1l		Slc19a1	Unc119
Tpm4			Nans	Phf13		Lmnb2	Man1a		Lars2	Mecp2		Mab21l2	Lmbrd2		Slc20a1	Unc119b
Tpp2			Napepld	Phf20		LOC102631757	Manea		Lbh	Mfsd2a		Magoh	Lnpep		Slc22a30	Urml
Tra2a			Nars	Phf7		Lonrf1	Map1lc3a		Lbr	Mgll		Mak16	Lonrf3		Slc25a40	Usp45
Trim68			Nav2	Phlpp2		Lpin1	Map1lc3b		Ldlr	Mgrn1		Manf	Loxl1		Slc26a1	Usp54
Trp53i11			Ncald	Phospho1		Lrig3	Map3k10		Lect2	Mia3		Map1s	Loxl4		Slc2a4	Usp6nl
Tsc22d4			Ncbp1	Pias3		Lrp2bp	Map3k15		Leo1	Mief2		Mars2	Lpar2		Slc2a4rg-ps	Vamp7
Tspan7			Ncbp2	Pign		Lrrk1	Map4k4		Lhfp	Miga2		Mat1a	Lpar6		Slc2a5	Vbp1
Tstd1			Nck1	Pigx		Lrtm1	Map7		Limd2	Miip		Mavs	Lpcat3		Slc35a4	Vps37b
Ttc39c			Ncoa5	Pik3c2g		Lsm2	Mapk15		Llph	Mir21a		Max	Lpin1		Slc37a4	Vtcn1
Ttll12			Ndufa8	Pik3c3		Lsm6	Mapk4		Lmntd2	Mir22		Mcfd2	Lpin2		Slc38a3	Wdr44
Tuba1b			Ndufaf4	Pik3cb		Lsr	Mapkapk2		LOC102631757	Mir22hg		Mcrip2	Lrat		Slc46a3	Wdr81
Tuba1c			Neat1	Pik3ip1		Lss	Mapre3		LOC102631993	Mir291b		Mcts2	Lratd1		Slc50a1	Wdr91
Tuba4a			Nek6	Pim1		LTO1	March6		Loxl2	Mir3968		Mdn1	Lrba		Slc5a6	Wnt2
Tubb2a			Nelfa	Pim3		Ly6a	March7		Loxl4	Mir6516		Med15	Lrig1		Slc9a3r1	Wrnip1
Tubb2a-ps2			Nemf	Pip4p1		Ly6e	March9		Lpl	Mir671		Med21	Lrig2		Slirp	Wsb1
Tubb4b			Nes	Pisd-ps1		Lyar	Mastl		Lrat	Mlycd		Med22	Lrit1		Smpd3	Xk
Tubb5			Nfe2l2	Pithd1		Lysmd1	Mat1a		Lrfn4	Mmd		Med6	Lrit2		Snapc5	Yes1
Uba5			Nfkbib	Pitpnm1		Malat1	Mbtps2		Lrp2bp	Moap1		Meis1	Lrp1		Snf8	Ypel2
Uba7			Nfxl1	Pitpnm2		Map2k3	Mcrip2		Lrrk1	Mob2		Mesd	Lrp12		Snhg11	Ypel3
Uggt1			Nfya	Pitx3		Map2k6	Mcu		Lrtm1	Mocs3		Mettl1	Lrp2		Snhg17	Zbtb10
Ugt2b38			Nfyb	Pkd1		Mapre2	Mdfic		Lsm2	Mogat1		Mettl14	Lrp2bp		Snhg20	Zbtb21
Vgll4			Ngdn	Pkdrej		Marcksl1	Mef2d		Lsr	Morf4l1b		Mettl16	Lrp5		Snrk	Zbtb33
Wdr6			Nhlrc1	Pkn1		Marcksl1-ps4	Mex3c		Lss	Mospd3		Mettl17	Lrp6		Snrpc	Zbtb41
Wwox			Nif3l1	Plekhg5		Marco	Mfsd14b		Ly6a	Mpzl1		Mettl18	Lrrc4c		Snrpd1	Zbtb7c
Xbp1			Nifk	Plin2		Marveld1	Mfsd2a		Ly6e	Mroh8		Mettl2	Lsm10		Snrpd2	Zc3h12d
Xkr9			Nip7	Plin4		Masp1	Mgll		Ly75	Mrpl17		Mettl3	Lsm11		Snrpg	Zdhhc2
Zbtb16			Nktr	Plk3		Mast3	Mia3		Lyplal1	Mrpl34		Mgat2	Lss		Snrpn	Zdhhc20
Zc2hc1c			Nme6	Plscr3		Mcm10	Mical2		Lysmd1	Mt1		Mgll	Ltbp4		Snu13	Zfand5
Zfand4			Nmi	Pmepa1		Mcm2	Micalcl		Manf	Mt2		Mical3	Lum		Snurf	Zfand6
Zfhx2			Nmnat1	Pnldc1		Mcm3	Mid1		Map3k13	Mtdh		Micos10	Lurap1l		Spcs1	Zfp101
Zfp217			Nob1	Pnrc1		Mcm4	Mier3		Map3k4	Mtg1		Mir122	Ly6e		Sphk2	Zfp217
Zfp809			Noc2l	Polg		Mcm5	Mif4gd		Map4	Mthfd1l		Mis12	Ly75		Sqle	Zfp36l1
			Noc3l	Polg2		Mcm6	Mir1892		Map9	Mtm1		Mitd1	Mad2l1bp		Srebf1	Zfp385a
			Noc4l	Por		Mcrs1	Mir22hg		Marcksl1	Mtmr7		Mlh1	Maff		Srm	Zfp518a
			Nol10	Pou2f1		Me1	Mir291b		Masp1	Mtnr1a		Mlx	Maml1		Srp54b	Zfp707
			Nol11	Ppara		Metap1d	Mir6516		Mast3	Mturn		Mmachc	Man2a2		Srp54c	Zfp729b
			Nol12	Ppargc1a		Mettl1	Mir671		Mblac2	Mtx3		Mmp14	Map2k5		Srsf3	Zfp758
			Nol3	Ppargc1b		Mettl16	Mitf		Mboat1	Mup11		Mmp19	Map3k13		Ssbp1	Zfp942
			Nol6	Ppm1a		Mettl23	Mmd		Mccc1	Mup12		Mmp24	Map3k2		St3gal5	Zfp953
			Nol8	Ppm1k		Mfap1b	Mmp14		Mcm2	Mup18		Moap1	Map3k20		St7	Zfp982
			Nol9	Ppp1ccb		Mfge8	Moap1		Mcm3	Mup6		Mocs3	Map3k21		Stap2	Zmiz1
			Nolc1	Ppp1r15a		Mfsd13a	Mob2		Mcm5	Mustn1		Morc2a	Map3k3		Stk35	Znrf3
			Nop14	Ppp1r16a		Mgam	Mogat1		Mcm6	Mx1		Morf4l2	Map4k4		Stx8	Zscan20
			Nop2	Ppp1r1b		Mid1ip1	Morf4l1b		Mcrs1	Mx2		Mpc1	Mapk15		Styx	Zswim4
			Nop56	Ppp1r3c		Mif	Mpzl1		Me1	Mxi1		Mphosph10	Mapkapk3		Sumo1	Zswim5
			Nop58	Ppp1r3g		Mir3082	Mrap		Meiob	Mybph		Mphosph6	March7		Syt1	Zxdb
			Nosip	Ppp2r1b		Mir6236	Mreg		Meox1	Mycl		Mphosph8	Marf1		Taf10
			Nostrin	Ppp6r2		Mir682	Msi2		Metap1d	Mylip		Mpp1	Mast4		Taf1a
			Nr1d1	Prkcd		Mir703	Mt1		Mettl1	Myom1		Mrm2	Mb21d2		Taf1d
			Nr1h4	Prodh		Mir8094	Mt2		Mettl16	N4bp2l1		Mrm3	Mbd1		Taf9
			Nrep	Prox2		Mir8114	Mtdh		Mettl23	Naa30		Mroh6	Mbd5		Tagap1
			Nrgn	Prpf18		Mis12	Mthfr		Mfap1b	Naa50		Mrpl15	Mbtd1		Tbc1d10a
			Nrp1	Prune1		Mki67	Mtm1		Mfge8	Naa60		Mrpl17	Mbtps1		Tbc1d30
			Nsfl1c	Psd3		Mlh1	Mtmr1		Mfsd13a	Nadk2		Mrpl19	Mcc		Tbca
			Nsrp1	Pskh1		Mlkl	Mtmr12		Mgam	Nampt		Mrpl22	Mcm10		Tcea1
			Nucb2	Ptbp3		Mlxipl	Mtmr4		Mgme1	Nat1		Mrpl34	Mcu		Tcim
			Nudc	Pth1r		Mmab	Mtnr1a		Mgst3	Nbeal1		Mrpl47	Mdfic		Tdg
			Nudt7	Ptp4a1		Mmp15	Mturn		Mid1ip1	Ncapg		Mrpl49	Me1		Tedc2
			Nup160	Ptprf		Mn1	Mtx3		Mif	Nceh1		Mrpl50	Mecp2		Tef
			Nup205	Ptprs		Mob3a	Mup11		Mindy2	Ndufa11b		Mrpl51	Med13l		Tert
			Nup62	Pxmp4		Morf4l1	Mup18		Mipep	Nectin2		Mrpl52	Megf8		Tfdp1
			Nutf2	Pxylp1		Morf4l1-ps1	Mustn1		Mir6236	Nectin3		Mrps2	Megf9		Tgm1
			Odc1	Rab17		Mpdz	Mxi1		Mir682	Nek2		Mrps34	Meiob		Tgtp1
			Ola1	Rab30		Mpeg1	Mybph		Mir6921	Nek7		Mrps35	Mettl7a1		Tha1
			Onecut1	Rab3d		Mphosph8	Mycl		Mir703	Nepro		Mrps6	Mex3c		Thoc5
			Onecut2	Rab43		Mpv17l	Mylip		Mir8114	Nfil3		Mrto4	Mfhas1		Thop1
			Orc5	Rad51d		Mrfap1	Myom1		Mis12	Nfkbiz		Msantd4	Mfsd1		Thrsp
			Orm2	Ralgapa2		Mrpl51	Naa30		Mki67	Nim1k		Mt1	Mfsd14b		Timm17a
			Osbp	Ralgps2		Mrps18b	Naaladl2		Mlh1	Nipal1		Mt2	Mfsd2a		Timm23
			Osgin1	Ranbp10		Mrps18c	Nadk2		Mlkl	Nlgn2		Mtap	Mfsd4a		Timm8a1
			Ostc	Rasa2		Mrps21	Nat1		Mlxipl	Nln		Mterf2	Mgam		Tkfc
			Ovol3	Rasal2		Mrps33	Nat2		Mmab	Nlrp12		Mtif3	Mid1		Tma7
			P4ha1	Rasgef1b		Mrps5	Nbeal1		Mmp15	Nmt2		Mtmr12	Mier1		Tmed2
			Pa2g4	Rbl2		Mrto4	Ncapg		Mn1	Nnmt		Mtmr4	Mindy2		Tmem181a
			Pacsin2	Rbm33		Msmo1	Ncaph2		Mob3a	Nnt		Mtrf1l	Mir546		Tmem230
			Paf1	Rbms1		Msn	Nceh1		Morf4l1	Noct		Mtrr	Mknk2		Tmem25
			Pak1ip1	Rc3h1		Mterf1a	Ndrg1		Morf4l1-ps1	Nodal		Mtss1	Mlxip		Tmem258
			Pakap	Rdh18-ps		Mthfd2	Nectin1		Morf4l2	Noxo1		Mx2	Mlxipl		Tmem97
			Palld	Reck		Mthfs	Nedd4l		Morn2	Npnt		Mybbp1a	Mmab		Tmsb10
			Palm	Reep4		Mthfsl	Nek2		Mov10	Nr1d2		Myo19	Mme		Tmx2
			Papss1	Rel		Mtrr	Nek7		Mpeg1	Nr1i2		N6amt1	Mmp15		Tnfrsf19
			Paqr9	Reps2		Mtss1	Net1		Mphosph8	Nr1i3		Naa15	Mmp2		Tnks1bp1
			Pard6b	Resf1		Muc1	Neu3		Mpp4	Nr2f2		Naa16	Mms22l		Tns2
			Pbdc1	Retreg2		Mug2	Nfil3		Mpv17l	Nr4a1		Nabp1	Mn1		Tns3
			Pcbp1	Rfx4		Mug-ps1	Nfkbil1		Mr1	Nr4a2		Napepld	Mnt		Tob2
			Pcp4l1	Rgr		Mup1	Nfkbiz		Mrpl51	Nr4a3		Nat8f2	Mob1a		Tomm20
			Pcsk9	Rgs1		Mup14	Nim1k		Mrps18b	Nrbp2		Nat9	Mob1b		Tomm40l
			Pdap1	Rgs12		Mup16	Nipal1		Mrps18c	Nrip1		Nav2	Mocos		Tomm5
			Pdcd11	Rhbdd3		Mup17	Nlgn2		Mrps33	Nrtn		Ncbp1	Mov10		Tox
			Pdcl	Rhoq		Mup20	Nlrp12		Mrps5	Nt5dc3		Ncdn	Mpeg1		Tpm3
			Pde12	Rhou		Mup21	Nmt2		Mrto4	Nt5e		Nck1	Mpzl1		Tra2b
			Pdgfa	Ric1		Mup7	Nnat		Ms4a4d	Ntrk1		Ncl	Mr1		Trappc2
			Pdia3	Rictor		Mup9	Nnmt		Msh6	Nuak1		Ncoa5	Mrc1		Trmu
			Pdia4	Rilpl2		Mvd	Nnt		Msmo1	Nudt18		Ndufa5	Mreg		Tsc22d3
			Pdia6	Rin2		Mvk	Notch1		Msn	Nup62		Ndufa8	Mrgpre		Tsg101
			Pdilt	Rmnd5a		Mxd3	Notum		Mterf1a	Nup62cl		Ndufaf3	Mrnip		Tspan4
			Pdlim1	Rnd1		Myadm	Noxo1		Mtfmt	Nus1		Ndufaf4	Mroh2a		Tsr3
			Pdrg1	Rnf103		Mycn	Npas2		Mthfd2	Oat		Neat1	Mrps25		Ttc23
			Pdzd11	Rnf125		Myh9	Npnt		Mthfs	Olfm2		Nemf	Mrtfb		Tuba1b
			Pdzk1	Rnf144a		Myl12a	Nr1i3		Mthfsl	Omd		Nepro	Msh2		Tuba1c
			Pelo	Rnf152		Myl12b	Nr2c2ap		Mtmr11	Oplah		Neu2	Msmo1		Tubb4b
			Pelp1	Rnf167		Myl6	Nr4a1		Mtr	Opn3		Nfkbib	Mtm1		Tubg1
			Per2	Rnf169		Myl9	Nr4a2		Muc1	Optn		Nfkbiz	Mtmr11		Tufm
			Pes1	Rnf38		Naa20	Nr4a3		Mug2	Osbpl3		Nfxl1	Mtmr3		Tulp4
			Pex10	Rnf4		Nabp1	Nrbp2		Mug-ps1	P2ry1		Nfya	Mtor		Txndc9
			Pex12	Robo4		Naca	Nrip1		Mup1	Paip1		Ngdn	Mtr		Txnip
			Pex2	Rom1		Nans	Nrtn		Mup14	Paqr3		Nhlrc1	Mug2		U2af2
			Pex26	Rora		Narf	Nt5e		Mup7	Paqr7		Nif3l1	Mug-ps1		Uba52
			Pfkfb3	Rorc		Nars	Ntn4		Mup9	Pbld1		Nifk	Mup20		Uba7
			Pfn1	Rpl22l1		Nat8	Ntrk1		Mvd	Pbx1		Nip7	Mvk		Ubald2
			Pgs1	Rpph1		Nat8f1	Nuak1		Mvk	Pcbp4		Nkiras1	Myc		Ube2i
			Phf6	Rps6ka1		Nat8f4	Nudt18		Mxra7	Pcgf5		Nktr	Mycl		Ube2v1
			Phf8	Rps6ka5		Nat8f5	Nudt4		Myadm	Pck1		Nle1	Myct1		Ublcp1
			Phlda2	Rsbn1		Nat8f6	Nup62		Mycn	Pcp4l1		Nmd3	Myo1b		Uck1
			Phrf1	Rtf2		Nbas	Nxt2		Myh11	Pcsk4		Nme6	Myo7a		Umps
			Pid1	Rufy4		Ncam2	Oat		Myh9	Pcsk6		Nmi	N4bp2		Upf3b
			Piga	Rusc2		Nckap1l	Ocstamp		Myl12b	Pcx		Nmnat1	N4bp2l1		Upp2
			Pigh	Rwdd3		Nckipsd	Odf3b		Myl6	Pde3b		Nmt1	Nab2		Uqcrb
			Pik3r1	Rxra		Ncoa3	Olig1		Myl9	Pde4d		Nnmt	Naglu		Urad
			Pinx1	Rxylt1		Ncoa4	Omd		Myo1e	Pdk4		Nob1	Nap1l3		Usp2
			Pklr	S100pbp		Ndufa12	Oplah		N4bp3	Pdp2		Noc2l	Nars2		Usp36
			Pknox1	S1pr2		Ndufaf5	Opn3		Naa20	Pdpr		Noc3l	Nat8f1		Uxt
			Pla2g4b	Samd8		Ndufb11	Orai3		Nabp1	Pdzd8		Noct	Natd1		Vamp1
			Plekhf1	Sash1		Ndufs3	Osbpl11		Naca	Pdzrn3		Nodal	Ncapd3		Vcp
			Plekhh1	Sbno2		Neb	Otud1		Nans	Peg3		Nol10	Nceh1		Vdac2
			Plpp5	Scap		Nedd9	P3h1		Nat8	Peg3os		Nol11	Nck2		Vdac3
			Pmm2	Scarb2		Nes	Paip1		Nat8f1	Peli3		Nol12	Ndrg1		Wdr12
			Pnn	Scd1		Neurl1b	Papolb		Nat8f5	Per1		Nol3	Ndst1		Wdr83os
			Poglut3	Sdc1		Nfam1	Paqr3		Nat8f7	Per3		Nol6	Neb		Wee1
			Pold2	Sds		Nfe2	Paqr7		Nbas	Perp		Nol8	Nedd1		Wipf3
			Polr1a	Sec22c		Nfu1	Pbx1		Nckipsd	Pex11a		Nol9	Nedd9		Wnt5b
			Polr1b	Sec31b		Nfyc	Pcbp4		Ncoa4	Pex13		Nolc1	Nek8		Xdh
			Polr1e	Sema4b		Ngef	Pcgf2		Ndn	Pex14		Nop14	Neu3		Xirp1
			Polr2i	Sema5b		Nhej1	Pck1		Ndufa12	Pex19		Nop2	Neurl3		Xndc1
			Polr2j	Sept10		Nit2	Pcx		Ndufs3	Pex3		Nop56	Nfil3		Ywhah
			Polr3d	Serinc3		Nlrp6	Pde4d		Neb	Pfn2		Nop58	Ngef		Zbed4
			Polr3e	Serinc5		Nme1	Pde7a		Nedd9	Pgap1		Nosip	Ngfr		Zbp1
			Polr3k	Serpina3g		Nme2	Pdgfc		Nemf	Pheta1		Nr1d1	Nid1		Zbtb45
			Pop1	Serpine1		Nmi	Pdgfra		Nes	Phospho1		Nr1h4	Nid2		Zbtb48
			Ppa1	Sesn2		Nmral1	Pdk4		Nfe2	Phtf1os		Nr2f2	Ninl		Zbtb8os
			Ppan	Setx		Nmrk1	Pdp1		Nfe2l2	Pi4k2b		Nrbp2	Nipal3		Zc3h3
			Ppat	Sftpa1		Nol3	Pdzd8		Nfu1	Picalm		Nrep	Nmt2		Zc3h8
			Ppbp	Sfxn5		Nolc1	Pdzrn3		Nfyc	Pigl		Nsfl1c	Nod1		Zfand1
			Ppib	Sgk1		Nono	Peg3		Ngfr	Pik3ap1		Nsrp1	Notch4		Zfp276
			Ppid	Sgms2		Nop2	Peg3os		Nhej1	Pim3		Nuak2	Npas2		Zfp932
			Ppig	Sgsm2		Nop58	Peli3		Nhsl1	Pink1		Nucb2	Npc1		Zfp955a
			Ppil1	Sh2b3		Nostrin	Perp		Nid2	Pithd1		Nudc	Npr1		Zfp955b
			Ppme1	Sh3bp4		Nphp1	Pex11a		Nipa1	Pitpnm1		Nufip1	Nqo2		Zfp960
			Ppp1r11	Sh3pxd2a		Nr1d1	Pex13		Nit2	Pitpnm2		Nup35	Nr1i2		Zfp970
			Ppp1r14b	Shf		Nr1d2	Pgrmc2		Nkd1	Pkd2l2		Nup62	Nr2c2
			Ppp1r3b	Sik1		Nrap	Phf13		Nme2	Pkdrej		Nus1	Nr3c1
			Ppp1r7	Sik2		Nrep	Phip		Nme6	Pknox2		Nutf2	Nr4a1
			Ppp1r8	Sik3		Nrg4	Phospho1		Nmral1	Pla2g12a		Oasl1	Nr4a2
			Ppp2r5e	Sirt1		Nrp	Phtf1os		Nono	Pla2g7		Oat	Nr4a3
			Pprc1	Sirt3		Nsa2	Pi4k2b		Nop58	Plbd2		Odc1	Nr6a1
			Pqbp1	Slc10a5		Nsdhl	Picalm		Nostrin	Plcl2		Orc3	Nsdhl
			Preb	Slc12a6		Ntn1	Pigl		Npas2	Plekhb1		Orc5	Nsun4
			Prelid3b	Slc12a9		Ntrk2	Pigm		Npr3	Plekhg5		Orm2	Ntn1
			Prg4	Slc15a4		Nucb2	Pigp		Nqo2	Plin2		Osgin1	Ntn4
			Prkab1	Slc17a5		Nudt15	Pigx		Nrarp	Plin4		Ostc	Nudt7
			Prkab2	Slc17a8		Nudt16l1	Pik3c2a		Nrg1	Plin5		Ovca2	Numa1
			Prlr	Slc19a1		Nudt2	Pim3		Nrn1	Plk3		Ovol3	Oaf
			Prmt3	Slc19a2		Nudt21	Pip4p2		Nsa2	Pllp		P4ha1	Ociad2
			Prmt5	Slc22a15		Nudt7	Pitpnm1		Nsdhl	Plod1		Pa2g4	Ocln
			Prmt9	Slc22a5		Nup133	Pitx3		Nt5c3b	Plpp2		Pabpc1	Oga
			Prok1	Slc23a2		Nup155	Pkd2l2		Ntn1	Pmm1		Pabpc4	Oip5os1
			Prpf3	Slc25a10		Nup205	Pkdrej		Ntn3	Pnldc1		Paf1	Oit3
			Prpf31	Slc25a22		Nup35	Pknox2		Ntrk2	Pnpla2		Pak1ip1	Olfm1
			Prrc1	Slc25a25		Nup54	Pla2g12a		Nucb2	Pnpla8		Palld	Olfml3
			Psma4	Slc25a30		Nup85	Plbd2		Nudt15	Pnrc1		Paqr9	Olfr1033
			Psmb2	Slc25a32		Nutf2	Plcl2		Nudt16l1	Pogk		Pard6b	Olig1
			Psmb9	Slc25a33		Nxpe2	Plekha1		Nudt2	Polg2		Pcbp1	Ormdl3
			Psmc5	Slc25a34		Oas1a	Plekhb1		Nudt21	Pomt2		Pcsk5	Pald1
			Psmd7	Slc25a42		Oas1g	Plekhg5		Nudt7	Pon2		Pdap1	Pam
			Psme3	Slc25a47		Oasl2	Plin2		Nup133	Por		Pdcd11	Pank3
			Pspc1	Slc25a51		Oaz1	Plin4		Nup205	Ppa1		Pde12	Paqr3
			Psph	Slc26a11		Oaz1-ps	Plin5		Nup35	Ppara		Pdf	Pard3b
			Pstpip2	Slc27a5		Oaz2	Pllp		Nup54	Ppargc1a		Pdgfa	Paxx
			Ptcd2	Slc30a4		Odc1	Pmm1		Nup93	Ppargc1b		Pdia3	Pcdh18
			Pter	Slc35g1		Ola1	Pnkd		Nxpe2	Ppm1a		Pdia4	Pcdhga1
			Ptges3	Slc36a4		Olfml1	Pnldc1		Oaz1	Ppm1k		Pdilt	Pcdhga10
			Ptma	Slc38a2		Onecut1	Pnpla2		Oaz1-ps	Ppp1cb		Pdlim1	Pcdhga11
			Ptpn9	Slc38a4		Orm1	Pnpla8		Oaz2	Ppp1r15a		Pdzd11	Pcdhga12
			Puf60	Slc38a9		Orm2	Pnrc1		Ola1	Ppp1r16a		Pdzrn3	Pcdhga2
			Pum3	Slc39a5		Oser1	Pou6f1		Olfm3	Ppp1r3g		Pelo	Pcdhga3
			Pus1	Slc43a2		Osgep	Ppargc1a		Olfml1	Ppp2r2d		Pelp1	Pcdhga4
			Pus7	Slc44a1		Osgin1	Ppm1a		Olfml3	Ppp3r1		Per2	Pcdhga5
			Pus7l	Slc45a3		P2ry13	Ppm1k		Olfr1034	Pptc7		Pes1	Pcdhga6
			Pwp1	Slc49a4		P4ha1	Ppp1cb		Oma1	Prdx6b		Pex10	Pcdhga7
			Pwp2	Slc4a4		Paox	Ppp1r3c		Orm1	Proca1		Pex12	Pcdhga8
			Pycr2	Slc6a8		Papss1	Ppp2r2d		Orm2	Prox1		Pex2	Pcdhga9
			Pyroxd1	Slc6a9		Parl	Ppp3r1		Oser1	Prox2		Pex26	Pcdhgb1
			Qrsl1	Slc7a2		Parp11	Prdx6b		Osgep	Prune1		Pfdn4	Pcdhgb2
			R3hcc1	Slc8b1		Pbdc1	Prkci		Osgin1	Prxl2b		Pfkfb2	Pcdhgb4
			Rab3a	Smad9		Pcdhga1	Prob1		Ostc	Psap		Pfkfb3	Pcdhgb5
			Rabif	Smim13		Pcdhga10	Proca1		P4ha1	Psmd9		Pfn1	Pcdhgb6
			Rabl2	Smurf1		Pcdhga11	Proser2		Pak1	Ptbp2		Pgm3	Pcdhgb7
			Rabl6	Snx21		Pcdhga12	Prox1		Pakap	Ptbp3		Phax	Pcdhgc3
			Rad51c	Snx30		Pcdhga2	Prox2		Pam	Ptdss1		Phf6	Pcdhgc4
			Rai14	Soat2		Pcdhga3	Prune1		Paox	Ptma		Phlda2	Pcdhgc5
			Ran	Socs3		Pcdhga4	Prxl2b		Papss1	Ptp4a1		Phrf1	Pck1
			Ranbp1	Socs7		Pcdhga5	Prxl2c		Papss2	Pttg1ip		Picalm	Pclo
			Rangap1	Sorbs3		Pcdhga6	Psen2		Parp11	Pxmp4		Pick1	Pcmtd2
			Raph1	Sort1		Pcdhga7	Psmd9		Parp2	Qk		Piga	Pcsk9
			Rars	Sox12		Pcdhga8	Ptbp2		Paxx	Qpct		Pigh	Pdcd4
			Rars2	Spc25		Pcdhga9	Ptbp3		Pcca	Qsox2		Pigp	Pde2a
			Rassf6	Sphk2		Pcdhgb1	Ptpa		Pcdh12	R3hdml		Pik3r1	Pde4b
			Raver1	Spin1		Pcdhgb2	Pttg1ip		Pcdh18	R74862		Pinx1	Pde4c
			Rbbp5	Spon2		Pcdhgb4	Pxmp4		Pcdhga1	Rab11fip4		Pip4p2	Pde4d
			Rbl1	Sptbn2		Pcdhgb5	Pxylp1		Pcdhga10	Rab18		Pknox2	Pde5a
			Rbm10	Srrm4		Pcdhgb6	Pym1		Pcdhga11	Rab30		Pla2g12a	Pde7b
			Rbm14	Srsf5		Pcdhgb7	Qk		Pcdhga12	Rab34		Pla2g4b	Pdgfrb
			Rbm15b	Ssh2		Pcdhgc4	Qpct		Pcdhga2	Rab43		Plaa	Pdk1
			Rbm19	Ssh3		Pcdhgc5	R3hdml		Pcdhga3	Rabac1		Plekhh1	Pdk4
			Rbm8a	St3gal5		Pclo	R74862		Pcdhga4	Rad51b		Plin4	Pdpr
			Rbmx	St5		Pcna	Rab11fip4		Pcdhga5	Rad51d		Plin5	Pdzk1ip1
			Rcan1	Stab1		Pcsk9	Rab12		Pcdhga6	Ranbp10		Plk2	Pea15a
			Rcc1	Stab2		Pdap1	Rab21		Pcdhga7	Ranbp2		Plpp5	Peli1
			Recql	Stard5		Pdcd10	Rab30		Pcdhga8	Ranbp3l		Pmm2	Pgd
			Rexo2	Stard9		Pdcd5	Rab33b		Pcdhga9	Rapgef1		Pnn	Pgm2l1
			Rexo4	Stat3		Pde4dip	Rab34		Pcdhgb1	Rapgef4		Pnpla2	Phf13
			Rgs16	Stat5b		Pdhb	Rabac1		Pcdhgb2	Rarres1		Polr1a	Phlda1
			Rin3	Stk17b		Pdia3	Rabgef1		Pcdhgb4	Rasd1		Polr1b	Phldb3
			Rint1	Stk24		Pdia5	Rabggtb		Pcdhgb5	Rasgef1b		Polr1e	Phlpp1
			Riok2	Stk35		Pdia6	Rad51b		Pcdhgb6	Rasl2-9		Polr2e	Phlpp2
			Riox2	Stk35os1		Pdilt	Rad51d		Pcdhgb7	Rbks		Polr2h	Pign
			Rmnd5b	Strbp		Pdlim1	Ranbp10		Pcdhgb8	Rbm38		Polr2i	Pik3c3
			Rnf113a1	Stx2		Pdxk	Ranbp2		Pcdhgc3	Rbp4		Polr3d	Pik3cb
			Rnf135	Suds3		Pdzd11	Rap2c		Pcdhgc4	Rbpms		Polr3e	Pim1
			Rnf144b	Sulf2		Pdzk1ip1	Rasa2		Pcdhgc5	Rce1		Por	Pim3
			Rnf145	Sult1d1		Pebp1	Rasd1		Pclo	Rcl1		Ppa1	Pip4p1
			Rnf43	Sun1		Pemt	Rasgef1b		Pcna	Rdh18-ps		Ppan	Pisd-ps1
			Rogdi	Sun2		Per2	Rasl11b		Pcolce	Rdh9		Ppat	Pitx3
			Rpf1	Syne1		Per3	Rassf5		Pcsk9	Reep6		Ppbp	Pkd1
			Rpf2	Syne2		Pex26	Rb1		Pcyox1l	Resf1		Ppcs	Pkhd1
			Rpl14-ps1	Syne3		Pfkfb1	Rbm38		Pdap1	Retreg1		Ppif	Pklr
			Rpl18a	Synm		Pfkfb3	Rbp4		Pdcd10	Retsat		Ppig	Pkmyt1
			Rpl4	Syt3		Pgam1	Rbpms		Pdcd4	Rfesd		Ppil1	Pkp2
			Rpl7l1	Tab2		Pgd	Rdh16		Pdcd5	Rfx4		Ppil4	Pla1a
			Rpn1	Tafa2		Pgs1	Rdh18-ps		Pde3a	Rgs1		Ppl	Plcxd2
			Rpp30	Taok2		Phf11c	Reep4		Pde9a	Rhbdd2		Ppp1r11	Plekhm1
			Rpp38	Tapt1		Phf11d	Rel		Pdgfa	Rhob		Ppp1r14b	Plk3
			Rprd1b	Tat		Phlda1	Relch		Pdgfrb	Rhoc		Ppp1r3b	Plxnc1
			Rps6	Tbc1d12		Pik3r1	Retreg1		Pdhb	Rhod		Ppp1r7	Pmepa1
			Rpsa	Tbc1d15		Pilrb1	Retsat		Pdia6	Rilpl2		Ppp2r5e	Pmvk
			Rpusd2	Tbc1d16		Pilrb2	Rfesd		Pdk1	Riok3		Pprc1	Pnp
			Rrbp1	Tbc1d30		Pinx1	Rfx4		Pdlim1	Ripk2		Pqbp1	Pnpla3
			Rrn3	Tbc1d8		Pitpnc1	Rfxank		Pdzk1ip1	Rlim		Preb	Pnrc1
			Rrp12	Tbl1xr1		Pkhd1	Rhbdf1		Pea15a	Rnaseh2c		Prelid3b	Pola2
			Rrp15	Tcf19		Pklr	Rhbdf2		Pebp1	Rnd1		Prkab1	Polg
			Rrp1b	Tcf20		Pkm	Rhno1		Per2	Rnf128		Prkab2	Pou2f1
			Rrp8	Tcim		Pla2g4b	Rhob		Pfkfb1	Rnf138		Prmt3	Ppard
			Rrp9	Tcp11l2		Plcg1	Rhoc		Pgam1	Rnf19a		Prmt5	Ppm1b
			Rsl1d1	Tctex1d4		Plcxd2	Rhod		Pgd	Rom1		Prmt6	Ppm1d
			Rslcan18	Tdo2		Plekhf1	Rhoq		Pgs1	Rpph1		Prmt7	Ppm1k
			Rtp3	Tdrp		Plet1	Ric1		Pik3c2b	Rps6kb1		Prok1	Ppp1r13b
			Rtp4	Tec		Plet1os	Rilpl1		Pik3r3	Rps6kl1		Proser2	Ppp1r15a
			Rusc1	Tecpr2		Pmm2	Rnd1		Pilrb1	Rrp36		Prpf3	Ppp1r1b
			Ruvbl2	Tef		Pmvk	Rnf11		Pinx1	Rsad1		Prpf31	Ppp1r3g
			Rwdd4a	Tenm3		Pnpla3	Rnf113a2		Pip4k2b	Rsad2		Prrc1	Prdm10
			S100a11	Tent2		Pnpla5	Rnf125		Pkhd1	Rsbn1		Psma4	Prelp
			S1pr1	Tet2		Pnpla7	Rnf128		Pklr	Rsc1a1		Psma7	Prkcb
			Samd11	Tet3		Pnpt1	Rnf138		Pkm	Rspo1		Psmb2	Prkcd
			Sap30bp	Tex30		Podn	Rnf144a		Plaat3	Rtf2		Psmc1	Prpf18
			Sart1	Tfdp2		Poglut3	Rnf19a		Plet1	Rtn4rl1		Psmc2	Prrc2b
			Sart3	Tgfbr3l		Pola1	Rnft1		Plet1os	Rufy4		Psmc3	Prss8
			Scfd1	Tgoln1		Pold1	Ro60		Plppr2	Rusc2		Psmc4	Psd3
			Scly	Tgoln2		Pold2	Rom1		Plscr1	Rxra		Psmc5	Psd4
			Scnm1	Thap4		Pole	Rpph1		Pm20d1	S100a9		Psmc6	Pskh1
			Sdad1	Tigd2		Poli	Rps6kb1		Pmf1	S1pr5		Psmd12	Ptch1
			Sdf2l1	Tiparp		Polr2c	Rps6kl1		Pmvk	Saa3		Psmd14	Ptgr1
			Sdhaf1	Tk1		Polr2f	Rsad2		Pnpla3	Sall1		Psmd4	Pth1r
			Sec11a	Tlr12		Polr2h	Rsbn1		Pnpla5	Sall2		Psmd7	Ptp4a1
			Sec11c	Tlr5		Polr2l	Rsc1a1		Pnpla7	Samd1		Psme3	Ptpn4
			Sec13	Tm4sf1		Polr3k	Rspo1		Poglut2	Sap30l		Pspc1	Ptprb
			Sec22b	Tmc6		Pomk	Rtf2		Poglut3	Sat2		Ptcd2	Ptpre
			Sec23b	Tmcc3		Ppat	Rtn4rl1		Pola1	Sbno2		Ptges3	Ptprf
			Sec23ip	Tmem106b		Ppdpf	Rufy4		Pola2	Scand1		Ptma	Ptprj
			Sec24c	Tmem120a		Ppib	Rusc1		Polb	Scarb1		Ptp4a3	Ptprk
			Sec24d	Tmem131l		Ppid	Rusc2		Pold2	Scarb2		Ptpn2	Ptprm
			Sec31a	Tmem136		Ppm1b	S100a10		Polr2c	Sco2		Ptpn9	Pum2
			Sec61a1	Tmem140		Ppox	S100a9		Polr2l	Sdc1		Pum3	Pwwp2a
			Sec61b	Tmem164		Ppp1r3b	S1pr2		Polr3g	Sdhaf1		Pus7	Pxdc1
			Secisbp2	Tmem170b		Ppp1r7	Sall1		Polr3k	Sds		Pwp1	Pxdn
			Sel1l	Tmem183a		Praf2	Samd1		Pomk	Sdsl		Pwp2	Pxmp4
			Selenbp2	Tmem189		Prdx1	Samd4		Ppard	Sec22c		Pym1	Pygl
			Selenok	Tmem245		Prelid1	Sap30l		Ppdpf	Sec23a		Pyroxd1	Pzp
			Selenos	Tmem56		Prg4	Scand1		Ppib	Selenop		Qrsl1	Qdpr
			Senp8	Tmem86a		Prim1	Sco2		Ppil1	Selenow		R3hcc1	Rab17
			Sept11	Tmie		Prnp	Sdsl		Ppip5k1	Sema4b		Rab1a	Rab20
			Sept7	Tmppe		Prok1	Sec22c		Ppm1b	Sema5b		Rab26os	Rab43
			Serbp1	Tmprss6		Prpsap2	Sec23a		Ppm1h	Sema6b		Rab3a	Rabep2
			Serp1	Tmtc2		Prss8	Sec24d		Ppox	Serinc1		Rabepk	Rabgap1
			Serpina10	Tnfrsf1b		Prtn3	Selenop		Ppp1r3b	Serinc2		Rabl3	Raf1
			Serpina12	Tnk2		Psat1	Sema4b		Prdx1	Serinc3		Rabl6	Ralgapa2
			Serpina4-ps1	Tnks		Psenen	Sema5b		Prelp	Serpina3n		Rad51b	Ralgps1
			Serpina7	Tnrc6b		Psma4	Sema6b		Prg4	Serpine1		Ranbp1	Ralgps2
			Serpina9	Tom1l2		Psma5	Serinc1		Primpol	Sesn2		Rars	Ranbp10
			Serpinh1	Tomm40l		Psmb10	Serinc2		Prnp	Setd4		Rars2	Rapgef6
			Sf3a1	Tor1aip2		Psmb3	Serinc3		Prok1	Sfmbt1		Rasl11b	Rarg
			Sf3a2	Tor3a		Psmb8	Serpinb1a		Prpsap2	Sft2d3		Rassf6	Rasa2
			Sf3a3	Traf4		Psmb9	Serpinb6b		Prss8	Sftpa1		Raver1	Rasgef1b
			Sf3b3	Trafd1		Psmd2	Serpine1		Prxl2a	Sgk1		Rbm10	Rassf3
			Sfpq	Tram2		Psme2	Sesn2		Psat1	Sgk2		Rbm12b2	Rassf8
			Sgsm1	Trib3		Pstpip2	Setd4		Psenen	Sgpp1		Rbm14	Rbbp8
			Six5	Trmt9b		Pter	Sft2d3		Psma4	Sh3bgrl		Rbm15b	Rbm33
			Slc10a2	Tro		Ptgr1	Sftpa1		Psma5	Shb		Rbm19	Rbm47
			Slc16a5	Trp53inp1		Ptk6	Sgk1		Psmb10	Siah1a		Rbm25	Rbms1
			Slc16a6	Trp53inp2		Ptprj	Sgpp1		Psmb3	Sidt2		Rbm34	Rbp1
			Slc17a9	Trrap		Pvt1	Sgsm2		Psmb9	Sik1		Rbm42	Rc3h1
			Slc1a4	Tsc1		Pygl	Sh3bgrl		Psmd11	Sik2		Rbm8a	Rdh11
			Slc20a1	Tsc22d4		Qprt	Sh3pxd2a		Psme1	Sipa1l2		Rbmx	Reck
			Slc22a30	Tspan12		Rab23	Shisa8		Psme2	Sirt3		Rbp4	Reep4
			Slc23a1	Tspan14		Rab5b	Siah1a		Pstpip2	Skil		Rcan1	Reep5
			Slc25a35	Tspyl4		Rabl6	Siah2		Ptbp1	Slc15a4		Rcc1	Rel
			Slc25a45	Ttc23		Ralgps1	Sik1		Pter	Slc16a1		Rdh13	Rell1
			Slc26a1	Ttc39b		Ramac	Sik2		Ptgds	Slc16a12		Reep6	Reln
			Slc26a10	Ttc39c		Ran	Skil		Ptgfrn	Slc16a13		Retsat	Reps2
			Slc30a5	Ttll8		Rangap1	Slc12a2		Ptgr1	Slc16a5		Rexo2	Resf1
			Slc35b1	Ttyh3		Raph1	Slc15a4		Ptk6	Slc16a7		Rexo4	Retreg2
			Slc35c1	Txnip		Rassf6	Slc16a1		Ptpn3	Slc17a2		Rgl3	Rfc5
			Slc36a1	Tymp		Rbbp4	Slc16a10		Ptpra	Slc17a5		Rhbdd2	Rgn
			Slc39a10	Ube2h		Rbm10	Slc16a13		Ptprj	Slc18a1		Rint1	Rgr
			Slc41a2	Ubtd1		Rbm14	Slc16a5		Pxdc1	Slc18a2		Riok1	Rgs12
			Slc5a3	Ubtd2		Rbm15	Slc16a6		Pygb	Slc19a1		Riok2	Rhbdd3
			Slx4	Ubxn7		Rbm20	Slc16a7		Pygl	Slc1a2		Riox2	Rhou
			Smarca4	Ugt3a1		Rbm25	Slc17a1		Pyroxd2	Slc22a5		Rmnd5b	Ric1
			Smarcb1	Uhrf1bp1		Rbm47	Slc17a5		Qdpr	Slc25a10		Rnf113a1	Ric8b
			Smarce1	Ulk1		Rbmxl1	Slc17a8		Qprt	Slc25a13		Rnf113a2	Rictor
			Smc2	Unc119		Rbp1	Slc18a2		Rab23	Slc25a16		Rnf135	Rin2
			Smc3	Upp2		Rbx1	Slc18b1		Rab27b	Slc25a20		Rnf145	Rmnd5a
			Smco4	Uri1		Rdh11	Slc22a15		Rab5b	Slc25a22		Rnf185	Rnd1
			Smim1	Urml		Rdh5	Slc22a5		Raet1a	Slc25a25		Rnf40	Rnf103
			Smim15	Ushbp1		Reln	Slc25a10		Raet1b	Slc25a30		Rnf43	Rnf125
			Smn1	Usp28		Rev1	Slc25a15		Raet1d	Slc25a32		Rnf7	Rnf144a
			Smyd5	Usp32		Rfc5	Slc25a16		Raet1e	Slc25a33		Rogdi	Rnf146
			Snai2	Usp35		Rfwd3	Slc25a20		Ralb	Slc25a34		Ror1	Rnf152
			Snap23	Usp49		Rgn	Slc25a22		Ralgps1	Slc25a42		Rpap3	Rnf169
			Snapc1	Usp6nl		Rgs16	Slc25a25		Ramac	Slc25a46		Rpf1	Rnf19b
			Snrnp35	Utrn		Rhbg	Slc25a30		Ran	Slc25a47		Rpf2	Robo1
			Snrnp40	Vezt		Riok2	Slc25a32		Raph1	Slc25a48		Rpl14-ps1	Robo4
			Snrpa	Vps13a		Ripor2	Slc25a33		Rassf6	Slc25a51		Rpl18a	Rora
			Snrpd1	Vps13d		Rmnd1	Slc25a34		Rbl1	Slc27a1		Rpl7l1	Rorc
			Snrpd3	Wbp1l		Rn45s	Slc25a42		Rbm10	Slc27a2		Rpp38	Rpl22l1
			Snupn	Wdfy3		Rnaset2a	Slc25a46		Rbm14	Slc27a4		Rrp1	Rprd1a
			Snx1	Wdr26		Rnaset2b	Slc25a47		Rbm15	Slc2a1		Rrp12	Rps6ka1
			Snx22	Wdr6		Rnd2	Slc25a51		Rbm20	Slc30a1		Rrp1b	Rps6ka5
			Snx3	Wdr81		Rnf123	Slc27a1		Rbm5	Slc30a3		Rrp36	Rsf1
			Socs5	Wdr90		Rnf146	Slc27a2		Rbms3	Slc35a3		Rrp7a	Rusc2
			Sp2	Wdr91		Rnf186	Slc2a1		Rbmx2	Slc35f2		Rrp8	S100pbp
			Sp5	Wdtc1		Rnf26	Slc30a10		Rbmxl1	Slc35g1		Rrp9	S1pr2
			Spata5	Wfdc2		Rnf43	Slc34a2		Rbp1	Slc38a2		Rsad1	S1pr3
			Spc24	Wfdc21		Rnps1	Slc35f2		Rccd1	Slc38a4		Rsl1d1	Saa1
			Spcs2	Wipi1		Romo1	Slc36a4		Rcn3	Slc39a5		Rsl24d1	Sacs
			Spcs3	Wnt9a		Rpa1	Slc39a5		Rdh11	Slc40a1		Rslcan18	Samd8
			Spdya	Wrnip1		Rpf2	Slc39a8		Rdh5	Slc41a3		Rtp3	Sash1
			Spns2	Wsb1		Rpia	Slc41a3		Reck	Slc45a3		Rusc1	Sc5d
			Spout1	Wwtr1		Rpl13	Slc45a3		Reln	Slc48a1		Ruvbl2	Scap
			Spred1	Xrcc3		Rpl13a	Slc48a1		Rfc5	Slc4a4		Rwdd4a	Scd1
			Sqle	Ypel2		Rpl14	Slc49a4		Rfwd3	Slc52a2		S100a10	Scd2
			Srek1ip1	Ypel3		Rpl18	Slc4a4		Rfx7	Slc6a16		S1pr5	Scnn1a
			Srfbp1	Ypel5		Rpl18a	Slc52a2		Rgn	Slc6a21		Safb	Scpep1
			Sri	Zap70		Rpl19	Slc6a16		Rgs12	Slc6a9		Sall1	Sdc3
			Srm	Zbed5		Rpl21	Slc6a21		Rgs16	Slc7a2		Samd1	Sdc4
			Srp19	Zbed6		Rpl22l1	Slc7a2		Rhbg	Slc8b1		Samd11	Sdr39u1
			Srp68	Zbtb10		Rpl23	Slc8b1		Rhobtb1	Slco1a4		Sap30bp	Sec22c
			Srprb	Zbtb11os1		Rpl26	Slco1a4		Rint1	Smad9		Sart1	Selenbp2
			Srsf1	Zbtb42		Rpl29	Smad6		Rmnd1	Smim13		Sbk1	Selenoi
			Srsf2	Zbtb44		Rpl3	Smagp		Rnaset2a	Smim26		Scnm1	Selenon
			Srsf3	Zbtb46		Rpl30	Smarcd1		Rnaset2b	Smim4		Scyl2	Sema4a
			Srsf7	Zc3h12a		Rpl32	Smim13		Rnd2	Smlr1		Sdad1	Sept10
			Ss18	Zc3h6		Rpl32l	Smim4		Rnf141	Smpd5		Sdf2l1	Serinc5
			Ssb	Zdhhc20		Rpl34	Smpd5		Rnf144b	Smpdl3a		Sdhaf1	Serpina12
			Ssr1	Zfand4		Rpl34-ps1	Smpdl3a		Rnf146	Snhg3		Sec13	Serpina1e
			Ssr2	Zfand6		Rpl35a	Snhg12		Rnf26	Snhg4		Sec23b	Serpina3g
			Ssr3	Zfp169		Rpl36	Snhg3		Rnps1	Snx21		Sec31a	Serpina4-ps1
			Sstr2	Zfp281		Rpl36al	Snhg5		Robo1	Socs3		Secisbp2	Sesn1
			St3gal4	Zfp318		Rpl37	Snx21		Ropn1l	Sorbs3		Sel1l	Sesn2
			Stard4	Zfp369		Rpl37a	Snx24		Rpa1	Sox12		Selenos	Sesn3
			Stat1	Zfp36l2		Rpl39	Snx33		Rpia	Sox6os		Senp8	Setx
			Stat2	Zfp395		Rpl4	Sorbs3		Rpl13	Sp3		Sept7	Sfxn5
			Steap4	Zfp512b		Rpl41	Sowahb		Rpl13a	Spast		Serac1	Sgk1
			Stip1	Zfp626		Rpl6	Sowahc		Rpl18	Spc25		Serbp1	Sgms2
			Stt3a	Zfp655		Rpl7	Sox12		Rpl18a	Sphk2		Serf2	Sgpl1
			Stx5a	Zfp703		Rpl7a	Sox6os		Rpl19	Spopl		Serinc2	Sgsm2
			Sugp1	Zfp707		Rplp0	Sox9		Rpl21	Sppl2a		Setd4	Sgtb
			Supt5	Zfp740		Rplp2	Sp3		Rpl22l1	Sppl2b		Sf3a1	Sh2b2
			Supt6	Zfp746		Rpn1	Spast		Rpl23	Ssc4d		Sf3a2	Sh2d4a
			Supt7l	Zfp763		Rps11	Spc25		Rpl29	Ssh1		Sf3a3	Sh3bp4
			Supv3l1	Zfp799		Rps15a	Spon2		Rpl3	St3gal5		Sf3b3	Sh3pxd2a
			Swsap1	Zfp839		Rps17	Spopl		Rpl30	Star		Sfpq	Shank2
			Swt1	Zfp867		Rps18	Sppl2b		Rpl32	Stbd1		Sgsh	Shf
			Synj2	Zfp871		Rps19	Spryd3		Rpl32l	Stim1		Shroom1	Siglec1
			Syvn1	Zfp945		Rps2	Srcin1		Rpl34	Stk17b		Shtn1	Sik1
			Tada3	Zfp949		Rps20	Srxn1		Rpl34-ps1	Stx2		Six5	Sik3
			Taf12	Zfyve26		Rps21	Ssc4d		Rpl35	Suds3		Skp2	Sipa1
			Taf7	Zkscan14		Rps24	Ssh1		Rpl35a	Sulf2		Slc16a5	Sirt1
			Tagln2	Zkscan17		Rps25	St3gal5		Rpl36	Sult1d1		Slc16a6	Slc10a5
			Tars2	Zmym3		Rps26	St5		Rpl36al	Sun2		Slc16a7	Slc12a6
			Tasp1	Zmym5		Rps3a1	Stat5a		Rpl37	Susd1		Slc17a9	Slc15a4
			Tbc1d25	Znrf1		Rps4x	Stk40		Rpl37a	Syap1		Slc20a1	Slc16a9
			Tbcb	Zswim4		Rps8	Stt3b		Rpl39	Sybu		Slc22a3	Slc17a4
			Tbccd1	Zxdc		Rpsa	Stx12		Rpl4	Sycp3		Slc22a5	Slc17a5
			Tbck			Rrbp1	Stx1b		Rpl41	Syde2		Slc25a29	Slc17a8
			Tbl2			Rrm1	Stx2		Rpl6	Syne3		Slc25a45	Slc19a2
			Tbrg1			Rrm2	Suco		Rpl7	Synpo		Slc26a10	Slc22a15
			Tbx3			Rrn3	Suds3		Rpl7a	Syt3		Slc27a1	Slc22a28
			Tcaim			Rrp7a	Sulf2		Rplp0	Tab3		Slc27a2	Slc22a7
			Tceal8			Rrp9	Sult1d1		Rplp2	Tafa2		Slc30a5	Slc23a2
			Tcerg1			Rsl24d1	Sun2		Rps11	Taok3		Slc30a6	Slc25a1
			Tcof1			Rsrp1	Syap1		Rps15a	Tapt1		Slc35a4	Slc25a25
			Tdrkh			Rtraf	Sybu		Rps17	Tatdn2		Slc35c1	Slc25a30
			Tefm			Ruvbl1	Sycp3		Rps18	Tbc1d12		Slc37a4	Slc25a32
			Tent4a			Rybp	Synpo		Rps19	Tbc1d16		Slc39a10	Slc25a33
			Tes			S100a11	Syt3		Rps2	Tbc1d20		Slc39a13	Slc25a42
			Tfb1m			Saa4	Tab2		Rps20	Tbl1xr1		Slc41a3	Slc25a47
			Tfdp1			Sae1	Tab3		Rps21	Tctex1d4		Slc6a16	Slc25a51
			Tfg			Samhd1	Taf7		Rps24	Tdo2		Slc6a21	Slc27a5
			Tfrc			Sat1	Tafa2		Rps25	Tdrp		Slc7a5	Slc2a2
			Tgm1			Sc5d	Taok3		Rps26	Tedc2		Slco1a4	Slc30a4
			Tgm2			Scaper	Tas1r2		Rps3a1	Tef		Smarca4	Slc35g1
			Thada			Scara3	Tatdn2		Rps4x	Tesk1		Smarcb1	Slc38a2
			Thap1			Scarf1	Tbc1d12		Rps8	Tex264		Smarce1	Slc39a11
			Thbd			Scd2	Tbc1d16		Rpsa	Tfam		Smco4	Slc3a1
			Them6			Scfd1	Tbc1d20		Rrm1	Tfr2		Smim8	Slc41a2
			Thoc5			Scly	Tbc1d8b		Rrm2	Tgfbrap1		Smn1	Slc43a2
			Thop1			Scnn1a	Tbcc		Rtl8b	Tgm4		Smyd5	Slc44a1
			Thpo			Scp2	Tcta		Rtraf	Tgoln1		Snapc3	Slc44a3
			Thumpd1			Sdc3	Tdo2		Ruvbl1	Tgoln2		Snapc4	Slc45a3
			Thumpd3			Sdf2l1	Tdrp		Rybp	Thap11		Snhg17	Slc46a3
			Ticam1			Sdr16c5	Ten1		S100a11	Tigd5		Snhg5	Slc49a4
			Tigar			Sec11c	Tesk1		Sat1	Tlr12		Snn	Slc6a9
			Timm10			Sec61a1	Tgoln1		Sc5d	Tlr5		Snrnp27	Slc7a2
			Timm17a			Sec61b	Tgoln2		Scara3	Tm4sf1		Snrnp35	Slc8b1
			Tmcc1			Selenbp1	Tigd5		Scarf1	Tm4sf4		Snrnp40	Slco1a1
			Tmed3			Selenbp2	Tjp3		Scd1	Tmc6		Snrpa	Smad2
			Tmed9			Selenoh	Tk2		Scd2	Tmed4		Snrpd1	Smad3
			Tmem104			Selenok-ps1	Tlr12		Scfd1	Tmed5		Snupn	Smad9
			Tmem176b			Sept5	Tm4sf1		Scnn1a	Tmem106b		Sox6os	Smagp
			Tmem185b			Sept8	Tmed4		Scp2	Tmem120a		Sox9	Smc5
			Tmem186			Serpina10	Tmed5		Scpep1	Tmem123		Sp5	Smim13
			Tmem198b			Serpina12	Tmed7		Scube3	Tmem131		Spata5	Smurf1
			Tmem209			Serpina1a	Tmem106b		Sdhb	Tmem134		Spdya	Snx21
			Tmem214			Serpina1e	Tmem120a		Sdr16c5	Tmem189		Spns2	Snx24
			Tmem248			Serpina4-ps1	Tmem123		Sec11c	Tmem203		Spsb3	Snx30
			Tmem33			Serpina6	Tmem131		Sec23b	Tmem219		Srek1ip1	Soat2
			Tmem39a			Serpina7	Tmem134		Sec61a1	Tmem243		Srfbp1	Socs3
			Tmem41b			Serpina9	Tmem136		Sec61b	Tmem251		Srm	Socs7
			Tmem43			Serpinh1	Tmem164		Selenbp1	Tmem256		Srp19	Sort1
			Tmem50b			Sf3a3	Tmem170		Selenbp2	Tmem259		Srp68	Sox5
			Tmem86b			Sf3b4	Tmem171		Selenok	Tmem267		Srprb	Spag9
			Tmod1			Sgsm1	Tmem189		Selenok-ps1	Tmem30a		Srrt	Sparc
			Tmpo			Sh2b2	Tmem219		Sema6a	Tmem30b		Srsf1	Spata13
			Tnip1			Sh2d4a	Tmem243		Sema6d	Tmem33		Srsf11	Spata2l
			Top1			Shank2	Tmem245		Sept11	Tmem37		Srsf2	Spc25
			Tpp2			Shc1	Tmem255a		Sept4	Tmem41a		Srsf3	Spon2
			Tppp			Shld2	Tmem263		Sept5	Tmem53		Srsf7	Spp1
			Tpt1			Siglece	Tmem30b		Sept8	Tmem56		Srxn1	Spred2
			Tra2a			Slc10a2	Tmem47		Serpina12	Tmem64		Ss18	Sprn
			Tra2b			Slc13a3	Tmem56		Serpina1a	Tmem82		Ssb	Spsb2
			Traf3ip1			Slc16a12	Tmem62		Serpina4-ps1	Tmem86a		Ssr2	Sptbn2
			Tram1			Slc17a3	Tmem64		Serpina6	Tmem98		Sstr2	Sqor
			Trappc13			Slc1a4	Tmem82		Serpina7	Tmtc1		St3gal4	Srd5a1
			Trappc5			Slc20a1	Tmem86a		Serpina9	Tmtc2		St3gal5	Srd5a2
			Trim14			Slc22a28	Tmem98		Serpinb9	Tnfaip8l1		Stat2	Srebf1
			Trim24			Slc22a30	Tmprss2		Serpine2	Tnfrsf12a		Stip1	Srebf2
			Trim45			Slc22a7	Tmtc2		Serpinh1	Tns2		Stx18	Srrm4
			Trim8			Slc23a1	Tnfaip2		Sf3a3	Tomm40l		Stx3	Srsf5
			Trmt10c			Slc25a1	Tnfaip8l1		Sf3b4	Tor1a		Stx5a	Ssh2
			Trmt12			Slc25a37	Tnfrsf12a		Sgsm1	Tor1b		Suco	Ssh3
			Trmt1l			Slc25a40	Tor3a		Sh2d4a	Tor2a		Sugp1	St5
			Trmt2a			Slc25a44	Tox		Shank2	Tor3a		Sult1a1	St6gal1
			Trmt5			Slc26a1	Tpm2		Shc1	Tox		Supt5	Stab1
			Trmt6			Slc26a6	Tprn		She	Tpgs1		Supt6	Stab2
			Trmt61a			Slc2a2	Tpte		Shld2	Tpm2		Supt7l	Stard13
			Trmt61b			Slc2a4	Trabd		Sigmar1	Tpp1		Supv3l1	Stard4
			Trp53			Slc2a5	Tram2		Sirt5	Tram2		Surf2	Stard8
			Tsc22d1			Slc2a9	Treh		Slbp	Trex1		Surf6	Stat3
			Tsen15			Slc35b1	Trib3		Slc10a2	Trib1		Swsap1	Stat5b
			Tsen2			Slc36a1	Trim2		Slc17a4	Trib3		Swt1	Stk17b
			Tsku			Slc38a3	Trim23		Slc17a8	Trim23		Sybu	Stk24
			Tspyl2			Slc39a10	Trim25		Slc1a4	Trim24		Synj2	Stk35
			Tsr2			Slc39a11	Trim80		Slc22a28	Trim25		Synpo	Stom
			Tssc4			Slc41a2	Trmt9b		Slc22a30	Trim37		Syvn1	Ston1
			Tstd2			Slc46a3	Trp53inp1		Slc22a7	Trim80		Taf12	Sucnr1
			Ttf1			Slc50a1	Trpm4		Slc23a1	Trmt10c		Taf1a	Sun1
			Tti2			Slc5a1	Tspan12		Slc25a1	Trp53inp1		Taf1c	Sun2
			Ttll12			Slc5a6	Tspan33		Slc25a44	Trp53inp2		Taf1d	Svil
			Tuba1c			Slc9a3r1	Ttbk2		Slc26a1	Trpm4		Taf7	Syne1
			Tuba4a			Slfn9	Ttc3		Slc2a2	Tspan12		Taf9	Syne2
			Tuba8			Slirp	Ttll8		Slc2a4	Tspan31		Tasp1	Syt1
			Tubb2a			Smarca2	Ttpa		Slc30a10	Tspan33		Tatdn2	Syt9
			Tubb4b			Smarca5-ps	Tuba8		Slc38a3	Tspan4		Tbc1d25	Sytl5
			Tubb5			Smc2	Tusc1		Slc39a10	Tspo		Tbcb	Tab2
			Tubb6			Smoc2	Txndc15		Slc3a1	Ttc3		Tbcc	Tapt1
			Tubd1			Snapc5	Tymp		Slc41a2	Ttll8		Tbccd1	Tars
			Tubg1			Snd1	Uap1l1		Slc44a1	Ttpa		Tbl2	Tbl1x
			Tuft1			Snf8	Ube2e2		Slc44a3	Tuba8		Tbp	Tbl1xr1
			Tut1			Snrk	Ube2g1		Slc46a3	Tusc1		Tbrg1	Tbx20
			Txlna			Snrnp25	Ube2g2		Slc50a1	Tusc2		Tbrg4	Tcaf1
			Txndc11			Snrpa	Ube2v2		Slc5a1	Txndc15		Tbx3	Tcaf2
			Txndc5			Snrpc	Ubl3		Slc7a4	Uap1l1		Tceal8	Tcf19
			Txndc9			Snrpd1	Ubqln2		Slco3a1	Ube2d3		Tcerg1	Tcf20
			U2af2			Snrpd2	Ubtd2		Slx4ip	Ube2e2		Tead1	Tcf24
			Uap1			Snrpf	Ubxn1		Smarca5-ps	Ube2g1		Tedc2	Tchh
			Uba5			Snrpg	Unc119		Smarcb1	Ube2v2		Tef	Tcim
			Ubald1			Snrpn	Unc119b		Smc2	Ubl3		Tefm	Tcp11l2
			Ubap2l			Sntg2	Unc79		Smc3	Ubox5		Tent4a	Tctex1d4
			Ubb			Snu13	Urml		Smo	Ubqln2		Tepsin	Tec
			Ubc			Snurf	Usp35		Smoc2	Ubtd1		Terf2ip	Tecpr2
			Ubd			Snx22	Usp6nl		Snd1	Ubxn6		Tes	Tep1
			Ube2g2			Sod3	Vbp1		Snf8	Ucp2		Tfap4	Tet3
			Ubfd1			Sp140	Vldlr		Snhg11	Ufsp1		Tfb1m	Tex30
			Ubiad1			Spag7	Vnn1		Snhg14	Ugt2b34		Tfg	Tfdp2
			Ubtf			Spata2l	Vps37b		Snrnp25	Ugt2b37		Tfrc	Tfpi
			Ubxn4			Spc24	Vps54		Snrpa	Ugt2b38		Tgm1	Tfpi2
			Ufd1			Spcs1	Vsig10l		Snrpc	Ugt2b5		Tha1	Tgfbi
			Ufl1			Spint1	Vwa3b		Snrpd1	Unc119		Thap1	Tgfbr2
			Ufsp1			Spp1	Wbp1l		Snrpd2	Unc79		Them6	Tgoln1
			Umps			Spred1	Wdr26		Snrpf	Ung		Them7	Tgoln2
			Ung			Spry4	Wdr73		Snrpg	Upp2		Thg1l	Thrsp
			Upf1			Sqle	Wdr81		Snrpn	Uqcc3		Thoc1	Tifa
			Upf2			Srbd1	Wdr90		Sntg2	Uri1		Thoc5	Tigd2
			Urad			Srd5a2	Wdr91		Snu13	Usp18		Thop1	Tiparp
			Uso1			Srebf1	Wdtc1		Snurf	Usp2		Thpo	Tk1
			Usp16			Srebf2	Wfdc2		Snx1	Usp35		Thumpd1	Tkt
			Usp36			Srm	Whrn		Snx22	Usp44		Thumpd3	Tlcd2
			Uspl1			Srp54b	Wnt5a		Socs5	Usp49		Tia1	Tm4sf1
			Utp11			Srp54c	Wrnip1		Sod3	Vamp8		Ticam1	Tm7sf2
			Utp14a			Srpr	Wsb1		Sorl1	Vmac		Tigar	Tmco6
			Utp20			Ssbp1	Wwtr1		Sox4	Vnn1		Timm10	Tmem131l
			Utp4			Ssr1	Xk		Sp140	Vps37b		Timm17a	Tmem140
			Utp6			St6gal1	Xpa		Sparc	Vsig10l		Tm6sf2	Tmem14a
			Vasn			Stap2	Xrcc3		Spata22	Vwa3b		Tmed3	Tmem164
			Vps25			Stard4	Yaf2		Spata2l	Vwa8		Tmed5	Tmem170b
			Vps37c			Stat1	Yes1		Spcs2	Wbp1l		Tmed9	Tmem200b
			Vps52			Steap4	Yod1		Spcs3	Wdr73		Tmem102	Tmem204
			Wars			Stim2	Ypel2		Spdl1	Wdtc1		Tmem104	Tmem245
			Wbscr25			Stk35	Ypel3		Spp1	Wee1		Tmem120a	Tmem260
			Wdr12			Stk38l	Zbed5		Spred1	Wfdc2		Tmem167	Tmem50a
			Wdr43			Stoml2	Zbtb10		Sptlc2	Whrn		Tmem185b	Tmem94
			Wdr46			Stt3a	Zbtb11os1		Sqle	Wnk4		Tmem186	Tmie
			Wdr70			Stx8	Zbtb22		Srbd1	Wnt5b		Tmem198b	Tmppe
			Wdr74			Stxbp1	Zbtb41		Srd5a2	Wrnip1		Tmem209	Tmprss6
			Wdr75			Stxbp6	Zbtb42		Srebf1	Wsb1		Tmem214	Tmtc4
			Wdr77			Styx	Zbtb7c		Srebf2	Yaf2		Tmem243	Tnfaip8l3
			Wdr83os			Suclg2	Zc3h12d		Srgap3	Yod1		Tmem248	Tnfrsf1b
			Wdr92			Sucnr1	Zc3h6		Srms	Ypel3		Tmem33	Tnk2
			Wee1			Sult1c2	Zdhhc20		Srp54a	Ypel5		Tmem37	Tnks
			Wfs1			Sumo1	Zfand5		Srp54b	Zap70		Tmem39a	Tnks2
			Wnt5b			Susd4	Zfand6		Srp54c	Zbed5		Tmem50b	Tnrc6b
			Wrb			Svil	Zfas1		Srpk1	Zbtb10		Tmem69	Tom1l2
			Wwc1			Syde1	Zfp112		Ssbp1	Zbtb11os1		Tmod1	Tor1aip2
			Xab2			Syne4	Zfp174		Sspo	Zbtb22		Tns2	Tpbgl
			Xaf1			Synj2	Zfp189		Ssr1	Zbtb42		Tomm40	Traf4
			Xbp1			Syt1	Zfp26		St5	Zbtb44		Tomm40l	Trim35
			Xpo1			Syt7	Zfp281		St6gal1	Zc3h10		Top1	Trio
			Xpo5			Taf10	Zfp292		Stard4	Zc3h12a		Tox	Trip13
			Yars			Taf15	Zfp316		Steap4	Zc3h6		Tra2a	Trmt9b
			Yipf5			Tagap1	Zfp354c		Stk38l	Zdhhc20		Tra2b	Trp53inp1
			Yrdc			Tagln2	Zfp358		Stoml2	Zfand2a		Traf3ip1	Trp53inp2
			Ywhae			Tapbpl	Zfp362		Stra6l	Zfand2b		Trappc5	Trrap
			Ywhag			Tarbp1	Zfp36l2		Stt3a	Zfand6		Trim14	Tsc1
			Zbp1			Tarbp2	Zfp385a		Suclg2	Zfas1		Trim24	Tsc22d2
			Zbtb20			Tars2	Zfp386		Sucnr1	Zfp112		Trim27	Tsc22d4
			Zbtb40			Tbc1d10a	Zfp395		Sult1c2	Zfp113		Trim39	Tshz1
			Zbtb45			Tbca	Zfp51		Sumo1	Zfp174		Trim45	Tspan14
			Zbtb8a			Tbcb	Zfp518a		Supt3	Zfp281		Trim8	Tspan7
			Zc3h18			Tbcd	Zfp551		Susd4	Zfp292		Trim80	Tspan9
			Zc3h7a			Tcaim	Zfp574		Svil	Zfp358		Trmt10c	Tspyl4
			Zcchc17			Tcea1	Zfp606		Syde1	Zfp367		Trmt12	Ttbk2
			Zcchc7			Tcea3	Zfp612		Synj2	Zfp36l2		Trmt13	Ttc23
			Zfand2a			Tcf21	Zfp622		Syt1	Zfp385a		Trmt1l	Ttc39b
			Zfhx2			Tchh	Zfp639		Syt7	Zfp395		Trmt2a	Ttc39c
			Zfp142			Tcim	Zfp654		Sytl5	Zfp423		Trmt5	Ttyh3
			Zfp146			Tdg	Zfp703		Taf1	Zfp444		Trmt6	Tulp4
			Zfp207			Tdrkh	Zfp707		Taf15	Zfp518a		Trmt61a	Tusc3
			Zfp248			Tecr	Zfp715		Tagap1	Zfp524		Trmt61b	Tut7
			Zfp27			Tef	Zfp72		Tagln	Zfp574		Trp53	Txndc16
			Zfp322a			Tert	Zfp729b		Tagln2	Zfp593		Trp53rka	Txnip
			Zfp324			Tfdp1	Zfp746		Taldo1	Zfp597		Trub2	Ube2h
			Zfp330			Tff1	Zfp758		Tarbp1	Zfp612		Tsc22d3	Ube2u
			Zfp341			Tfrc	Zfp759		Tarbp2	Zfp622		Tsen2	Ubr2
			Zfp446			Tgm1	Zfp771		Tars	Zfp654		Tspan31	Ubtd1
			Zfp454			Tgtp1	Zfp775		Tars2	Zfp661		Tspyl2	Ubtd2
			Zfp53			Tgtp2	Zfp777		Tbc1d31	Zfp703		Tsr2	Ubxn7
			Zfp553			Thada	Zfp810		Tbca	Zfp729b		Tssc4	Ugt2b1
			Zfp605			Thap2	Zfp839		Tbcd	Zfp746		Tstd2	Ugt2b38
			Zfp672			Thnsl2	Zfp868		Tbcel	Zfp759		Ttc1	Uhrf1bp1
			Zfp862-ps			Thoc5	Zfp935		Tcaf1	Zfp771		Ttf1	Ulk1
			Zfp870			Thop1	Zfp942		Tcea1	Zfp777		Tti2	Ulk2
			Zfp873			Thrsp	Zfp943		Tcea3	Zfp868		Tuba1c	Umad1
			Zfp9			Timd2	Zfp949		Tcf21	Zfp91		Tuba8	Unc13b
			Zfp950			Timm23	Zfp953		Tcim	Zfp943		Tubb4b	Uox
			Zfp961			Tirap	Zfp956		Tcof1	Zfp949		Tubb5	Upp2
			Zfpl1			Tkfc	Zfp958		Tdg	Zfp956		Tubb6	Usp12
			Zgpat			Tkt	Zfp994		Tdp1	Zkscan17		Tubd1	Usp27x
			Zmat3			Tle1	Zfpm1		Tdrkh	Znhit2		Tubg1	Usp28
			Zmiz2			Tle3	Zkscan1		Tecr	Zscan25		Tut1	Usp32
			Zmynd19			Tle4	Zkscan17		Tert	Zwint		Twnk	Usp6nl
			Znrd1			Tma7	Znhit2		Tesc	Zxdb		Txlna	Utrn
			Zscan22			Tmcc1	Zscan25		Tfdp1			Txn2	Vash1
			Zswim1			Tmed10	Zxdb		Tff1			Txndc11	Vegfb
			Zyx			Tmed2			Tfpi2			Txndc9	Vezt
						Tmem106a			Tgfb1i1			Txnl4b	Vgll4
						Tmem144			Tgfb2			U2af1	Vmp1
						Tmem14a			Tgfbi			U2af1l4	Vstm4
						Tmem150a			Tgtp1			U2af2	Wbp1l
						Tmem181a			Tgtp2			Uap1	Wdfy2
						Tmem230			Thap2			Uba5	Wdfy3
						Tmem25			Thbd			Ubac1	Wdr45b
						Tmem258			Thnsl2			Ubb	Wdr6
						Tmem29			Thrap3			Ubd	Wdr7
						Tmem41b			Thrsp			Ube2e2	Wdr81
						Tmem86b			Timd2			Ube2f	Wdr90
						Tmem97			Timeless			Ube2g2	Wdr91
						Tmlhe			Timm23			Ube2m	Wdtc1
						Tmsb10			Tinagl1			Ubfd1	Wipi1
						Tmsb4x			Tirap			Ubiad1	Wrnip1
						Tmx2			Tkfc			Ubl4a	Wsb1
						Tnc			Tkt			Ubox5	Wwtr1
						Tnfrsf11b			Tlcd1			Ubqln2	Ypel2
						Tnfrsf19			Tlcd2			Ubtf	Ypel3
						Tnks1bp1			Tle4			Ubxn4	Zbed6
						Tns3			Tma7			Uck2	Zbtb10
						Tnxb			Tmco6			Ufd1	Zbtb16
						Tpm3			Tmed10			Ufl1	Zbtb21
						Tppp			Tmed2			Ufsp1	Zbtb42
						Tra2b			Tmed3			Uhrf1bp1l	Zbtb44
						Trappc2			Tmem144			Umps	Zbtb46
						Trim5			Tmem14a			Ung	Zc3h12c
						Trim68			Tmem14c			Upf1	Zdhhc20
						Trmt1l			Tmem150a			Upf2	Zfand4
						Trp53			Tmem181a			Uqcc3	Zfp101
						Tsen15			Tmem204			Uros	Zfp169
						Tsg101			Tmem218			Use1	Zfp217
						Tspan4			Tmem25			Uso1	Zfp277
						Tstd1			Tmem258			Usp14	Zfp369
						Ttc23			Tmem29			Usp16	Zfp36l2
						Ttc25			Tmem39a			Usp18	Zfp568
						Ttc39c			Tmem41b			Usp2	Zfp618
						Ttc7			Tmem45a			Usp36	Zfp655
						Ttll12			Tmem71			Uspl1	Zfp703
						Ttll5			Tmem86b			Utp11	Zfp704
						Tuba1a			Tmem97			Utp14a	Zfp707
						Tuba1b			Tmie			Utp20	Zfp740
						Tuba1c			Tmlhe			Utp25	Zfp809
						Tuba4a			Tmsb10			Utp4	Zfp821
						Tubb4b			Tmx2			Vamp1	Zfp871
						Tubb5			Tnc			Vasn	Zfp982
						Tubd1			Tnfaip2			Vdac2	Zfyve1
						Tubg1			Tnfaip8l3			Vnn1	Zfyve26
						Tufm			Tnfrsf11b			Vps25	Zhx3
						Tuft1			Tnfrsf19			Vps37c	Zkscan14
						Tulp4			Tnfsf10			Vps52	Zmym3
						Txndc9			Tnik			Wars	Zmym4
						Tyrobp			Tnip1			Wbscr25	Zmynd8
						U2af2			Tpm3			Wdr12	Zswim4
						Uba5			Tpm4			Wdr3	Zswim5
						Uba52			Tra2a			Wdr36	Zyg11a
						Uba7			Tra2b			Wdr43
						Ubald2			Trim68			Wdr46
						Ubc			Trim7			Wdr73
						Ube2i			Trmt1l			Wdr74
						Ube2l6			Trp53			Wdr75
						Ube2s			Trp53i11			Wdr77
						Ube2v1			Tsen15			Wdr92
						Uck1			Tsg101			Wee1
						Ugt2b38			Tspyl4			Wfs1
						Uhrf1			Tstd1			Wnt5a
						Umps			Ttbk1			Wnt5b
						Uox			Ttc21b			Wrb
						Upp2			Ttc23			Wwc1
						Uqcrb			Ttc25			Xab2
						Urad			Ttc39c			Xpo1
						Usp2			Ttf1			Xpo4
						Utp14b			Ttll12			Ybx3
						Utp20			Tuba1a			Yipf5
						Uxt			Tuba1b			Yrdc
						Vac14			Tuba1c			Ywhag
						Vcp			Tuba4a			Zbtb32
						Vdac3			Tubb2a			Zbtb40
						Wars2			Tubb2a-ps2			Zbtb45
						Wdr45b			Tubb4b			Zbtb7c
						Wdr70			Tubb5			Zbtb8a
						Wdr83os			Tubd1			Zc3h7a
						Wdsub1			Tufm			Zc3h8
						Wee1			Tuft1			Zcchc17
						Wipf3			Uba5			Zcchc4
						Wwox			Uba52			Zcchc7
						Xaf1			Uba7			Zcrb1
						Xbp1			Ubald2			Zfand2a
						Xdh			Ubc			Zfp110
						Xirp1			Ube2i			Zfp128
						Xkr9			Ube2s			Zfp142
						Xrcc5			Ube2u			Zfp146
						Yars			Ube2v1			Zfp207
						Ywhah			Uck1			Zfp213
						Ywhaq			Ufl1			Zfp27
						Zbed4			Uggt1			Zfp280c
						Zbp1			Umps			Zfp322a
						Zbtb12			Uox			Zfp324
						Zbtb16			Uqcrb			Zfp330
						Zc2hc1c			Utp14b			Zfp341
						Zc3h3			Utp20			Zfp35
						Zc3h8			Uxt			Zfp354b
						Zfand1			Vac14			Zfp383
						Zfand4			Vasn			Zfp386
						Zfp276			Vcp			Zfp39
						Zfp385b			Vcpkmt			Zfp407
						Zfp692			Vdac3			Zfp408
						Zfp809			Vps45			Zfp438
						Zfp872			Vrk2			Zfp446
						Zfp932			Wars2			Zfp454
						Zfp950			Wdr70			Zfp51
						Zfp970			Wdr83os			Zfp518a
						Zfp971			Wdsub1			Zfp53
						Zfp983			Wfdc1			Zfp54
						Zfp992			Wfs1			Zfp553
									Xirp1			Zfp563
									Xkr9			Zfp605
									Xlr3a			Zfp608
									Xrcc5			Zfp612
									Yars			Zfp617
									Ywhah			Zfp623
									Zbtb12			Zfp64
									Zbtb16			Zfp668
									Zc3h3			Zfp672
									Zfand1			Zfp68
									Zfand4			Zfp691
									Zfp142			Zfp708
									Zfp322a			Zfp750
									Zfp462			Zfp768
									Zfp518b			Zfp784
									Zfp704			Zfp786
									Zfp760			Zfp862-ps
									Zfp870			Zfp870
									Zfp9			Zfp873
									Zfp932			Zfp9
									Zfp937			Zfp939
									Zfp950			Zfp951
									Zfp955a			Zfp952
									Zfp970			Zfp958
									Zfp971			Zfp961
									Zfp983			Zgpat
									Zfp991			Zmat2
									Zfp992			Zmiz2
									Zfyve26			Zmynd19
									Zmat1			Znfx1
									Znf41-ps			Znhit2
												Znhit6
												Znrd1
												Znrd1as
												Znrd2
												Zscan22
												Zscan30
												Zswim1
												Zwint
												Zyx

## Sheet: refeeding induced genes
All gene lists are sorted alphbetically
refed3h/adlib n=1416	refed10h/adlib n=806	refed24h/adlib n=627	all together no duplicates n=2209
0610005C13Rik	0610040F04Rik	1700048O20Rik	0610005C13Rik
0610010K14Rik	1190007I07Rik	1810008I18Rik	0610010K14Rik
1700021F05Rik	1500004A13Rik	1810046K07Rik	0610040F04Rik
1700023D09Rik	1700001L05Rik	2310015A10Rik	1190007I07Rik
1700030K09Rik	1700007L15Rik	2410131K14Rik	1500004A13Rik
1700052K11Rik	1810046K07Rik	2610203C22Rik	1700001L05Rik
1810009A15Rik	1810055G02Rik	2900076A07Rik	1700007L15Rik
1810053B23Rik	1810058I24Rik	2900097C17Rik	1700021F05Rik
2010003K11Rik	2610203C22Rik	3000002C10Rik	1700023D09Rik
2310061I04Rik	2700062C07Rik	4632415L05Rik	1700030K09Rik
2700046G09Rik	2900097C17Rik	4930404H11Rik	1700048O20Rik
2700062C07Rik	4632415L05Rik	4930452B06Rik	1700052K11Rik
2700097O09Rik	4930404H11Rik	4930483K19Rik	1810008I18Rik
2810004N23Rik	4930483K19Rik	4933407K13Rik	1810009A15Rik
2810021J22Rik	4933431G14Rik	4933411K16Rik	1810046K07Rik
2900052L18Rik	5830417I10Rik	5830417I10Rik	1810053B23Rik
2900076A07Rik	6820431F20Rik	9330159M07Rik	1810055G02Rik
4632415L05Rik	9030619P08Rik	A230083G16Rik	1810058I24Rik
4930453N24Rik	A1bg	A330023F24Rik	2010003K11Rik
4930480G23Rik	A630076J17Rik	A330041J22Rik	2310015A10Rik
4931414P19Rik	A930015D03Rik	A930013F10Rik	2310061I04Rik
4933421O10Rik	A930033H14Rik	Aacs	2410131K14Rik
5730408K05Rik	Aacs	Abcc10	2610203C22Rik
6030458C11Rik	Aamdc	Acaca	2700046G09Rik
6430548M08Rik	Abcb1a	Acacb	2700062C07Rik
9130023H24Rik	Abhd2	Acat2	2700097O09Rik
9330133O14Rik	Acaa1a	Accs	2810004N23Rik
A1bg	Acaca	Acly	2810021J22Rik
A230083G16Rik	Acat2	Acot11	2900052L18Rik
A330023F24Rik	Aco2	Acpp	2900076A07Rik
A630076J17Rik	Acot11	Acrbp	2900097C17Rik
A930033H14Rik	Acp1	Acsl3	3000002C10Rik
Aatf	Acrbp	Acsl5	4632415L05Rik
Abce1	Actg1	Acss2	4930404H11Rik
Abcf2	Actr3	Acss2os	4930452B06Rik
Abcf3	Acy1	Acta2	4930453N24Rik
Abhd1	Adarb1	Actg1	4930480G23Rik
Abhd2	Adrm1	Actr3	4930483K19Rik
Abitram	Afp	Adrm1	4931414P19Rik
Ablim3	Aida	Aida	4933407K13Rik
Acaa1a	Ak2	Akr1b3	4933411K16Rik
Acadl	Ak4	Akt2	4933421O10Rik
Acadm	Akr1b3	Aldob	4933431G14Rik
Acbd3	Akr1c19	Alpk1	5730408K05Rik
Acbd4	Akt2	Amd1	5830417I10Rik
Acnat1	Alas1	Amd2	6030458C11Rik
Acnat2	Alpk1	Anapc4	6430548M08Rik
Aco2	Alpl	Angptl8	6820431F20Rik
Acot1	Amd1	Ankrd16	9030619P08Rik
Acot2	Amd2	Ankrd24	9130023H24Rik
Acot3	Anapc15	Anks4b	9330133O14Rik
Acot4	Angptl8	Anp32b	9330159M07Rik
Acot8	Ank3	Ap2m1	A1bg
Actb	Ankrd12	Ap3m1	A230083G16Rik
Adat1	Ankrd16	Ap3s1	A330023F24Rik
Adgrl2	Anks3	Aqp8	A330041J22Rik
Adsl	Anks4b	Ar	A630076J17Rik
Aen	Anp32b	Arf1	A930013F10Rik
Agap2	Aopep	Armcx3	A930015D03Rik
Agpat1	Ap2m1	Arrdc2	A930033H14Rik
Agpat5	Ap3m1	Asrgl1	Aacs
Ahr	Ap3s1	Ass1	Aamdc
Ahsa1	Apbb3	Atg4a	Aatf
AI662270	Apcs	Atp2b2	Abcb1a
Aimp2	Apol7a	Atp5f1	Abcc10
Airn	Apol9a	Atp5g1	Abce1
Ajuba	Apol9b	Atp5k	Abcf2
Akap17b	Aprt	Atp5md	Abcf3
Akap8	Arf1	Atp6v0c	Abhd1
Alad	Arhgef26	Atp6v0c-ps2	Abhd2
Alas1	Arhgef37	Atp6v1f	Abitram
Aldh3a2	Armcx3	Atp6v1g1	Ablim3
Aldoa	Arrdc2	Banp	Acaa1a
Aldoart1	Asl	Bbc3	Acaca
Aldoart2	Asns	Bhlha15	Acacb
Aldob	Atg4a	Bhmt	Acadl
Alg12	Atp5f1	Bloc1s1	Acadm
Alg2	Atp5g1	Bloc1s2	Acat2
Alg3	Atp5k	Bri3	Acbd3
Alg8	Atp5md	Brox	Acbd4
Alkbh2	Atp6v0c	Btbd1	Accs
Alox15	Atp6v0c-ps2	Btf3	Acly
Alpl	Atp6v1f	C330021F23Rik	Acnat1
Alyref	Atp6v1g1	C330022C24Rik	Acnat2
Alyref2	AW549542	C4a	Aco2
Amigo3	B4galt5	Calm2	Acot1
Anapc10	Banp	Capza1	Acot11
Anapc4	BC005624	Cc2d2a	Acot2
Angptl8	BC021767	Ccdc12	Acot3
Ankrd24	BC024386	Ccdc149	Acot4
Ankrd49	BC048644	Ccdc159	Acot8
Anks4b	Bdh2	Ccl27a	Acp1
Anp32b	Bhlhe40	Cd63	Acpp
Anp32e	Bhlhe41	Cdc5l	Acrbp
Ap1m1	Bhmt	Cdcp1	Acsl3
Apba3	Blnk	Cdk20	Acsl5
Apex2	Bloc1s1	Cdk2ap1	Acss2
Apoa4	Bloc1s2	Cdv3	Acss2os
Apol9a	Bnip3	Cenpm	Acta2
Ar	Bri3	Ces2g	Actb
Arcn1	Brox	Chrna4	Actg1
Arf2	Btf3	Cisd3	Actr3
Arf4	C330021F23Rik	Ckb	Acy1
Arfgap3	C330022C24Rik	Cks1b	Adarb1
Arfip2	C4a	Cks2	Adat1
Arhgap32	C730036E19Rik	Clasrp	Adgrl2
Arid3a	Capza1	Clic3	Adrm1
Arpin	Car5a	Clk2	Adsl
Arrdc3	Ccdc12	Cnp	Aen
As3mt	Ccdc137	Cntrl	Afp
Asl	Ccdc17	Col5a3	Agap2
Asna1	Ccdc191	Commd10	Agpat1
Atf5	Ccdc57	Cox5b	Agpat5
Atf6b	Ccdc62	Cs	Ahr
Atg3	Ccl27a	Cwc22	Ahsa1
Atg9b	Ccne1	Cyb5d1	AI662270
Atic	Cd63	Cyb5r4	Aida
Atp2a2	Cdc5l	Cyp2a22	Aimp2
Atp5h	Cdk2ap1	Cyp2d37-ps	Airn
Atxn1	Cdv3	Cyp3a44	Ajuba
AU041133	Cep85	D1Pas1	Ak2
AW011738	Ces2b	D230017M19Rik	Ak4
AW209491	Ces3b	D930048N14Rik	Akap17b
Axin2	Ces4a	Ddit4	Akap8
Azin1	Cfl1	Ddx18	Akr1b3
B230307C23Rik	Chd1l	Ddx19a	Akr1c19
B3galt6	Ciart	Ddx55	Akt2
B3gntl1	Cisd3	Dgkq	Alad
B4galnt1	Clk2	Dnajb6	Alas1
B4galt5	Cmss1	Dnajb9	Aldh3a2
Babam2	Col15a1	Dynlt1a	Aldoa
Bag3	Col27a1	Eef1a1	Aldoart1
Baiap2	Coq10b	Eef1g	Aldoart2
Baiap3	Cox5b	Eef2k	Aldob
Bak1	Cox6c	Eif1	Alg12
Banp	Cpeb1	Eif2s2	Alg2
Baz1b	Cpsf4l	Eif2s3x	Alg3
Bbs4	Crcp	Eif3m	Alg8
BC024978	Cry2	Eif4a1	Alkbh2
BC029722	Cwc22	Eif4e	Alox15
BC037704	Cyb5d1	Eif4e3	Alpk1
Bcap29	Cyb5r4	Elovl6	Alpl
Bcas2	Cyp17a1	Eno1	Alyref
Bcat2	Cyp2a4	Eppk1	Alyref2
Bccip	Cyp2a5	Erh	Amd1
Bcl3	Cyp2c67	Esd	Amd2
Bcl7b	Cyp2c68	Etfa	Amigo3
Bcl9	Cyp2c69	Ewsr1	Anapc10
Bcor	Cyp2d13	Extl1	Anapc15
Bet1l	Cyp2d37-ps	F11	Anapc4
Bhlha15	Cyp2g1	F730035M05Rik	Angptl8
Bhlhb9	Cyp3a59	Fabp5	Ank3
Bhmt	Cyp4a10	Fam129b	Ankrd12
Bid	Cyp4a12b	Fam151a	Ankrd16
Birc2	Cyp4a31	Fam166a	Ankrd24
Blzf1	Cyp7b1	Fan1	Ankrd49
Bmi1	D130043K22Rik	Farp1	Anks3
Bms1	D230017M19Rik	Fasn	Anks4b
Bnip3	D930015M05Rik	Fcf1	Anp32b
Brcc3	Dbp	Fdft1	Anp32e
Brix1	Dclk3	Fdps	Aopep
Brms1	Ddx18	Firre	Ap1m1
Bub3	Ddx19a	Fkbp14	Ap2m1
Bud31	Ddx39	Ftl1	Ap3m1
Bysl	Derl3	Fuom	Ap3s1
Bzw2	Dhps	Fus	Apba3
C1ql3	Dhtkd1	G6pd2	Apbb3
C2cd2l	Dnajc2	G6pdx	Apcs
C330018D20Rik	Dnph1	Gabarapl2	Apex2
Cacfd1	Doc2g	Gapdh	Apoa4
Cactin	Dusp1	Gbp6	Apol7a
Cacybp	Dynll1	Gck	Apol9a
Cad	E130102H24Rik	Gckr	Apol9b
Calr	Edc3	Ggct	Aprt
Caml	Eef1a1	Gja10	Aqp8
Capn12	Eef1b2	Glrx3	Ar
Car2	Eef1g	Gm11266	Arcn1
Card14	Eef2k	Gm11437	Arf1
Card19	Efhd2	Gm12070	Arf2
Catsper2	Egfr	Gm12191	Arf4
Cbll1	Eif1	Gm12338	Arfgap3
Cbr1	Eif2b3	Gm14325	Arfip2
Cbx4	Eif2s1	Gm14326	Arhgap32
Ccar1	Eif2s2	Gm15408	Arhgef26
Ccdc115	Eif2s3x	Gm15772	Arhgef37
Ccdc124	Eif3j1	Gm16938	Arid3a
Ccdc130	Eif3j2	Gm19619	Armcx3
Ccdc134	Eif3m	Gm32856	Arpin
Ccdc137	Eif4a1	Gm3336	Arrdc2
Ccdc149	Eif4e	Gm35986	Arrdc3
Ccdc151	Eif4e3	Gm4070	As3mt
Ccdc174	Eif4ebp3	Gm5148	Asl
Ccdc32	Ell3	Gm5424	Asna1
Ccdc47	Elovl6	Gm5434	Asns
Ccdc59	Eno1	Gm5512	Asrgl1
Ccdc62	Epop	Gm6402	Ass1
Ccdc66	Eppk1	Gm6548	Atf5
Ccdc86	Erh	Gm6644	Atf6b
Ccdc96	Esd	Gm7367	Atg3
Ccdc97	Esrrg	Gm9855	Atg4a
Ccnj	Etfa	Gnat1	Atg9b
Cct2	Etnk2	Gng5	Atic
Cct3	Ewsr1	Gng5-ps	Atp2a2
Cct6a	Exosc10	Gnpda1	Atp2b2
Cct7	Extl1	Gnpnat1	Atp5f1
Cd2bp2	Fads3	Got2	Atp5g1
Cd36	Fam102a	Gpam	Atp5h
Cd3eap	Fam151a	Gpatch11	Atp5k
Cdc34	Fam47e	Gpatch4	Atp5md
Cdc42se1	Fanca	Gpi1	Atp6v0c
Cdc73	Farp1	Gpr17	Atp6v0c-ps2
Cdca7	Fasn	Gps1	Atp6v1f
Cdk11b	Fbxo34	Gpx4	Atp6v1g1
Cdk2ap2	Fbxo36	Grk5	Atxn1
Cdk4	Fcf1	Gsta1	AU041133
Cdk7	Fdft1	Gsta2	AW011738
Celf2	Fdps	Gstm2	AW209491
Cep85	Fhad1	Gstm3	AW549542
Cfap298	Fkbp11	Gstm5	Axin2
Cfdp1	Fkbp5	Gstp1	Azin1
Cgref1	Fmo2	Gstp3	B230307C23Rik
Champ1	Fnip2	Gvin1	B3galt6
Chchd10	Ftl1	H2-K2	B3gntl1
Chchd4	Fuom	H2-Q5	B4galnt1
Cherp	Fus	H2-Q6	B4galt5
Chic1	Gabarapl2	H2-Q7	Babam2
Chordc1	Gapdh	H2-Q9	Bag3
Chrna2	Gas2l3	H3f3a	Baiap2
Ciapin1	Gbp10	H3f3b	Baiap3
Ciart	Gbp11	Hadhb	Bak1
Cidec	Gbp3	Hamp2	Banp
Cisd3	Gbp6	Hax1	Baz1b
Cks1b	Gck	Hba-a1	Bbc3
Clk2	Gemin8	Hba-a2	Bbs4
Clpp	Glrx3	Hcn3	BC005624
Cltb	Gm11266	Hes1	BC021767
Cntnap1	Gm12070	Higd1a	BC024386
Coa4	Gm12191	Hinfp	BC024978
Coa7	Gm12338	Hmga1	BC029722
Cog8	Gm12718	Hmga1b	BC037704
Coil	Gm13872	Hmgb1	BC048644
Commd2	Gm14325	Hmgb3	Bcap29
Commd5	Gm14326	Hmgcr	Bcas2
Commd9	Gm14403	Hmgcs1	Bcat2
Copg1	Gm15408	Hmgn2	Bccip
Copz2	Gm15441	Hnrnpa3	Bcl3
Cox10	Gm15772	Hnrnpc	Bcl7b
Cox15	Gm16573	Hnrnpf	Bcl9
Cox20	Gm16973	Hnrnph2	Bcor
Cox5b	Gm19619	Hnrnph3	Bdh2
Cox6b2	Gm28042	Hnrnpr	Bet1l
Cpeb1	Gm4070	Hsp90aa1	Bhlha15
Cpox	Gm5148	Hspa1a	Bhlhb9
Cpt1b	Gm5434	Hspa1b	Bhlhe40
Cptp	Gm6402	Hspa8	Bhlhe41
Crat	Gm6548	Hspd1	Bhmt
Crcp	Gm6644	Idi1	Bid
Creb3	Gm7367	Ifi27l2b	Birc2
Creld2	Gm826	Ikbke	Blnk
Crls1	Gm9855	Il11ra1	Bloc1s1
Cryzl1	Gmds	Inhbe	Bloc1s2
Csf1	Gmnn	Insig1	Blzf1
Csnk2b	Gnat1	Isca1	Bmi1
Cstf2t	Gng5	Josd2	Bms1
Ctla2a	Gng5-ps	Kcnq1ot1	Bnip3
Ctps	Gnpda1	Khk	Brcc3
Ctse	Gnpnat1	Klf10	Bri3
Cux2	Got2	Kpna2	Brix1
Cwc15	Gpatch11	Krt8	Brms1
Cwc22	Gpatch4	Larp7	Brox
Cwc27	Gpi1	Lars2	Btbd1
Cxcl10	Gpr17	Llph	Btf3
Cxcl11	Gps1	Lmntd2	Bub3
Cxxc1	Gpt	LOC102631757	Bud31
Cyb5d1	Gpx4	Lpin1	Bysl
Cyp17a1	Gpx6	Lpin3	Bzw2
Cyp2a22	Grem2	Lrfn4	C1ql3
Cyp2c39	Gsta2	Lrtm1	C2cd2l
Cyp2e1	Gstm2	Lss	C330018D20Rik
Cyp3a59	Gstp1	Luc7l3	C330021F23Rik
Cyp4a10	Gstp2	Lysmd1	C330022C24Rik
Cyp4a14	Gstt2	Malat1	C4a
Cyp4a31	Gtpbp4	Mast3	C730036E19Rik
Cyp4a32	Gucy2c	Mcrs1	Cacfd1
Cyp7a1	Gvin1	Mdn1	Cactin
Cys1	Gys2	Me1	Cacybp
D030028A08Rik	H2-K2	Metap1d	Cad
D230017M19Rik	H2-Q5	Mettl1	Calm2
D6Wsu163e	H2-Q6	Mettl23	Calr
D930048N14Rik	H2-T22	Mfap1b	Caml
Dancr	H2-T9	Mid1ip1	Capn12
Dand5	H3f3a	Mif	Capza1
Dapk2	Hacd1	Mindy2	Car2
Dapk3	Hadhb	Mir122	Car5a
Dbp	Hax1	Mir122b	Card14
Ddit3	Hba-a1	Mir6236	Card19
Ddx1	Hba-a2	Mir682	Catsper2
Ddx19a	Hcn3	Mir6921	Cbll1
Ddx21	Herpud1	Mir703	Cbr1
Ddx24	Hes6	Mlh1	Cbx4
Ddx27	Higd1a	Mlxipl	Cc2d2a
Ddx31	Hinfp	Morf4l1	Ccar1
Ddx42	Hmga1	Morf4l1-ps1	Ccdc115
Ddx55	Hmga1b	Morn2	Ccdc12
Denr	Hmgb1	Mphosph8	Ccdc124
Derl3	Hmgb3	Mr1	Ccdc130
Dhx29	Hmgcr	Mrap	Ccdc134
Dido1	Hmgn2	Mrfap1	Ccdc137
Dkc1	Hnrnpa3	Mrpl51	Ccdc149
Dlec1	Hnrnpc	Mrps18b	Ccdc151
Dmac2l	Hnrnpf	Mrps18c	Ccdc159
Dnaaf1	Hnrnph2	Mrps21	Ccdc17
Dnaja1	Hnrnpr	Mrps33	Ccdc174
Dnajb1	Homer2	Mrps5	Ccdc191
Dnajb11	Hsp90aa1	Mrto4	Ccdc32
Dnajb2	Hspa8	Msantd2	Ccdc47
Dnajb4	Hspd1	Mterf2	Ccdc57
Dnajb9	Hspe1	Mthfs	Ccdc59
Dnajc11	Idi1	Mthfsl	Ccdc62
Dnajc15	Ifit3	Muc6	Ccdc66
Dnajc2	Ifit3b	Mug-ps1	Ccdc86
Dnajc21	Ifitm1	Mup1	Ccdc96
Dnajc3	Igtp	Mup14	Ccdc97
Dnajc30	Il11ra1	Mup22	Ccl27a
Dnajc7	Il12rb1	Mup7	Ccne1
Dnal4	Il15ra	Mup9	Ccnj
Dnm1l	Ildr2	Mvd	Cct2
Dnttip2	Inhbe	Mycn	Cct3
Dph2	Inmt	Myl6	Cct6a
Dph5	Insig1	Myl9	Cct7
Dph6	Ipo4	Naa20	Cd2bp2
Dph7	Isca1	Naca	Cd36
Drosha	Isg15	Nat8f4	Cd3eap
Dtd1	Kcnk5	Ncoa4	Cd63
Dtwd1	Kcnq1ot1	Ndufa12	Cdc34
Dtx3l	Klf1	Ndufb11	Cdc42se1
Dus4l	Klf10	Ndufs3	Cdc5l
Dusp12	Klf13	Neb	Cdc73
Dvl3	Klhdc7a	Neil1	Cdca7
Dynll1	Kpna2	Nemf	Cdcp1
Dynlrb1	Krt8	Nes	Cdk11b
E030018B13Rik	Lamtor3	Nfyc	Cdk20
E230016M11Rik	Larp7	Nme2	Cdk2ap1
E2f4	Lars2	Nme6	Cdk2ap2
E530011L22Rik	Lcn2	Nnat	Cdk4
Eapp	Ldlr	Nono	Cdk7
Ears2	Lin52	Nop58	Cdv3
Ebna1bp2	Lipg	Npm1	Celf2
Ech1	Llph	Nr0b2	Cenpm
Edem3	Lmnb2	Nrbf2	Cep85
Eef1akmt2	LOC102631757	Nsa2	Ces2b
Eef1aknmt	Lonrf1	Nudt21	Ces2g
Eef1d	Lpin1	Nup35	Ces3b
Eef1e1	Lpin2	Oaz1	Ces4a
Eef2k	Lrfn4	Oaz1-ps	Cfap298
Efhd2	Lrp4	Oaz2	Cfdp1
Ehd1	Lrrc28	Oser1	Cfl1
Ehd4	Lrtm1	Osgin1	Cgref1
Ehhadh	Lss	Pabpc4	Champ1
Ei24	Mafb	Pak1	Chchd10
Eif1a	Malat1	Paox	Chchd4
Eif1ad	Map2k3	Parp2	Chd1l
Eif1b	Map2k6	Pcna	Cherp
Eif2ak2	Marcksl1-ps4	Pdap1	Chic1
Eif2ak3	Marveld1	Pdcd10	Chordc1
Eif2b1	Mast3	Pdcd5	Chrna2
Eif2b2	Mcm10	Pdgfa	Chrna4
Eif2b3	Mcm3	Pdhb	Ciapin1
Eif2b4	Mcm5	Pdk1	Ciart
Eif3a	Mcm6	Pdlim1	Cidec
Eif3d	Mcrs1	Pdzk1ip1	Cisd3
Eif3g	Mettl1	Pebp1	Ckb
Eif3j1	Mettl23	Per2	Cks1b
Eif3j2	Mfap1b	Pex10	Cks2
Eif4a1	Mfge8	Pfkfb1	Clasrp
Eif4a3	Mfsd2a	Pgam1	Clic3
Eif4ebp3	Mid1ip1	Pgd	Clk2
Eif5b	Mif	Pik3c2g	Clpp
Elac2	Mindy4	Pinx1	Cltb
Elp1	Mir6236	Pisd-ps3	Cmss1
Elp2	Mir682	Pklr	Cnp
Elp3	Mir703	Plscr1	Cntnap1
Eme1	Mir8114	Pnn	Cntrl
Eme2	Mmd2	Pnpla3	Coa4
Enoph1	Morf4l1	Pnpla5	Coa7
Entpd7	Morf4l1-ps1	Pnpla6	Cog8
Entr1	Mphosph10	Polb	Coil
Epb41	Mphosph8	Polm	Col15a1
Ephx2	Mrfap1	Polr2c	Col27a1
Epm2aip1	Mrpl18	Polr2l	Col5a3
Eppk1	Mrpl21	Ppard	Commd10
Esf1	Mrpl41	Ppcs	Commd2
Esrra	Mrpl47	Ppdpf	Commd5
Etfdh	Mrpl51	Ppifos	Commd9
Ewsr1	Mrps16	Ppig	Copg1
Exog	Mrps18b	Ppip5k1	Copz2
Exosc1	Mrps18c	Ppm1b	Coq10b
Exosc10	Mrps21	Ppox	Cox10
Exosc2	Mrps33	Ppp1r3b	Cox15
Exosc3	Mrps5	Ppp1r3c	Cox20
Exosc4	Mrto4	Ppp1r9a	Cox5b
Exosc6	Msmo1	Prdx1	Cox6b2
Exosc9	Mterf2	Prkd2	Cox6c
Fabp2	Mthfd1l	Prmt1	Cpeb1
Fahd1	Mthfs	Prodh	Cpox
Fam102a	Mthfsl	Prpf38b	Cpsf4l
Fam107b	Mtrr	Prpsap2	Cpt1b
Fam122a	Mtss1	Prss8	Cptp
Fam131c	Mup1	Psma4	Crat
Fam161b	Mup14	Psma5	Crcp
Fam166a	Mup16	Psmb3	Creb3
Fam192a	Mup17	Psmd11	Creld2
Fam214a	Mup20	Psme1	Crls1
Fam219b	Mup22	Psme2	Cry2
Fam98a	Mup7	Pstpip2	Cryzl1
Fam98b	Mup9	Ptk6	Cs
Fan1	Mvd	Pygl	Csf1
Farsa	Mvk	Rab23	Csnk2b
Farsb	Mxd3	Rab5b	Cstf2t
Fastk	Mycn	Ralgps1	Ctla2a
Fastkd1	Myl6	Ramac	Ctps
Fastkd5	Myo19	Ran	Ctse
Fau	N6amt1	Rap1a	Cux2
Fbxo36	Naa20	Rasl11b	Cwc15
Fdx2	Naca	Rassf6	Cwc22
Fem1a	Nampt	Rbm10	Cwc27
Fen1	Narf	Rbm12b1	Cxcl10
Fez2	Nat8f4	Rbm25	Cxcl11
Fgf1	Nat9	Rbm3	Cxxc1
Fgl1	Ncoa4	Rbms3	Cyb5d1
Ficd	Ndufa12	Rbmx	Cyb5r4
Fip1l1	Ndufaf4	Rbmxl1	Cyp17a1
Fkbp4	Ndufb11	Rdh11	Cyp2a22
Fkbp5	Ndufs3	Rfwd3	Cyp2a4
Flywch1	Ndufs5	Rgs16	Cyp2a5
Fmo1	Neat1	Rmnd1	Cyp2c39
Fmo2	Nfyc	Rn45s	Cyp2c67
Fmo3	Ngef	Rnaset2a	Cyp2c68
Fn3krp	Nhp2	Rnaset2b	Cyp2c69
Fnbp1l	Nlrc5	Rnf141	Cyp2d13
Fndc3a	Nlrp6	Rnf170	Cyp2d37-ps
Foxa3	Nme2	Rnf26	Cyp2e1
Foxn2	Nme4	Rnps1	Cyp2g1
Ftsj3	Nmi	Rpia	Cyp3a44
Fubp1	Nmrk1	Rpl13	Cyp3a59
Fus	Noct	Rpl13a	Cyp4a10
Fyb2	Nolc1	Rpl18	Cyp4a12b
G0s2	Nono	Rpl18a	Cyp4a14
G3bp1	Nop2	Rpl19	Cyp4a31
G630025P09Rik	Nop56	Rpl21	Cyp4a32
G6pc3	Nop58	Rpl22l1	Cyp7a1
Gadd45a	Nphp1	Rpl23	Cyp7b1
Gadd45b	Npm1	Rpl26	Cys1
Gapdh	Nr1d1	Rpl29	D030028A08Rik
Gar1	Nr1d2	Rpl3	D130043K22Rik
Gas5	Nr1i3	Rpl30	D1Pas1
Gata6	Nrbf2	Rpl32l	D230017M19Rik
Gcfc2	Nrep	Rpl34	D6Wsu163e
Gck	Nrg4	Rpl34-ps1	D930015M05Rik
Gemin5	Nrp	Rpl35a	D930048N14Rik
Gfpt1	Nsa2	Rpl36	Dancr
Gga3	Nuak2	Rpl36al	Dand5
Ggct	Nucb2	Rpl37	Dapk2
Gimap9	Nudc	Rpl37a	Dapk3
Gjb2	Nudt21	Rpl39	Dbp
Gk	Nup35	Rpl41	Dclk3
Glrx	Oaz1	Rpl6	Ddit3
Glyctk	Oaz1-ps	Rpl7	Ddit4
Gm10030	Oaz2	Rpl7a	Ddx1
Gm10509	Odc1	Rplp0	Ddx18
Gm11715	Ogt	Rplp2	Ddx19a
Gm16938	Olfml1	Rps11	Ddx21
Gm16973	Orm2	Rps15a	Ddx24
Gm20257	Osbpl5	Rps17	Ddx27
Gm20604	Oser1	Rps18	Ddx31
Gm28042	Osgin1	Rps19	Ddx39
Gm3336	P2ry2	Rps2	Ddx42
Gm3414	Pa2g4	Rps20	Ddx55
Gm4285	Pabpc4	Rps21	Denr
Gm45916	Paox	Rps24	Derl3
Gm5088	Parp10	Rps25	Dgkq
Gm6568	Pcna	Rps26	Dhps
Gm867	Pcsk4	Rps3a1	Dhtkd1
Gmppa	Pcsk9	Rps4x	Dhx29
Gmppb	Pdap1	Rps8	Dido1
Gnl2	Pdcd10	Rpsa	Dkc1
Gnl3	Pdcd11	Rrm2	Dlec1
Golga1	Pdcd5	Rrp7a	Dmac2l
Golph3l	Pdhb	Rsl24d1	Dnaaf1
Golt1a	Pdlim1	Rtel1	Dnaja1
Golt1b	Pdxp	Rtraf	Dnajb1
Gon4l	Pebp1	Rufy2	Dnajb11
Gorasp1	Per1	Ruvbl1	Dnajb2
Gosr2	Per2	Rwdd2a	Dnajb4
Gpatch11	Per3	Rybp	Dnajb6
Gpatch4	Pex10	S100a11	Dnajb9
Gpc1	Pex26	Samm50	Dnajc11
Gpn1	Pfkfb3	Sat1	Dnajc15
Gpr25	Pgam1	Sbk1	Dnajc2
Gps2	Pgm3	Scarf1	Dnajc21
Gpt2	Phykpl	Sdhb	Dnajc3
Gripap1	Pinx1	Sec31b	Dnajc30
Grn	Pisd-ps3	Sec61b	Dnajc7
Grwd1	Pitpnc1	Selenbp1	Dnal4
Gstt2	Pklr	Selenok-ps1	Dnm1l
Gtf2a1	Pkm	Sept4	Dnph1
Gtf2f1	Pla2g4b	Serpina1a	Dnttip2
Gtf2f2	Pls1	Sf3a3	Doc2g
Gtf3c6	Pmm2	Sf3b4	Dph2
Gtpbp3	Pnn	Sfi1	Dph5
Gtpbp4	Podn	Sgsm1	Dph6
Gtpbp8	Poli	Sh2d4a	Dph7
Guca1b	Polr1a	Slc17a4	Drosha
Gypc	Polr2c	Slc17a8	Dtd1
Gys1	Polr2f	Slc20a1	Dtwd1
H2afx	Polr2h	Slc23a1	Dtx3l
Hadha	Polr2l	Slc25a44	Dus4l
Hadhb	Por	Slc2a4	Dusp1
Hapln1	Ppa1	Slc2a4rg-ps	Dusp12
Hapln4	Ppan	Slc37a4	Dvl3
Hars	Ppat	Smarca5-ps	Dynll1
Hccs	Ppcs	Smarcd1	Dynlrb1
Hdac2	Ppdpf	Smo	Dynlt1a
Hdgfl2	Ppifos	Smoc2	E030018B13Rik
Hdhd3	Ppig	Smpd3	E130102H24Rik
Heatr1	Ppil3	Snf8	E230016M11Rik
Heatr3	Ppl	Snhg11	E2f4
Heatr6	Ppp1cc	Snhg17	E530011L22Rik
Helq	Ppp1r3b	Snhg7	Eapp
Herpud1	Prdx1	Snrk	Ears2
Hes1	Prelid1	Snrpc	Ebna1bp2
Hgh1	Prmt1	Snrpd1	Ech1
Hgs	Prok1	Snrpd2	Edc3
Hist1h1c	Prpsap2	Snrpg	Edem3
Hist2h2be	Prss8	Snrpn	Eef1a1
Hlf	Psat1	Snu13	Eef1akmt2
Hmgcs2	Psma2	Snurf	Eef1aknmt
Hnf1a	Psma4	Sp140	Eef1b2
Hnrnpab	Psma5	Spcs1	Eef1d
Hnrnpd	Psma7	Sqle	Eef1e1
Hnrnph3	Psmb10	Srebf1	Eef1g
Hopx	Psmb3	Srgap3	Eef2k
Hp	Psmb5	Srms	Efhd2
Hpd	Psmb9	Srp54b	Egfr
Hpgd	Psmc3ip	Srp54c	Ehd1
Hsd17b10	Psmd2	Ssbp1	Ehd4
Hsd17b11	Psme2	St7	Ehhadh
Hsd17b13	Pspc1	Stap1	Ei24
Hsdl2	Rab23	Suclg2	Eif1
Hsf1	Rab3a	Sumo1	Eif1a
Hsp90aa1	Rab5b	Taf9	Eif1ad
Hsp90ab1	Rabepk	Tagap1	Eif1b
Hsp90b1	Rabggta	Tagln	Eif2ak2
Hspa1b	Rabl6	Tbca	Eif2ak3
Hspa4	Ramac	Tcea1	Eif2b1
Hspa4l	Ramp1	Tceal8	Eif2b2
Hspa5	Ran	Tcim	Eif2b3
Hspa8	Rap1a	Tdg	Eif2b4
Hspb1	Rassf6	Tert	Eif2s1
Hspb6	Rbm10	Tfdp1	Eif2s2
Hspb8	Rbm25	Thrap3	Eif2s3x
Hspd1	Rbm3	Thrsp	Eif3a
Hspe1	Rbmx	Timeless	Eif3d
Hsph1	Rbmxl1	Timm23	Eif3g
Htatsf1	Rbx1	Tkfc	Eif3j1
Hyou1	Rdh9	Tlcd1	Eif3j2
Iars	Rev1	Tma7	Eif3m
Idh3a	Rfwd3	Tmed2	Eif4a1
Ier5	Rgs1	Tmem181a	Eif4a3
Iffo2	Rgs16	Tmem25	Eif4e
Ifit1	Rhbdd2	Tmem258	Eif4e3
Ifit3	Riok2	Tmem39a	Eif4ebp3
Igfbp2	Ripor2	Tmem41b	Eif5b
Igsf11	Rmnd1	Tmem71	Elac2
Igtp	Rmrp	Tmem97	Ell3
Ik	Rn45s	Tmie	Elovl6
Ikbke	Rnaset2a	Tmsb10	Elp1
Il4i1b	Rnaset2b	Tmx2	Elp2
Ildr2	Rnf186	Tnik	Elp3
Impact	Rnf26	Tomm20	Eme1
Inca1	Rnps1	Tpm3	Eme2
Inhbc	Rpf2	Tra2b	Eno1
Inhbe	Rpia	Trim7	Enoph1
Ino80e	Rpl10a	Tsc22d3	Entpd7
Inpp5b	Rpl13	Tsg101	Entr1
Ints10	Rpl13a	Tspyl4	Epb41
Ints2	Rpl14	Ttc23	Ephx2
Ipo4	Rpl18	Ttc25	Epm2aip1
Ippk	Rpl18a	Tuba1a	Epop
Iqcc	Rpl19	Tuba1b	Eppk1
Irak2	Rpl21	Tuba1c	Erh
Irf1	Rpl22l1	Tubb2a	Esd
Irf9	Rpl23	Tubb4b	Esf1
Irgm1	Rpl26	Tufm	Esrra
Irgq	Rpl29	Txndc11	Esrrg
Isca1	Rpl3	Uba52	Etfa
Iscu	Rpl30	Ubald2	Etfdh
Isg15	Rpl32l	Ube2i	Etnk2
Isg20	Rpl34	Ube2u	Ewsr1
Itfg2	Rpl34-ps1	Ube2v1	Exog
Itga6	Rpl35a	Uck1	Exosc1
Itpa	Rpl36	Umps	Exosc10
Ivns1abp	Rpl36al	Upf3b	Exosc2
Jmjd6	Rpl37	Uqcrb	Exosc3
Jrk	Rpl37a	Urml	Exosc4
Kank2	Rpl39	Utp14b	Exosc6
Katnal1	Rpl4	Uxt	Exosc9
Kcnc3	Rpl41	Vamp1	Extl1
Kcnn1	Rpl6	Vcp	F11
Kcnq1ot1	Rpl7	Vdac3	F730035M05Rik
Kctd18	Rpl7a	Wdr12	Fabp2
Kdelr2	Rplp0	Wdr83os	Fabp5
Kdm8	Rplp2	Ywhah	Fads3
Khdrbs1	Rpp38	Zbed4	Fahd1
Khsrp	Rps11	Zfand1	Fam102a
Kif1bp	Rps15a	Zfp59	Fam107b
Klhl18	Rps17	Zfp608	Fam122a
Klhl25	Rps18	Zfp9	Fam129b
Kpnb1	Rps19	Zfp932	Fam131c
Kri1	Rps2	Zfp950	Fam151a
Krr1	Rps20	Zfp955a	Fam161b
Krt10	Rps21	Zfp955b	Fam166a
Krt18	Rps24	Zfp960	Fam192a
Kti12	Rps25	Zfp970	Fam214a
Lad1	Rps26	Zfp983	Fam219b
Lamb3	Rps3a1	Zfp991	Fam47e
Larp4b	Rps4x	Znf41-ps	Fam98a
Larp7	Rps8		Fam98b
Las1l	Rpsa		Fan1
Lbhd1	Rrm2		Fanca
Lbp	Rrp12		Farp1
Leap2	Rrp7a		Farsa
Lenep	Rrp9		Farsb
Leo1	Rsad1		Fasn
Lgals8	Rsl24d1		Fastk
Lhpp	Rsrp1		Fastkd1
Lig4	Rtel1		Fastkd5
Lin37	Rtraf		Fau
Lin52	Ruvbl1		Fbxo34
Lipt1	Rybp		Fbxo36
Lmna	S100a11		Fcf1
Lmnb2	S1pr5		Fdft1
LOC102640673	Sat1		Fdps
Lrif1	Sbk1		Fdx2
Lrrc39	Scara5		Fem1a
Lrrc57	Sds		Fen1
Lrrc59	Selenbp1		Fez2
Lsg1	Selenbp2		Fgf1
Lsm12	Selenok-ps1		Fgl1
Lsm3	Serhl		Fhad1
LTO1	Serpina1a		Ficd
Ltv1	Serpina4-ps1		Fip1l1
Luc7l	Serpina6		Firre
Ly6d	Sf3b4		Fkbp11
Lyar	Sh3bp2		Fkbp14
Lyrm2	Slc16a12		Fkbp4
Lyrm7	Slc19a1		Fkbp5
Mab21l2	Slc20a1		Flywch1
Magoh	Slc22a30		Fmo1
Mak16	Slc25a40		Fmo2
Manf	Slc26a1		Fmo3
Map1s	Slc2a4		Fn3krp
Mars2	Slc2a4rg-ps		Fnbp1l
Mat1a	Slc2a5		Fndc3a
Mavs	Slc35a4		Fnip2
Max	Slc37a4		Foxa3
Mcfd2	Slc38a3		Foxn2
Mcrip2	Slc46a3		Ftl1
Mcts2	Slc50a1		Ftsj3
Mdn1	Slc5a6		Fubp1
Med15	Slc9a3r1		Fuom
Med21	Slirp		Fus
Med22	Smpd3		Fyb2
Med6	Snapc5		G0s2
Meis1	Snf8		G3bp1
Mesd	Snhg11		G630025P09Rik
Mettl1	Snhg17		G6pc3
Mettl14	Snhg20		G6pd2
Mettl16	Snrk		G6pdx
Mettl17	Snrpc		Gabarapl2
Mettl18	Snrpd1		Gadd45a
Mettl2	Snrpd2		Gadd45b
Mettl3	Snrpg		Gapdh
Mgat2	Snrpn		Gar1
Mgll	Snu13		Gas2l3
Mical3	Snurf		Gas5
Micos10	Spcs1		Gata6
Mir122	Sphk2		Gbp10
Mis12	Sqle		Gbp11
Mitd1	Srebf1		Gbp3
Mlh1	Srm		Gbp6
Mlx	Srp54b		Gcfc2
Mmachc	Srp54c		Gck
Mmp14	Srsf3		Gckr
Mmp19	Ssbp1		Gemin5
Mmp24	St3gal5		Gemin8
Moap1	St7		Gfpt1
Mocs3	Stap2		Gga3
Morc2a	Stk35		Ggct
Morf4l2	Stx8		Gimap9
Mpc1	Styx		Gja10
Mphosph10	Sumo1		Gjb2
Mphosph6	Syt1		Gk
Mphosph8	Taf10		Glrx
Mpp1	Taf1a		Glrx3
Mrm2	Taf1d		Glyctk
Mrm3	Taf9		Gm10030
Mroh6	Tagap1		Gm10509
Mrpl15	Tbc1d10a		Gm11266
Mrpl17	Tbc1d30		Gm11437
Mrpl19	Tbca		Gm11715
Mrpl22	Tcea1		Gm12070
Mrpl34	Tcim		Gm12191
Mrpl47	Tdg		Gm12338
Mrpl49	Tedc2		Gm12718
Mrpl50	Tef		Gm13872
Mrpl51	Tert		Gm14325
Mrpl52	Tfdp1		Gm14326
Mrps2	Tgm1		Gm14403
Mrps34	Tgtp1		Gm15408
Mrps35	Tha1		Gm15441
Mrps6	Thoc5		Gm15772
Mrto4	Thop1		Gm16573
Msantd4	Thrsp		Gm16938
Mt1	Timm17a		Gm16973
Mt2	Timm23		Gm19619
Mtap	Timm8a1		Gm20257
Mterf2	Tkfc		Gm20604
Mtif3	Tma7		Gm28042
Mtmr12	Tmed2		Gm32856
Mtmr4	Tmem181a		Gm3336
Mtrf1l	Tmem230		Gm3414
Mtrr	Tmem25		Gm35986
Mtss1	Tmem258		Gm4070
Mx2	Tmem97		Gm4285
Mybbp1a	Tmsb10		Gm45916
Myo19	Tmx2		Gm5088
N6amt1	Tnfrsf19		Gm5148
Naa15	Tnks1bp1		Gm5424
Naa16	Tns2		Gm5434
Nabp1	Tns3		Gm5512
Napepld	Tob2		Gm6402
Nat8f2	Tomm20		Gm6548
Nat9	Tomm40l		Gm6568
Nav2	Tomm5		Gm6644
Ncbp1	Tox		Gm7367
Ncdn	Tpm3		Gm826
Nck1	Tra2b		Gm867
Ncl	Trappc2		Gm9855
Ncoa5	Trmu		Gmds
Ndufa5	Tsc22d3		Gmnn
Ndufa8	Tsg101		Gmppa
Ndufaf3	Tspan4		Gmppb
Ndufaf4	Tsr3		Gnat1
Neat1	Ttc23		Gng5
Nemf	Tuba1b		Gng5-ps
Nepro	Tuba1c		Gnl2
Neu2	Tubb4b		Gnl3
Nfkbib	Tubg1		Gnpda1
Nfkbiz	Tufm		Gnpnat1
Nfxl1	Tulp4		Golga1
Nfya	Txndc9		Golph3l
Ngdn	Txnip		Golt1a
Nhlrc1	U2af2		Golt1b
Nif3l1	Uba52		Gon4l
Nifk	Uba7		Gorasp1
Nip7	Ubald2		Gosr2
Nkiras1	Ube2i		Got2
Nktr	Ube2v1		Gpam
Nle1	Ublcp1		Gpatch11
Nmd3	Uck1		Gpatch4
Nme6	Umps		Gpc1
Nmi	Upf3b		Gpi1
Nmnat1	Upp2		Gpn1
Nmt1	Uqcrb		Gpr17
Nnmt	Urad		Gpr25
Nob1	Usp2		Gps1
Noc2l	Usp36		Gps2
Noc3l	Uxt		Gpt
Noct	Vamp1		Gpt2
Nodal	Vcp		Gpx4
Nol10	Vdac2		Gpx6
Nol11	Vdac3		Grem2
Nol12	Wdr12		Gripap1
Nol3	Wdr83os		Grk5
Nol6	Wee1		Grn
Nol8	Wipf3		Grwd1
Nol9	Wnt5b		Gsta1
Nolc1	Xdh		Gsta2
Nop14	Xirp1		Gstm2
Nop2	Xndc1		Gstm3
Nop56	Ywhah		Gstm5
Nop58	Zbed4		Gstp1
Nosip	Zbp1		Gstp2
Nr1d1	Zbtb45		Gstp3
Nr1h4	Zbtb48		Gstt2
Nr2f2	Zbtb8os		Gtf2a1
Nrbp2	Zc3h3		Gtf2f1
Nrep	Zc3h8		Gtf2f2
Nsfl1c	Zfand1		Gtf3c6
Nsrp1	Zfp276		Gtpbp3
Nuak2	Zfp932		Gtpbp4
Nucb2	Zfp955a		Gtpbp8
Nudc	Zfp955b		Guca1b
Nufip1	Zfp960		Gucy2c
Nup35	Zfp970		Gvin1
Nup62			Gypc
Nus1			Gys1
Nutf2			Gys2
Oasl1			H2afx
Oat			H2-K2
Odc1			H2-Q5
Orc3			H2-Q6
Orc5			H2-Q7
Orm2			H2-Q9
Osgin1			H2-T22
Ostc			H2-T9
Ovca2			H3f3a
Ovol3			H3f3b
P4ha1			Hacd1
Pa2g4			Hadha
Pabpc1			Hadhb
Pabpc4			Hamp2
Paf1			Hapln1
Pak1ip1			Hapln4
Palld			Hars
Paqr9			Hax1
Pard6b			Hba-a1
Pcbp1			Hba-a2
Pcsk5			Hccs
Pdap1			Hcn3
Pdcd11			Hdac2
Pde12			Hdgfl2
Pdf			Hdhd3
Pdgfa			Heatr1
Pdia3			Heatr3
Pdia4			Heatr6
Pdilt			Helq
Pdlim1			Herpud1
Pdzd11			Hes1
Pdzrn3			Hes6
Pelo			Hgh1
Pelp1			Hgs
Per2			Higd1a
Pes1			Hinfp
Pex10			Hist1h1c
Pex12			Hist2h2be
Pex2			Hlf
Pex26			Hmga1
Pfdn4			Hmga1b
Pfkfb2			Hmgb1
Pfkfb3			Hmgb3
Pfn1			Hmgcr
Pgm3			Hmgcs1
Phax			Hmgcs2
Phf6			Hmgn2
Phlda2			Hnf1a
Phrf1			Hnrnpa3
Picalm			Hnrnpab
Pick1			Hnrnpc
Piga			Hnrnpd
Pigh			Hnrnpf
Pigp			Hnrnph2
Pik3r1			Hnrnph3
Pinx1			Hnrnpr
Pip4p2			Homer2
Pknox2			Hopx
Pla2g12a			Hp
Pla2g4b			Hpd
Plaa			Hpgd
Plekhh1			Hsd17b10
Plin4			Hsd17b11
Plin5			Hsd17b13
Plk2			Hsdl2
Plpp5			Hsf1
Pmm2			Hsp90aa1
Pnn			Hsp90ab1
Pnpla2			Hsp90b1
Polr1a			Hspa1a
Polr1b			Hspa1b
Polr1e			Hspa4
Polr2e			Hspa4l
Polr2h			Hspa5
Polr2i			Hspa8
Polr3d			Hspb1
Polr3e			Hspb6
Por			Hspb8
Ppa1			Hspd1
Ppan			Hspe1
Ppat			Hsph1
Ppbp			Htatsf1
Ppcs			Hyou1
Ppif			Iars
Ppig			Idh3a
Ppil1			Idi1
Ppil4			Ier5
Ppl			Iffo2
Ppp1r11			Ifi27l2b
Ppp1r14b			Ifit1
Ppp1r3b			Ifit3
Ppp1r7			Ifit3b
Ppp2r5e			Ifitm1
Pprc1			Igfbp2
Pqbp1			Igsf11
Preb			Igtp
Prelid3b			Ik
Prkab1			Ikbke
Prkab2			Il11ra1
Prmt3			Il12rb1
Prmt5			Il15ra
Prmt6			Il4i1b
Prmt7			Ildr2
Prok1			Impact
Proser2			Inca1
Prpf3			Inhbc
Prpf31			Inhbe
Prrc1			Inmt
Psma4			Ino80e
Psma7			Inpp5b
Psmb2			Insig1
Psmc1			Ints10
Psmc2			Ints2
Psmc3			Ipo4
Psmc4			Ippk
Psmc5			Iqcc
Psmc6			Irak2
Psmd12			Irf1
Psmd14			Irf9
Psmd4			Irgm1
Psmd7			Irgq
Psme3			Isca1
Pspc1			Iscu
Ptcd2			Isg15
Ptges3			Isg20
Ptma			Itfg2
Ptp4a3			Itga6
Ptpn2			Itpa
Ptpn9			Ivns1abp
Pum3			Jmjd6
Pus7			Josd2
Pwp1			Jrk
Pwp2			Kank2
Pym1			Katnal1
Pyroxd1			Kcnc3
Qrsl1			Kcnk5
R3hcc1			Kcnn1
Rab1a			Kcnq1ot1
Rab26os			Kctd18
Rab3a			Kdelr2
Rabepk			Kdm8
Rabl3			Khdrbs1
Rabl6			Khk
Rad51b			Khsrp
Ranbp1			Kif1bp
Rars			Klf1
Rars2			Klf10
Rasl11b			Klf13
Rassf6			Klhdc7a
Raver1			Klhl18
Rbm10			Klhl25
Rbm12b2			Kpna2
Rbm14			Kpnb1
Rbm15b			Kri1
Rbm19			Krr1
Rbm25			Krt10
Rbm34			Krt18
Rbm42			Krt8
Rbm8a			Kti12
Rbmx			Lad1
Rbp4			Lamb3
Rcan1			Lamtor3
Rcc1			Larp4b
Rdh13			Larp7
Reep6			Lars2
Retsat			Las1l
Rexo2			Lbhd1
Rexo4			Lbp
Rgl3			Lcn2
Rhbdd2			Ldlr
Rint1			Leap2
Riok1			Lenep
Riok2			Leo1
Riox2			Lgals8
Rmnd5b			Lhpp
Rnf113a1			Lig4
Rnf113a2			Lin37
Rnf135			Lin52
Rnf145			Lipg
Rnf185			Lipt1
Rnf40			Llph
Rnf43			Lmna
Rnf7			Lmnb2
Rogdi			Lmntd2
Ror1			LOC102631757
Rpap3			LOC102640673
Rpf1			Lonrf1
Rpf2			Lpin1
Rpl14-ps1			Lpin2
Rpl18a			Lpin3
Rpl7l1			Lrfn4
Rpp38			Lrif1
Rrp1			Lrp4
Rrp12			Lrrc28
Rrp1b			Lrrc39
Rrp36			Lrrc57
Rrp7a			Lrrc59
Rrp8			Lrtm1
Rrp9			Lsg1
Rsad1			Lsm12
Rsl1d1			Lsm3
Rsl24d1			Lss
Rslcan18			LTO1
Rtp3			Ltv1
Rusc1			Luc7l
Ruvbl2			Luc7l3
Rwdd4a			Ly6d
S100a10			Lyar
S1pr5			Lyrm2
Safb			Lyrm7
Sall1			Lysmd1
Samd1			Mab21l2
Samd11			Mafb
Sap30bp			Magoh
Sart1			Mak16
Sbk1			Malat1
Scnm1			Manf
Scyl2			Map1s
Sdad1			Map2k3
Sdf2l1			Map2k6
Sdhaf1			Marcksl1-ps4
Sec13			Mars2
Sec23b			Marveld1
Sec31a			Mast3
Secisbp2			Mat1a
Sel1l			Mavs
Selenos			Max
Senp8			Mcfd2
Sept7			Mcm10
Serac1			Mcm3
Serbp1			Mcm5
Serf2			Mcm6
Serinc2			Mcrip2
Setd4			Mcrs1
Sf3a1			Mcts2
Sf3a2			Mdn1
Sf3a3			Me1
Sf3b3			Med15
Sfpq			Med21
Sgsh			Med22
Shroom1			Med6
Shtn1			Meis1
Six5			Mesd
Skp2			Metap1d
Slc16a5			Mettl1
Slc16a6			Mettl14
Slc16a7			Mettl16
Slc17a9			Mettl17
Slc20a1			Mettl18
Slc22a3			Mettl2
Slc22a5			Mettl23
Slc25a29			Mettl3
Slc25a45			Mfap1b
Slc26a10			Mfge8
Slc27a1			Mfsd2a
Slc27a2			Mgat2
Slc30a5			Mgll
Slc30a6			Mical3
Slc35a4			Micos10
Slc35c1			Mid1ip1
Slc37a4			Mif
Slc39a10			Mindy2
Slc39a13			Mindy4
Slc41a3			Mir122
Slc6a16			Mir122b
Slc6a21			Mir6236
Slc7a5			Mir682
Slco1a4			Mir6921
Smarca4			Mir703
Smarcb1			Mir8114
Smarce1			Mis12
Smco4			Mitd1
Smim8			Mlh1
Smn1			Mlx
Smyd5			Mlxipl
Snapc3			Mmachc
Snapc4			Mmd2
Snhg17			Mmp14
Snhg5			Mmp19
Snn			Mmp24
Snrnp27			Moap1
Snrnp35			Mocs3
Snrnp40			Morc2a
Snrpa			Morf4l1
Snrpd1			Morf4l1-ps1
Snupn			Morf4l2
Sox6os			Morn2
Sox9			Mpc1
Sp5			Mphosph10
Spata5			Mphosph6
Spdya			Mphosph8
Spns2			Mpp1
Spsb3			Mr1
Srek1ip1			Mrap
Srfbp1			Mrfap1
Srm			Mrm2
Srp19			Mrm3
Srp68			Mroh6
Srprb			Mrpl15
Srrt			Mrpl17
Srsf1			Mrpl18
Srsf11			Mrpl19
Srsf2			Mrpl21
Srsf3			Mrpl22
Srsf7			Mrpl34
Srxn1			Mrpl41
Ss18			Mrpl47
Ssb			Mrpl49
Ssr2			Mrpl50
Sstr2			Mrpl51
St3gal4			Mrpl52
St3gal5			Mrps16
Stat2			Mrps18b
Stip1			Mrps18c
Stx18			Mrps2
Stx3			Mrps21
Stx5a			Mrps33
Suco			Mrps34
Sugp1			Mrps35
Sult1a1			Mrps5
Supt5			Mrps6
Supt6			Mrto4
Supt7l			Msantd2
Supv3l1			Msantd4
Surf2			Msmo1
Surf6			Mt1
Swsap1			Mt2
Swt1			Mtap
Sybu			Mterf2
Synj2			Mthfd1l
Synpo			Mthfs
Syvn1			Mthfsl
Taf12			Mtif3
Taf1a			Mtmr12
Taf1c			Mtmr4
Taf1d			Mtrf1l
Taf7			Mtrr
Taf9			Mtss1
Tasp1			Muc6
Tatdn2			Mug-ps1
Tbc1d25			Mup1
Tbcb			Mup14
Tbcc			Mup16
Tbccd1			Mup17
Tbl2			Mup20
Tbp			Mup22
Tbrg1			Mup7
Tbrg4			Mup9
Tbx3			Mvd
Tceal8			Mvk
Tcerg1			Mx2
Tead1			Mxd3
Tedc2			Mybbp1a
Tef			Mycn
Tefm			Myl6
Tent4a			Myl9
Tepsin			Myo19
Terf2ip			N6amt1
Tes			Naa15
Tfap4			Naa16
Tfb1m			Naa20
Tfg			Nabp1
Tfrc			Naca
Tgm1			Nampt
Tha1			Napepld
Thap1			Narf
Them6			Nat8f2
Them7			Nat8f4
Thg1l			Nat9
Thoc1			Nav2
Thoc5			Ncbp1
Thop1			Ncdn
Thpo			Nck1
Thumpd1			Ncl
Thumpd3			Ncoa4
Tia1			Ncoa5
Ticam1			Ndufa12
Tigar			Ndufa5
Timm10			Ndufa8
Timm17a			Ndufaf3
Tm6sf2			Ndufaf4
Tmed3			Ndufb11
Tmed5			Ndufs3
Tmed9			Ndufs5
Tmem102			Neat1
Tmem104			Neb
Tmem120a			Neil1
Tmem167			Nemf
Tmem185b			Nepro
Tmem186			Nes
Tmem198b			Neu2
Tmem209			Nfkbib
Tmem214			Nfkbiz
Tmem243			Nfxl1
Tmem248			Nfya
Tmem33			Nfyc
Tmem37			Ngdn
Tmem39a			Ngef
Tmem50b			Nhlrc1
Tmem69			Nhp2
Tmod1			Nif3l1
Tns2			Nifk
Tomm40			Nip7
Tomm40l			Nkiras1
Top1			Nktr
Tox			Nle1
Tra2a			Nlrc5
Tra2b			Nlrp6
Traf3ip1			Nmd3
Trappc5			Nme2
Trim14			Nme4
Trim24			Nme6
Trim27			Nmi
Trim39			Nmnat1
Trim45			Nmrk1
Trim8			Nmt1
Trim80			Nnat
Trmt10c			Nnmt
Trmt12			Nob1
Trmt13			Noc2l
Trmt1l			Noc3l
Trmt2a			Noct
Trmt5			Nodal
Trmt6			Nol10
Trmt61a			Nol11
Trmt61b			Nol12
Trp53			Nol3
Trp53rka			Nol6
Trub2			Nol8
Tsc22d3			Nol9
Tsen2			Nolc1
Tspan31			Nono
Tspyl2			Nop14
Tsr2			Nop2
Tssc4			Nop56
Tstd2			Nop58
Ttc1			Nosip
Ttf1			Nphp1
Tti2			Npm1
Tuba1c			Nr0b2
Tuba8			Nr1d1
Tubb4b			Nr1d2
Tubb5			Nr1h4
Tubb6			Nr1i3
Tubd1			Nr2f2
Tubg1			Nrbf2
Tut1			Nrbp2
Twnk			Nrep
Txlna			Nrg4
Txn2			Nrp
Txndc11			Nsa2
Txndc9			Nsfl1c
Txnl4b			Nsrp1
U2af1			Nuak2
U2af1l4			Nucb2
U2af2			Nudc
Uap1			Nudt21
Uba5			Nufip1
Ubac1			Nup35
Ubb			Nup62
Ubd			Nus1
Ube2e2			Nutf2
Ube2f			Oasl1
Ube2g2			Oat
Ube2m			Oaz1
Ubfd1			Oaz1-ps
Ubiad1			Oaz2
Ubl4a			Odc1
Ubox5			Ogt
Ubqln2			Olfml1
Ubtf			Orc3
Ubxn4			Orc5
Uck2			Orm2
Ufd1			Osbpl5
Ufl1			Oser1
Ufsp1			Osgin1
Uhrf1bp1l			Ostc
Umps			Ovca2
Ung			Ovol3
Upf1			P2ry2
Upf2			P4ha1
Uqcc3			Pa2g4
Uros			Pabpc1
Use1			Pabpc4
Uso1			Paf1
Usp14			Pak1
Usp16			Pak1ip1
Usp18			Palld
Usp2			Paox
Usp36			Paqr9
Uspl1			Pard6b
Utp11			Parp10
Utp14a			Parp2
Utp20			Pcbp1
Utp25			Pcna
Utp4			Pcsk4
Vamp1			Pcsk5
Vasn			Pcsk9
Vdac2			Pdap1
Vnn1			Pdcd10
Vps25			Pdcd11
Vps37c			Pdcd5
Vps52			Pde12
Wars			Pdf
Wbscr25			Pdgfa
Wdr12			Pdhb
Wdr3			Pdia3
Wdr36			Pdia4
Wdr43			Pdilt
Wdr46			Pdk1
Wdr73			Pdlim1
Wdr74			Pdxp
Wdr75			Pdzd11
Wdr77			Pdzk1ip1
Wdr92			Pdzrn3
Wee1			Pebp1
Wfs1			Pelo
Wnt5a			Pelp1
Wnt5b			Per1
Wrb			Per2
Wwc1			Per3
Xab2			Pes1
Xpo1			Pex10
Xpo4			Pex12
Ybx3			Pex2
Yipf5			Pex26
Yrdc			Pfdn4
Ywhag			Pfkfb1
Zbtb32			Pfkfb2
Zbtb40			Pfkfb3
Zbtb45			Pfn1
Zbtb7c			Pgam1
Zbtb8a			Pgd
Zc3h7a			Pgm3
Zc3h8			Phax
Zcchc17			Phf6
Zcchc4			Phlda2
Zcchc7			Phrf1
Zcrb1			Phykpl
Zfand2a			Picalm
Zfp110			Pick1
Zfp128			Piga
Zfp142			Pigh
Zfp146			Pigp
Zfp207			Pik3c2g
Zfp213			Pik3r1
Zfp27			Pinx1
Zfp280c			Pip4p2
Zfp322a			Pisd-ps3
Zfp324			Pitpnc1
Zfp330			Pklr
Zfp341			Pkm
Zfp35			Pknox2
Zfp354b			Pla2g12a
Zfp383			Pla2g4b
Zfp386			Plaa
Zfp39			Plekhh1
Zfp407			Plin4
Zfp408			Plin5
Zfp438			Plk2
Zfp446			Plpp5
Zfp454			Pls1
Zfp51			Plscr1
Zfp518a			Pmm2
Zfp53			Pnn
Zfp54			Pnpla2
Zfp553			Pnpla3
Zfp563			Pnpla5
Zfp605			Pnpla6
Zfp608			Podn
Zfp612			Polb
Zfp617			Poli
Zfp623			Polm
Zfp64			Polr1a
Zfp668			Polr1b
Zfp672			Polr1e
Zfp68			Polr2c
Zfp691			Polr2e
Zfp708			Polr2f
Zfp750			Polr2h
Zfp768			Polr2i
Zfp784			Polr2l
Zfp786			Polr3d
Zfp862-ps			Polr3e
Zfp870			Por
Zfp873			Ppa1
Zfp9			Ppan
Zfp939			Ppard
Zfp951			Ppat
Zfp952			Ppbp
Zfp958			Ppcs
Zfp961			Ppdpf
Zgpat			Ppif
Zmat2			Ppifos
Zmiz2			Ppig
Zmynd19			Ppil1
Znfx1			Ppil3
Znhit2			Ppil4
Znhit6			Ppip5k1
Znrd1			Ppl
Znrd1as			Ppm1b
Znrd2			Ppox
Zscan22			Ppp1cc
Zscan30			Ppp1r11
Zswim1			Ppp1r14b
Zwint			Ppp1r3b
Zyx			Ppp1r3c
			Ppp1r7
			Ppp1r9a
			Ppp2r5e
			Pprc1
			Pqbp1
			Prdx1
			Preb
			Prelid1
			Prelid3b
			Prkab1
			Prkab2
			Prkd2
			Prmt1
			Prmt3
			Prmt5
			Prmt6
			Prmt7
			Prodh
			Prok1
			Proser2
			Prpf3
			Prpf31
			Prpf38b
			Prpsap2
			Prrc1
			Prss8
			Psat1
			Psma2
			Psma4
			Psma5
			Psma7
			Psmb10
			Psmb2
			Psmb3
			Psmb5
			Psmb9
			Psmc1
			Psmc2
			Psmc3
			Psmc3ip
			Psmc4
			Psmc5
			Psmc6
			Psmd11
			Psmd12
			Psmd14
			Psmd2
			Psmd4
			Psmd7
			Psme1
			Psme2
			Psme3
			Pspc1
			Pstpip2
			Ptcd2
			Ptges3
			Ptk6
			Ptma
			Ptp4a3
			Ptpn2
			Ptpn9
			Pum3
			Pus7
			Pwp1
			Pwp2
			Pygl
			Pym1
			Pyroxd1
			Qrsl1
			R3hcc1
			Rab1a
			Rab23
			Rab26os
			Rab3a
			Rab5b
			Rabepk
			Rabggta
			Rabl3
			Rabl6
			Rad51b
			Ralgps1
			Ramac
			Ramp1
			Ran
			Ranbp1
			Rap1a
			Rars
			Rars2
			Rasl11b
			Rassf6
			Raver1
			Rbm10
			Rbm12b1
			Rbm12b2
			Rbm14
			Rbm15b
			Rbm19
			Rbm25
			Rbm3
			Rbm34
			Rbm42
			Rbm8a
			Rbms3
			Rbmx
			Rbmxl1
			Rbp4
			Rbx1
			Rcan1
			Rcc1
			Rdh11
			Rdh13
			Rdh9
			Reep6
			Retsat
			Rev1
			Rexo2
			Rexo4
			Rfwd3
			Rgl3
			Rgs1
			Rgs16
			Rhbdd2
			Rint1
			Riok1
			Riok2
			Riox2
			Ripor2
			Rmnd1
			Rmnd5b
			Rmrp
			Rn45s
			Rnaset2a
			Rnaset2b
			Rnf113a1
			Rnf113a2
			Rnf135
			Rnf141
			Rnf145
			Rnf170
			Rnf185
			Rnf186
			Rnf26
			Rnf40
			Rnf43
			Rnf7
			Rnps1
			Rogdi
			Ror1
			Rpap3
			Rpf1
			Rpf2
			Rpia
			Rpl10a
			Rpl13
			Rpl13a
			Rpl14
			Rpl14-ps1
			Rpl18
			Rpl18a
			Rpl19
			Rpl21
			Rpl22l1
			Rpl23
			Rpl26
			Rpl29
			Rpl3
			Rpl30
			Rpl32l
			Rpl34
			Rpl34-ps1
			Rpl35a
			Rpl36
			Rpl36al
			Rpl37
			Rpl37a
			Rpl39
			Rpl4
			Rpl41
			Rpl6
			Rpl7
			Rpl7a
			Rpl7l1
			Rplp0
			Rplp2
			Rpp38
			Rps11
			Rps15a
			Rps17
			Rps18
			Rps19
			Rps2
			Rps20
			Rps21
			Rps24
			Rps25
			Rps26
			Rps3a1
			Rps4x
			Rps8
			Rpsa
			Rrm2
			Rrp1
			Rrp12
			Rrp1b
			Rrp36
			Rrp7a
			Rrp8
			Rrp9
			Rsad1
			Rsl1d1
			Rsl24d1
			Rslcan18
			Rsrp1
			Rtel1
			Rtp3
			Rtraf
			Rufy2
			Rusc1
			Ruvbl1
			Ruvbl2
			Rwdd2a
			Rwdd4a
			Rybp
			S100a10
			S100a11
			S1pr5
			Safb
			Sall1
			Samd1
			Samd11
			Samm50
			Sap30bp
			Sart1
			Sat1
			Sbk1
			Scara5
			Scarf1
			Scnm1
			Scyl2
			Sdad1
			Sdf2l1
			Sdhaf1
			Sdhb
			Sds
			Sec13
			Sec23b
			Sec31a
			Sec31b
			Sec61b
			Secisbp2
			Sel1l
			Selenbp1
			Selenbp2
			Selenok-ps1
			Selenos
			Senp8
			Sept4
			Sept7
			Serac1
			Serbp1
			Serf2
			Serhl
			Serinc2
			Serpina1a
			Serpina4-ps1
			Serpina6
			Setd4
			Sf3a1
			Sf3a2
			Sf3a3
			Sf3b3
			Sf3b4
			Sfi1
			Sfpq
			Sgsh
			Sgsm1
			Sh2d4a
			Sh3bp2
			Shroom1
			Shtn1
			Six5
			Skp2
			Slc16a12
			Slc16a5
			Slc16a6
			Slc16a7
			Slc17a4
			Slc17a8
			Slc17a9
			Slc19a1
			Slc20a1
			Slc22a3
			Slc22a30
			Slc22a5
			Slc23a1
			Slc25a29
			Slc25a40
			Slc25a44
			Slc25a45
			Slc26a1
			Slc26a10
			Slc27a1
			Slc27a2
			Slc2a4
			Slc2a4rg-ps
			Slc2a5
			Slc30a5
			Slc30a6
			Slc35a4
			Slc35c1
			Slc37a4
			Slc38a3
			Slc39a10
			Slc39a13
			Slc41a3
			Slc46a3
			Slc50a1
			Slc5a6
			Slc6a16
			Slc6a21
			Slc7a5
			Slc9a3r1
			Slco1a4
			Slirp
			Smarca4
			Smarca5-ps
			Smarcb1
			Smarcd1
			Smarce1
			Smco4
			Smim8
			Smn1
			Smo
			Smoc2
			Smpd3
			Smyd5
			Snapc3
			Snapc4
			Snapc5
			Snf8
			Snhg11
			Snhg17
			Snhg20
			Snhg5
			Snhg7
			Snn
			Snrk
			Snrnp27
			Snrnp35
			Snrnp40
			Snrpa
			Snrpc
			Snrpd1
			Snrpd2
			Snrpg
			Snrpn
			Snu13
			Snupn
			Snurf
			Sox6os
			Sox9
			Sp140
			Sp5
			Spata5
			Spcs1
			Spdya
			Sphk2
			Spns2
			Spsb3
			Sqle
			Srebf1
			Srek1ip1
			Srfbp1
			Srgap3
			Srm
			Srms
			Srp19
			Srp54b
			Srp54c
			Srp68
			Srprb
			Srrt
			Srsf1
			Srsf11
			Srsf2
			Srsf3
			Srsf7
			Srxn1
			Ss18
			Ssb
			Ssbp1
			Ssr2
			Sstr2
			St3gal4
			St3gal5
			St7
			Stap1
			Stap2
			Stat2
			Stip1
			Stk35
			Stx18
			Stx3
			Stx5a
			Stx8
			Styx
			Suclg2
			Suco
			Sugp1
			Sult1a1
			Sumo1
			Supt5
			Supt6
			Supt7l
			Supv3l1
			Surf2
			Surf6
			Swsap1
			Swt1
			Sybu
			Synj2
			Synpo
			Syt1
			Syvn1
			Taf10
			Taf12
			Taf1a
			Taf1c
			Taf1d
			Taf7
			Taf9
			Tagap1
			Tagln
			Tasp1
			Tatdn2
			Tbc1d10a
			Tbc1d25
			Tbc1d30
			Tbca
			Tbcb
			Tbcc
			Tbccd1
			Tbl2
			Tbp
			Tbrg1
			Tbrg4
			Tbx3
			Tcea1
			Tceal8
			Tcerg1
			Tcim
			Tdg
			Tead1
			Tedc2
			Tef
			Tefm
			Tent4a
			Tepsin
			Terf2ip
			Tert
			Tes
			Tfap4
			Tfb1m
			Tfdp1
			Tfg
			Tfrc
			Tgm1
			Tgtp1
			Tha1
			Thap1
			Them6
			Them7
			Thg1l
			Thoc1
			Thoc5
			Thop1
			Thpo
			Thrap3
			Thrsp
			Thumpd1
			Thumpd3
			Tia1
			Ticam1
			Tigar
			Timeless
			Timm10
			Timm17a
			Timm23
			Timm8a1
			Tkfc
			Tlcd1
			Tm6sf2
			Tma7
			Tmed2
			Tmed3
			Tmed5
			Tmed9
			Tmem102
			Tmem104
			Tmem120a
			Tmem167
			Tmem181a
			Tmem185b
			Tmem186
			Tmem198b
			Tmem209
			Tmem214
			Tmem230
			Tmem243
			Tmem248
			Tmem25
			Tmem258
			Tmem33
			Tmem37
			Tmem39a
			Tmem41b
			Tmem50b
			Tmem69
			Tmem71
			Tmem97
			Tmie
			Tmod1
			Tmsb10
			Tmx2
			Tnfrsf19
			Tnik
			Tnks1bp1
			Tns2
			Tns3
			Tob2
			Tomm20
			Tomm40
			Tomm40l
			Tomm5
			Top1
			Tox
			Tpm3
			Tra2a
			Tra2b
			Traf3ip1
			Trappc2
			Trappc5
			Trim14
			Trim24
			Trim27
			Trim39
			Trim45
			Trim7
			Trim8
			Trim80
			Trmt10c
			Trmt12
			Trmt13
			Trmt1l
			Trmt2a
			Trmt5
			Trmt6
			Trmt61a
			Trmt61b
			Trmu
			Trp53
			Trp53rka
			Trub2
			Tsc22d3
			Tsen2
			Tsg101
			Tspan31
			Tspan4
			Tspyl2
			Tspyl4
			Tsr2
			Tsr3
			Tssc4
			Tstd2
			Ttc1
			Ttc23
			Ttc25
			Ttf1
			Tti2
			Tuba1a
			Tuba1b
			Tuba1c
[truncated: 211 more rows]
