# Supplementary material for: LXR-dependent enhancer activation regulates the temporal organization of the liver’s response to refeeding leading to lipogenic gene overshoot
Source: PLoS Biol. 2024 Sep 12;22(9):e3002735. doi: 10.1371/journal.pbio.3002735 (PMC11379474; doi:10.1371/journal.pbio.3002735)
Supplement: S2 Table — (XLSX) [file pbio.3002735.s006.xlsx]

## Sheet: fasting induced genes k means
All gene lists are sorted alphbetically					1st cluster - Pattern A												2nd cluster - Pattern B												3rd cluster - Pattern C
all fasting-induced genes n=2312: (>=1.5, p<= 0.05) in: fasted/Adlib OR fasted/Refed3h OR fasted/Refed10h OR fasted/Refed24h	1st cluster - Pattern A	2nd cluster - Pattern B	3rd cluster - Pattern C		enriched GO terms						enriched pathways						enriched GO terms						enriched pathways						enriched GO terms						enriched pathways
0610005C13Rik	0610005C13Rik	1190005I06Rik	1110020A21Rik		Score	Name	# Genes	# Matched Genes	Matched Genes (Symbols)		Score	SuperPath Name	# SuperPath Total Genes	# SuperPath Matched Genes	Matched Genes (Symbols)		Score	Name	# Genes	# Matched Genes	Matched Genes (Symbols)		Score	SuperPath Name	# SuperPath Total Genes	# SuperPath Matched Genes	Matched Genes (Symbols)		Score	Name	# Genes	# Matched Genes	Matched Genes (Symbols)		Score	SuperPath Name	# SuperPath Total Genes	# SuperPath Matched Genes	Matched Genes (Symbols)
0610031O16Rik	0610031O16Rik	1300002E11Rik	1810014B01Rik		75.2018	Lipid Metabolic Process	815	83	CYP3A7, CYP46A1, HSD17B10, HSD17B11, HSD17B13, CYP4A11, GDE1, HSD17B4, ACSL1, UGT2B10, LPGAT1, CD36, CRLS1, PLA2G12A, NUS1, PC, PEDS1, PLA2G7, SULT1A1, PLBD2, PLCL2, RETSAT, EPHX1, EPHX2, EHHADH, RDH13, RDH16, CBR1, SLC27A1, SLC27A2, PLPP2, ABHD2, ACAD11, ACADL, ACADM, ACAT1, ISYNA1, PSAP, HMGCL, GPAT4, CTH, APOC2, APOE, ACAA1, PNPLA2, PTDSS1, DECR1, DECR2, PIGL, ACOT1, ACOT12, ACOT2, ACOT4, ACOT…		95.6293	Metabolism	2121	158	CYP3A7, CYP46A1, HSD17B10, HSD17B11, HSD17B13, SERINC2, CYP4A11, GDA, GDE1, RBKS, DIO1, VNN1, IL4I1, SLC19A1, AS3MT, HSD17B4, GLRX, CMBL, GSTO1, ACSL1, UGT2B10, ASL, LPGAT1, SLC22A5, CD36, CRLS1, CMPK1, SLC25A10, PLA2G12A, MOCS3, ASPA, PC, SLC25A13, PPA1, SLC25A20, NNT, RBP4, SULT1A1, RETSAT, PEX11A, EPHX1, EPHX2, EHHADH, GUK1, OAT, TDO2, FMO2, NAMPT, GK, GK2, NUDT18, CBR1, SLC27A1, SLC27A2, PFKF…		19.1622	Protein Ubiquitination	577	40	FEM1C, ASB1, ENC1, PELI2, PELI3, TRIM2, TRIM23, HECTD1, TRIM25, CBLB, TRIM37, DCAF10, DCAF6, SPOPL, TTC3, NEDD4L, FBXL17, FBXL22, WDTC1, UVSSA, AREL1, SIAH2, DTX4, RNF128, RNF138, RNF144A, MARCHF6, MARCHF7, MARCHF9, UBE2G1, KLHDC3, KLHL12, RNFT1, PINK1, MIB1, MYLIP, CRBN, BRAP, ARRDC4, RNF223		26.6416	Nuclear Events (kinase and Transcription Factor Activation)	61	14	TRIB1, EGR1, CHD4, FOSB, SGK1, MAPKAPK2, PPP2R1B, ID2, ID3, ID4, DUSP3, DUSP6, JUND, MEF2D		55.1202	Phosphorylation	701	65	STK17B, STK24, STK35, TAOK2, ABL2, CAMK2D, ULK1, GNE, CSNK1G1, INSR, CDC42BPA, CDC42BPG, IP6K1, IP6K2, ATM, ACVR2B, TEC, ERBB3, MAP2K5, PLK3, CDK19, CDK2, CDKN2D, KDR, AATK, CHUK, NEK8, PSKH1, SGMS2, SPHK2, RICTOR, LATS2, WNK4, MAPK15, PCK1, HUNK, COQ8A, DSTYK, ETNK2, HYKK, JAK2, SIK1, SIK3, PKN1, PIK3C2G, PIK3C3, PIK3CB, MAST4, BMP2K, RPS6KA1, PANK1, PANK3, PIM1, PIM3, RPS6KA5, MKNK2, PDPK1, DYR…		36.2347	Angiopoietin-like Protein 8 Regulatory Pathway	194	27	CYTH3, CBLC, INSR, RXRA, MAP2K5, SOCS3, FOXO1, FOXO3, TSC1, RICTOR, PCK1, SCD, G6PC1, GAB1, PIK3C2G, PIK3C3, PIK3CB, LIPE, PTPRF, RPS6KA1, RPS6KA5, PDPK1, CYP2B6, PRKCD, ABCG5, ABCG8, ELK1
1010001N08Rik	1010001N08Rik	1600012H06Rik	2310015A10Rik		57.888	Fatty Acid Metabolic Process	209	37	HSD17B10, CYP4A11, HSD17B4, ACSL1, CD36, PEDS1, EHHADH, SLC27A1, SLC27A2, ACAD11, ACADL, ACADM, ACAT1, GPAT4, ACAA1, DECR1, DECR2, ACOT1, ACOT12, ACOT2, ACOT4, ACOT8, MGLL, CPT1A, CPT1B, CPT2, FABP2, HACD3, HADHA, HADHB, ACBD4, ECH1, MLYCD, ECI1, CRAT, CYP2E1, ALDH3A2		59.1788	Fatty Acid Metabolism	179	35	HSD17B10, CYP4A11, HSD17B4, ACSL1, SLC22A5, SLC25A20, EPHX2, EHHADH, CBR1, SLC27A2, ACAD11, ACADL, ACADM, ACAA1, DECR1, DECR2, ACOT1, ACOT12, ACOT2, ACOT4, ACOT8, CPT1A, CPT1B, GPX1, CPT2, HACD3, HADHA, HADHB, ACBD4, CYP2C8, MLYCD, ECI1, ECI2, CRAT, ALDH3A2		18.4185	Phosphorylation	701	45	STK40, TAOK3, FAM20B, CMPK2, DAPK1, HIPK3, CHKA, CHKB, NUAK1, NADK2, TTBK2, ACVR2A, MAP3K10, MAP3K15, CDK17, CDKN1A, CDKN2C, NEK2, SGK1, SGK2, MAP4K4, ITPKA, MAPK4, PI4K2B, CERK, CERKL, MAPKAPK2, SIK2, PIK3C2A, MASTL, BMPR2, NIM1K, YES1, PINK1, PDGFRA, DGKE, DGKH, BRAF, PRKCI, TK2, PDK4, ADCK2, ADCK5, NEK7, TESK1		26.5574	Signaling By NTRKs	134	20	TRIB1, EGR1, CHD4, AP2A2, FOSB, IRS1, IRS2, SGK1, MAPKAPK2, PPP2R1B, ID2, ID3, ID4, PCSK6, DUSP3, DUSP6, JUND, BRAF, KRAS, MEF2D		33.4037	Protein Phosphorylation	647	50	STK17B, STK24, STK35, TAOK2, ABL2, CAMK2D, ULK1, CSNK1G1, INSR, CDC42BPA, CDC42BPG, ATM, ACVR2B, TEC, ERBB3, MAP2K5, PLK3, CDK19, CDK2, KDR, AATK, CHUK, NEK8, PSKH1, LATS2, WNK4, MAPK15, HUNK, COQ8A, DSTYK, JAK2, SIK1, SIK3, PKN1, PIK3C3, LIPE, MAST4, BMP2K, RPS6KA1, PIM1, PIM3, RPS6KA5, KLHL3, MKNK2, PAQR3, PDPK1, DYRK1B, TNK2, PRKCD, DYRK2		34.2792	Signal Transduction	2590	127	TNRC6B, POU2F1, ZNF512B, ABL2, FGFRL1, MAF1, CAMK2D, DISP2, ULK1, DAB2IP, HDAC4, GFOD1, GNA13, CASP9, CNR2, LRP6, INSR, CDC14B, CDC42BPA, SYDE2, BAG4, PLEKHG5, RGR, RGS1, ACVR2B, TEC, RXRA, ERBB3, LAMC1, MAP2K5, IQCE, SOCS3, KDM4B, CDK2, FOXO1, FOXO3, SPTBN2, TRRAP, KDR, PMEPA1, FARP2, H2AZ2, ITGA3, CHUK, TSC1, S1PR2, RHOU, CTNNBIP1, WDR6, CENPA, PPP1CC, SMAD9, RICTOR, CENPL, LATS2, SH2B3, WDR81,…
1110020A21Rik	1500026H17Rik	1700017B05Rik	4833420G17Rik		49.5406	Fatty Acid Beta-oxidation	50	19	HSD17B10, HSD17B4, EHHADH, SLC27A2, ACAD11, ACADM, ACAT1, ACAA1, DECR1, ABCD2, CPT1A, CPT1B, CPT2, HADHA, HADHB, ECH1, ECI1, ECI2, CRAT		46.7521	Fatty Acid Beta-oxidation	34	16	ACSL1, SLC25A20, GK, GK2, ACADL, ACADM, ACAT1, PNPLA2, DECR1, CPT1A, CPT1B, CPT2, HADHA, HADHB, ECI1, CRAT		18.3773	Regulation of Macromolecule Metabolic Process	28	8	CAMTA2, ACVR2A, CDKN1A, ID2, ID3, ID4, BMPR2, PINK1		23.0939	Signal Transduction	2590	125	LYPLA1, TAOK3, ACKR2, HDAC5, TRIB1, TRIB3, GNA12, RSPO1, ANLN, GNB4, MSI2, EGR1, LRP5, CHD4, OSBPL11, RDH16, FMNL2, AP2A2, CDC42EP5, ACVR2A, OTUD1, FOSB, NOTCH1, NOTUM, ERBIN, SPOPL, SPPL2A, SPPL2B, DNMBP, CDKN1A, PPM1A, NOXO1, IRS1, IRS2, PSEN2, SPC25, ITGA2, FAS, FRAT1, NEDD4L, PGRMC2, RHOB, RHOC, ITGA5, RHOD, BCL2L11, TAB2, SGK1, S100A9, TAB3, RHOQ, SMAD6, NET1, PHC1, ABI2, MTNR1A, ITGAV, PPP1…		25.8136	Intracellular Signal Transduction	429	35	STK17B, CARHSP1, ASB7, GNA13, NOD1, TEC, APBB2, SOCS3, SOCS7, LATS2, SH2B3, WNK4, PPP1R1B, MAPK15, HUNK, WSB1, JAK2, SIK1, SIK3, PKN1, MAST4, DEPDC5, RPS6KA1, RPS6KA5, MKNK2, RASA2, PDPK1, PRKCD, NLRC5, ADRA1B, ADCY1, ADCY6, ADCY9, AKAP11, DVL2		30.5243	FOXO-mediated Transcription	65	15	RBL2, BTG1, PPARGC1A, FOXO1, FOXO3, FBXO32, ABCA6, PCK1, TXNIP, G6PC1, SIRT1, SIRT3, CCNG2, KAT2B, IGFBP1
1190005I06Rik	1700008J07Rik	1700018L02Rik	4833422C13Rik		23.3488	Long-chain Fatty Acid Metabolic Process	35	10	CYP4A11, ACSL1, SLC27A1, SLC27A2, ACOT1, ACOT2, ACOT4, CPT1A, CPT2, CYP2E1		39.8221	Peroxisomal Lipid Metabolism	167	27	HSD17B4, SLC25A13, CHCHD10, CHCHD2, EPHX2, EHHADH, PEX14, PEX19, COA6, SLC27A2, HMGCL, ACAA1, DECR2, ABCD2, ACO2, UBE2D3, ACOT2, ACOT4, ACOT8, TIMM10, ACBD4, ECH1, MLYCD, ECI2, CRAT, DHRS4, ALDH3A2		18.3617	Cellular Response to Insulin Stimulus	99	14	HDAC5, TRIB3, INSIG2, SYAP1, GOT1, IRS1, IRS2, RHOQ, WDTC1, CPEB2, PDE3B, PRKCI, RB1, INHBB		18.4257	MAP Kinase Signaling	113	15	FOSB, PPM1A, TAB2, TAB3, MAP4K4, MAPKAPK2, DUSP10, DUSP3, DUSP6, JUN, JUND, YES1, RASD1, BRAF, KRAS		25.1509	Negative Regulation of Transcription By RNA Polymerase II	991	59	ZBTB46, ZNF512B, MAFB, ZNF169, MNT, DAB2IP, HDAC4, EFNA1, PPARA, MECP2, CBFA2T2, PER3, FLCN, ZNF274, FNIP1, ACVR2B, URI1, RXRA, MAP2K5, ERF, APBB2, PLK3, KDM2B, DNMT3A, IRF2BP2, CDK2, FOXK1, FOXO1, FOXO3, FOXP2, TMPRSS6, CEBPB, TSC22D4, CTNNBIP1, FST, TXNIP, PIAS3, TRO, ELK4, WWTR1, ZMYM5, KLF11, KLF12, NR1D2, TBL1XR1, PDE2A, NR1I2, NR2C2, SIRT1, KLF16, KAT2B, MYC, RORC, NR6A1, ZBED6, ZBTB10, STA…		27.8941	RAF/MAP Kinase Cascade	571	43	TNRC6B, CAMK2D, DAB2IP, HDAC4, CASP9, MECP2, LRP6, CDC14B, BAG4, ERBB3, FOXO1, FOXO3, SPTBN2, PPM1B, KDM7A, KDR, CEBPB, CHUK, PPP1CC, RICTOR, JAG1, FZD4, JAK2, FZD6, GAB1, GAB2, PIK3CB, TBL1XR1, JUNB, PIM1, KAT2B, MYC, PAQR3, RASA2, RASAL2, PDPK1, TNKS, STAT3, STAT5B, KREMEN1, AMER1, AGO1, AGO4
1300002E11Rik	1700052K11Rik	1700030J22Rik	4930523C07Rik		21.7743	Steroid Metabolic Process	129	17	CYP3A7, CYP46A1, HSD17B10, SULT1A1, RDH16, APOE, SLC37A4, TSPO, CYP17A1, CYP2C8, VLDLR, CYP2E1, DHRS4, CYP3A5, UGT2B28, LCAT, HMGCS2		31.7167	PPAR Signaling Pathway	69	16	CYP4A11, ACSL1, CD36, EHHADH, GK2, SLC27A1, SLC27A2, ACADL, ACADM, ACAA1, CPT1A, CPT1B, CPT2, FABP2, FABP7, HMGCS2		16.275	Lipid Metabolic Process	815	48	SERINC1, LYPLA1, CYP4F22, CYP4F8, CYP8B1, SLC16A1, ILVBL, FITM2, MOGAT1, CROT, CHKA, CHKB, INSIG2, RDH16, CHPT1, SLC27A4, TMEM86A, ACSM3, ABHD3, APOB, KDSR, PITPNM1, GPAT3, ACOX1, NEU3, SGPP1, ABCB4, PI4K2B, CERK, PNPLA8, NCEH1, ELOVL2, ELOVL3, ELOVL5, GAL3ST1, PIK3C2A, LIPA, TTPA, ACSS3, IL1RN, CYP26B1, DGKE, DGKH, MBTPS2, CEPT1, AGPAT2, CYP39A1, MTMR1		17.9765	NFAT and Cardiac Hypertrophy	326	27	HDAC5, GNA12, GNB4, MAP3K10, IRS1, IRS2, ITGA2, RHOB, ITGA4, RHOC, ITGA5, RHOD, CTF1, ITGAV, MAPK4, MAPKAPK2, PPP3R1, JUN, PDGFRA, BRAF, PRKCI, ADRA1A, ADRA2A, AKAP5, KRAS, MEF2D, CACNG7		22.0238	Positive Regulation of Transcription By RNA Polymerase II	1214	65	ZC3H12A, CARF, POU2F1, MAFB, DAB2IP, HDAC4, LPIN2, PPARA, MECP2, ASXL1, TCF20, PPARGC1A, PPARGC1B, FLCN, CSRNP1, SETX, MED12L, LRP6, ATM, RXRA, FOSL2, MAP2K5, APBB2, FOXO1, FOXO3, TMPRSS6, TET2, TET3, OLIG1, CEBPB, CHUK, PCGF5, TFDP2, SBNO2, JAG1, ELK4, WWTR1, JAK2, PKD1, KLF12, KLF13, NR1D2, TBL1XR1, NR1I2, NR2C2, SIRT1, JUNB, RNF4, RPS6KA1, KAT2B, MYC, RPS6KA5, RORA, NR6A1, MLLT6, TNKS, MLXIP, …		26.1852	Translation Insulin Regulation of Translation	183	22	CSNK1G1, INSR, MAP2K5, SOCS3, CEBPB, TSC1, PPP1CC, ELK4, JAK2, GAB1, PIK3CB, LIPE, JUNB, RPS6KA1, PIM1, RPS6KA5, MKNK2, PDPK1, PRKCD, STAT3, DYRK2, ELK1
1500026H17Rik	1700113A16Rik	1700034H15Rik	4930562F07Rik		21.6541	Very Long-chain Fatty Acid Metabolic Process	22	8	HSD17B4, ACSL1, SLC27A2, ACAA1, ABCD2, ACOT1, ACOT2, ACOT4		22.6195	Mitochondrial Fatty Acid Beta-Oxidation	37	10	ACAD11, ACADL, ACADM, DECR1, ACOT1, ACOT12, ACOT2, HADHA, HADHB, ECI1		16.068	Regulation of Primary Metabolic Process	58	10	CAMTA2, ACVR2A, CDKN1A, NPAS2, BMAL1, BMPR2, PINK1, PDGFRA, PRKCI, CLOCK		17.7282	P75 NTR Receptor-mediated Signalling	182	19	GNA12, GNB4, OTUD1, SPPL2A, SPPL2B, PSEN2, FAS, RHOB, RHOC, BCL2L11, TAB2, TAB3, NET1, MAPKAPK2, ARHGEF3, ARHGEF40, ARHGEF7, PRKCI, ADRA1A		21.9746	Peptidyl-serine Phosphorylation	182	20	CAMK2D, ULK1, CSNK1G1, ATM, CDK2, CHUK, RICTOR, LATS2, PCK1, PKD1, PKN1, MAST4, RPS6KA1, RPS6KA5, MKNK2, PDPK1, DYRK1B, TNKS, PRKCD, DYRK2		25.5705	Prolactin Signaling	432	35	CARD10, ABL2, TLR5, CAMK2D, CASP9, ATM, TEC, ERBB3, MAP2K5, SOCS3, CDK2, ERRFI1, FOXO1, FOXO3, KDR, CEBPB, CHUK, TSC1, FZD4, JAK2, FZD6, GAB1, PIK3C2G, PIK3C3, PIK3CB, RPS6KA1, MYC, RPS6KA5, PDPK1, PRKCD, STAT3, STAT5B, BRCA2, ADCY1, ELK1
1600012H06Rik	1810019D21Rik	1700066M21Rik	4930579G24Rik		18.0151	Estrogen Metabolic Process	31	8	CYP3A7, HSD17B10, HSD17B4, UGT2B10, SULT1A1, CYP2C8, CYP3A5, UGT2B28		20.875	Amino Acid Metabolism	91	14	PC, EHHADH, OAT, TDO2, ACADM, HMGCL, CTH, ACAA1, LDHA, ARG1, ACO2, GPT2, HDC, HMGCS2		15.5876	Skeletal Muscle Cell Differentiation	48	9	BTG2, EGR1, NOTCH1, CITED2, NR4A1, RB1, KRAS, MEF2D, ATF3		16.4245	Metabolism	2121	99	SERINC1, SERINC3, LYPLA1, CYP4F22, CSGALNACT2, CYP4F8, CYP8B1, SLC16A1, LYVE1, TRIB3, HILPDA, FITM2, GNB4, SLC25A15, SLC25A16, MOGAT1, NT5E, B3GAT3, CROT, CSAD, CHKA, CHKB, CDA, PLEKHA1, INSIG2, NADK2, CHPF, CHPF2, CHPT1, NUDT4, GLDC, ABCC3, GOT1, PLIN2, BBOX1, ACSM3, CDO1, ABHD3, APOA5, APOB, KDSR, NPAS2, BCHE, PITPNM1, GPAT3, ACOX1, NAT2, OMD, NEU3, PPP1CB, SGPP1, DPYD, ABCB4, ITPKA, HYAL2, ETN…		20.9331	Wnt Signaling Pathway	227	22	DIXDC1, CSNK1G1, TMEM131L, EPM2A, LRP6, RECK, CELSR2, SPIN1, CTNNBIP1, WNT9A, FZD4, FZD6, PKD1, LGR4, TNKS, LMBR1L, MCC, KREMEN1, CALCOCO1, AMER1, TMEM170B, DVL2		22.0412	Immune Response IL-2 Activation and Signaling Pathway	75	13	POU2F1, FOSL2, SOCS3, CHUK, JAK2, GAB2, PIK3CB, JUNB, PIM1, MYC, PDPK1, STAT5B, ELK1
1700008J07Rik	1810044D09Rik	1700096K18Rik	4931406P16Rik		18.0129	Retinol Metabolic Process	53	10	CYP3A7, RBP4, RETSAT, RDH13, RDH16, PNPLA2, DGAT1, CYP2C8, DHRS4, CYP3A5		20.6327	Metapathway Biotransformation Phase I and II	296	26	CYP3A7, CYP46A1, CYP4A11, AS3MT, CMBL, GSTO1, UGT2B10, NAA50, SULT1A1, EPHX1, EPHX2, FMO2, CBR1, NAT1, OPLAH, MAT1A, CYP17A1, POR, CYP2C8, CYP2E1, CYP3A5, AHR, GSTT2, UGT2B28, AHCY, NNMT		15.134	Positive Regulation of Transcription By RNA Polymerase II	1214	63	ANKRD23, MAF, MAFG, ZNF175, CAMTA2, HDAC5, CASZ1, PEG3, CRTC2, EGR1, LRP5, RFX4, ZNF292, DCAF6, RFXANK, ATOH8, ZFPM1, ACVR2A, FOSB, NOTCH1, DOT1L, CTCFL, CEBPD, H2AZ1, ZNF606, ZNF639, RHOQ, ZNF395, DR1, SALL2, PHIP, PITX3, HYAL2, TFR2, SOX12, NPNT, CITED2, FZD5, SP3, ID4, IER2, ARID5A, BMAL1, PPP3R1, BMPR2, JUN, JUND, YES1, NR4A1, NR4A2, NR4A3, MICAL2, GRHL1, HAMP, NRIP1, E2F3, STAT5A, RB1, LMO4,…		16.3636	Fluoropyrimidine Activity	34	8	GGH, CDA, ABCC3, DPYD, TYMP, XRCC3, MTHFR, FPGS		20.0789	DNA-templated Transcription	294	25	BTG1, PPARA, CBFA2T2, PPARGC1A, PPARGC1B, MED12L, RXRA, KDM2B, CDK2, TRRAP, KDM7A, CEBPB, GPBP1L1, PPP1R1B, PIAS3, ZXDC, NR1D2, NR1I2, NR2C2, KAT2B, RORA, RORC, NR6A1, CALCOCO1, CREBL2		21.8658	FoxO Family Signaling	31	9	RBL2, CDK2, FOXO1, FOXO3, CHUK, FBXO32, G6PC1, SIRT1, KAT2B
1700017B05Rik	1810053B23Rik	1810010H24Rik	4931408D14Rik		17.9388	Long-chain Fatty Acid Import Into Cell	8	5	ACSL1, CD36, SLC27A1, SLC27A2, RPS6KB1		20.3675	Ketone Body Metabolism	17	7	SLC25A20, SLC2A1, ACAT1, HMGCL, CPT2, UCP2, HMGCS2		13.8167	CDP-choline Pathway	7	4	CHKA, CHKB, CHPT1, CEPT1		15.9378	Adipogenesis	131	15	TRIB3, PLIN2, CDKN1A, IRS1, IRS2, FAS, CEBPD, FZD1, ID3, NRIP1, CYP26B1, STAT5A, RB1, AGPAT2, MEF2D		19.7615	Positive Regulation of DNA-templated Transcription	802	47	MAFB, HDAC4, PPARA, MECP2, PPARGC1A, PPARGC1B, INPP5K, LRP6, INSR, ZNF318, RXRA, FOSL2, CDK2, FOXK1, FOXO1, FOXO3, TRRAP, KDM7A, TP53INP1, TP53INP2, CEBPB, CHUK, SPIN1, GPBP1L1, PHF20, FZD4, PKN1, ZXDC, LGR4, NR1D2, TBL1XR1, ARL2BP, NR1I2, RNF4, RPS6KA1, PIM1, KAT2B, MYC, RORA, RORC, DYRK1B, MBTD1, STAT3, BRCA2, CALCOCO1, CREBL2, ELK1		21.0647	MTOR Signaling	139	17	FGFRL1, MAF1, CSNK1G1, LRP6, INSR, ERBB3, KDR, TSC1, RICTOR, WNT9A, FZD4, FZD6, TNFRSF1B, LGR4, PIK3CB, PDPK1, DVL2
1700018L02Rik	1810055G02Rik	1810026B05Rik	4933431G14Rik		17.8926	Xenobiotic Metabolic Process	109	14	CYP3A7, CYP46A1, CMBL, SULT1A1, EPHX1, GUK1, FMO2, CBR1, NAT1, POR, CYP2C8, CYP2E1, CYP3A5, AHR		19.0131	Nuclear Receptors Meta-pathway	315	26	CYP3A7, CYP4A11, SLC6A16, FKBP5, SULT1A1, EPHA2, EHHADH, CBR1, SLC27A1, SLC2A1, CDKN1C, ABHD2, ACADM, TSC22D3, ACAA1, GADD45B, SRXN1, NR1I3, CPT1A, CPT2, SLC39A13, CYP3A5, AHR, AMIGO2, GSTT2, ALAS1		13.8164	Circadian Regulation of Gene Expression	70	10	CRY1, EGR1, NPAS2, PPP1CB, ID2, ID3, ID4, BMAL1, NRIP1, CLOCK		15.9146	Signaling By Receptor Tyrosine Kinases	524	35	TRIB1, TRIB3, EGR1, CHD4, AP2A2, FOSB, ERBIN, IRS1, IRS2, PSEN2, ITGA2, TAB2, SGK1, ABI2, ITGAV, RANBP10, MAPKAPK2, PPP2R1B, ID2, ID3, ID4, KLB, ARHGEF7, PCSK6, DUSP3, DUSP6, PDE3B, JUND, YES1, PDGFC, PDGFRA, BRAF, STAT5A, KRAS, MEF2D		19.4637	Negative Regulation of TOR Signaling	38	9	FLCN, EPM2A, FNIP1, MTM1, TSC1, SH3BP4, SIRT1, DEPDC5, RPS6KA1		19.9273	Adipogenesis	131	16	RBL2, LPIN2, PPARA, PPARGC1A, RXRA, SOCS3, FOXO1, CEBPB, PCK1, CISD1, SCD, WWTR1, LIPE, RORA, STAT3, STAT5B
1700030J22Rik	1810058I24Rik	2010315B03Rik	4933439C10Rik		17.3207	Carnitine Shuttle	4	4	SLC25A20, CPT1A, CPT1B, CPT2		17.3964	PPARA Activates Gene Expression	145	16	CYP4A11, ACSL1, CD36, PEX11A, SLC27A1, ACADM, ESRRA, NR2F2, CPT1A, CPT2, AHR, G0S2, ALAS1, AGT, CCND3, HMGCS2		13.3277	Rho Protein Signal Transduction	59	9	GNA12, EPS8L2, CDC42EP5, RHOB, RHOD, ARHGAP5, ARHGEF3, ADRA2A, AGTR1		15.1024	Synthesis of PC	28	7	CHKA, CHKB, CHPT1, ABHD3, BCHE, CEPT1, PHOSPHO1		18.0736	Endocytosis	257	22	LOXL4, CSNK1G1, LRP1, LRP12, LRP3, LRP6, NPC1, RHOU, RIN2, SORT1, SH3BP4, FCHSD2, LDLRAP1, SCARB2, REPS2, HOOK2, PIK3C3, PIK3CB, STAB2, TNK2, LMBR1L, RAB17		19.3258	Development EPO-induced Jak-STAT Pathway	75	12	TEC, SOCS3, FOXO3, SH2B3, JAK2, GAB1, PIM1, MYC, RPS6KA5, PDPK1, STAT3, STAT5B
1700034H15Rik	2010003K11Rik	2210011C24Rik	9030616G12Rik		16.3912	Acyl-CoA Metabolic Process	26	7	GPAT4, ACOT1, ACOT12, ACOT2, ACOT4, ACOT8, MLYCD		16.9651	Docosahexaenoate Biosynthesis III (mammals)	16	6	HSD17B4, ACSL1, EHHADH, ACAA1, ACOT2, ACOT8		13.1855	Negative Regulation of Transcription By RNA Polymerase II	991	52	MAD2L2, MAF, MAFG, ZNF174, ZNF175, BTG2, HDAC5, GTF2IRD1, TRIB3, POU6F1, SUDS3, PEG3, CRY1, ING2, EGR1, CHD4, TRIM37, ZNF281, ZFPM1, FOSB, NOTCH1, DNMT3B, PPM1A, PCGF2, SORBS3, WDTC1, DR1, SALL2, SAP30L, SOX12, NFIL3, CITED2, SP3, ID2, ID3, ID4, ARID5A, MXI1, JUN, JUND, SKIL, KLF3, NR4A2, NR4A3, HAMP, ZNF778, NRIP1, MIER3, RB1, LMO4, ATF3, CBX7		14.9261	Prolactin Signaling	432	30	IL4R, CBLB, PLEKHA1, MAP3K10, CDKN1A, CDKN2C, IRS1, IRS2, PSEN2, CEBPD, RHOB, RHOC, RHOD, BCL2L11, MAPK4, FZD1, FZD5, PIK3C2A, PPP3R1, JUN, PDGFC, PDGFRA, IFNGR2, E2F3, BRAF, PRKCI, STAT5A, RB1, KRAS, ATF3		17.3428	Positive Regulation of Autophagy	86	12	ZC3H12A, ULK1, NOD1, FLCN, FOXO1, FOXO3, TP53INP1, SH3BP4, RNF152, PIK3CB, DEPDC5, ORMDL3		18.0363	Metabolism	2121	93	SERINC5, PRODH, CYP4B1, SLC19A2, CARNS1, SLC6A8, UGT3A1, GM2A, B3GALT1, LPCAT3, HSD3B7, ENPP3, SLC23A2, ASPG, LPIN2, FITM1, PPARA, CHAC1, GNMT, UPP2, CSPG5, SLC25A32, PPARGC1A, PPARGC1B, INPP5K, LRP1, LRP12, OSBPL3, EPM2A, CRYL1, GUSB, NDST1, NDST2, IP6K1, IP6K2, SLC27A5, RXRA, MTARC1, CDK19, DDHD2, SLC44A1, PPM1K, CHST14, MTM1, SGMS2, PITPNM2, SPHK2, GPCPD1, PPP1CC, HSPG2, COQ10B, SAMD8, PCK1, E…
1700052K11Rik	2010320M18Rik	2310001K24Rik	9130409I23Rik		16.0652	Response to Stilbenoid	5	4	CD36, USP18, APOA4, LY6D		16.4407	Glucose / Energy Metabolism	307	24	ACSL1, SLC20A1, NAMPT, PFKFB2, SLC2A1, ATP2A2, ACAT1, MTHFD1L, CTH, APOE, PNPLA2, LDHA, ESRRA, ARG1, ACO2, TSPO, CPT1A, GPX1, CYP17A1, STAR, IGFBP2, UCP2, ABHD6, HMGCS2		12.8885	Negative Regulation of Protein Localization to Plasma Membrane	25	6	RSC1A1, HECTD1, MRAP, LRRC15, RHOQ, ABI3		14.8733	Transport of Inorganic Cations/anions and Amino Acids/oligopeptides	728	43	SLC16A1, SLC16A10, SLC17A1, SLC17A5, SLC18A2, ASIC1, RSC1A1, ASIC5, SLC22A15, MCU, UNC79, SLC39A8, GNB4, SLC25A22, PEX3, AP2A2, ATP11C, ABCC3, SLC27A4, APOA5, APOB, SLC45A3, SLC30A10, NEDD4L, SGK1, SGK2, SLC34A2, SLC35A3, SLC4A4, ABCA5, ABCB4, TFR2, SLC36A4, SCARB1, NCEH1, PCSK6, LIPA, NIPAL1, LRRC8A, MYLIP, SLC12A2, MBTPS2, SLC39A5		16.8413	Lipid Metabolic Process	815	45	SERINC5, GM2A, B3GALT1, LPCAT3, HSD3B7, ASPG, LPIN2, FITM1, INPP5K, LRP1, IP6K2, SLC27A5, SOAT2, TTC39B, DDHD2, APOBEC1, NPC1, MTM1, ACP3, SGMS2, SPHK2, GPCPD1, HSPG2, SAMD8, PCK1, ETNK2, SCAP, LDLRAP1, CES1, SCD, PIK3C2G, PIK3C3, PIK3CB, LIPE, LIPG, CYB5R1, CYP2B6, DHRS3, SDS, FADS3, IPMK, AGMO, ANGPTL4, CDS2, CYP2R1		17.5094	IL6-mediated Signaling Events	45	9	SOCS3, FOXO1, CEBPB, PIAS3, JAK2, JUNB, MYC, PRKCD, STAT3
1700066M21Rik	2300009A05Rik	2410006H16Rik	Aatk		15.9129	Triglyceride Metabolic Process	38	8	GK, GK2, GPAT4, APOE, SLC37A4, CPT1A, GPX1, DGAT1		16.3912	PPAR-alpha Pathway	26	7	CYP4A11, EHHADH, SLC27A1, ACADM, ACAA1, CPT1A, CPT2		12.1576	Proteasome-mediated Ubiquitin-dependent Protein Catabolic Process	224	18	FEM1C, TRIM2, HECTD1, SPOPL, WDR26, NEDD4L, FBXL17, FBXL22, SH3BGRL, SIAH2, DTX4, MARCHF6, UBE2G1, BMAL1, KLHDC3, UBXN1, CRBN, CLOCK		14.5091	Clock-controlled Autophagy in Bone Metabolism	80	11	CRY1, LRP5, MAP1LC3B, NOTCH1, LAMP2, NPAS2, CTF1, DRAM2, BMAL1, BMPR2, CLOCK		16.7442	Early Endosome to Late Endosome Transport	26	7	EMP2, KIF16B, WDR81, WDR91, HOOK2, HOOK3, PIK3C3		17.3433	IL-9 Signaling Pathways	169	17	INSR, MAP2K5, SOCS3, FOXO1, FOXO3, CHUK, JAK2, TNFRSF1B, PIK3CB, JUNB, RPS6KA1, MYC, PDPK1, PRKCD, STAT3, STAT5B, ELK1
1700096K18Rik	2310039H08Rik	3930402G23Rik	Abca6		15.8823	Gluconeogenesis	50	9	SLC25A10, PC, SLC25A13, RBP4, FBP2, GPD1, LEPR, SLC37A4, ALDOB		15.9129	Triacylglyceride Synthesis	38	8	GK, GK2, PLPP2, GPAT4, GPD1, PNPLA2, DGAT1, AGPAT3		12.0168	Cholesterol Efflux	28	6	STX12, APOA5, APOB, ABCA5, SCARB1, LIPA		13.5304	ERK Signaling	1185	60	IL4R, GFER, CASP6, GNA12, GNB4, LRP5, CDC42EP5, SPON2, FOSB, NOTCH1, COL13A1, MAP3K10, CDKN1A, CDKN2C, IRS1, IRS2, PSEN2, ITGA2, FAS, RHOB, ITGA4, RHOC, ITGA5, RHOD, BCL2L11, TAB2, RHOQ, NET1, ITGAV, SOX12, PPP1R3C, TYMP, TNFRSF12A, MAPKAPK2, FZD1, FZD5, PPP2R1B, RAP2C, PTPA, ARHGEF3, ARHGEF7, DUSP3, BMPR2, JUN, JUND, SEMA4B, PDGFC, PDGFRA, GAS1, E2F3, BRAF, IL22RA1, PRKCI, STAT5A, RB1, KRAS, MEF…		16.7017	Protein Autophosphorylation	175	17	STK17B, STK24, TAOK2, CAMK2D, ULK1, INSR, ATM, ATP13A2, KDR, MAPK15, JAK2, SIK1, PIM1, PIM3, MKNK2, PDPK1, DYRK1B		17.0136	NR1H2 and NR1H3-mediated Signaling	47	9	TNRC6B, RXRA, PCK1, SCD, TBL1XR1, ABCG5, ABCG8, AGO1, AGO4
1700113A16Rik	2410002F23Rik	4833411C07Rik	Abca8a		15.1477	Fatty Acid Beta-oxidation Using Acyl-CoA Oxidase	12	5	EHHADH, ACAA1, DECR2, ACOT8, CRAT		15.8562	Glycerophospholipid Biosynthesis	214	19	GDE1, LPGAT1, CRLS1, PLA2G12A, GPAT4, MTMR12, MTMR4, GPD1, GPD1L, TNFAIP8L1, PNPLA2, PTDSS1, MGLL, HADHA, DGAT1, HADHB, MIGA2, AGPAT3, MTMR7		11.5277	Autophagy of Mitochondrion	42	7	ATG2A, SLC25A46, MAP1LC3B, FUNDC1, FUNDC2, GABARAPL1, PINK1		13.3887	Sertoli-Sertoli Cell Junction Dynamics	393	27	RAB21, RAB34, STX1B, STX2, GNA12, FOSB, NECTIN1, NECTIN3, ITGA2, RHOB, ITGA4, RHOC, ITGA5, RHOD, RHOQ, ITGAV, PPP2R1B, PTPA, CLDN1, LLGL2, JUN, JUND, BRAF, PRKCI, KRAS, TJP3, RAB30		16.5788	Adipose Tissue Development	37	8	SLC25A25, PPARGC1A, TBL1XR1, RASAL2, RORC, DYRK1B, AMER1, ABHD15		16.3669	MAPK Signaling: Mitogens	108	13	FGFRL1, INSR, ERBB3, CDK2, FOXO1, FOXO3, KDR, TSC1, RICTOR, GAB2, PIK3CB, MYC, PDPK1
1810010H24Rik	2410022M11Rik	4921507P07Rik	Abcb6		14.5585	Positive Regulation of Cold-induced Thermogenesis	101	12	ACSL1, CD36, KDM6B, ACADL, DECR1, LEPR, CPT2, UCP2, ALPL, FGF21, ADRB2, G0S2		15.6484	Imipramine/Desipramine Pathway, Pharmacokinetics	39	8	CYP3A7, UGT2B10, SLC22A3, EPHX1, NR1I3, CYP2C8, CYP2E1, CYP3A5		11.4181	Intracellular Signal Transduction	429	27	ASB1, ACKR2, GNA12, CBLB, DAPK1, NUAK1, NUDT4, DNMBP, PSEN2, SGK1, SGK2, NET1, MAP4K4, MAPK4, PNPLA8, MAPKAPK2, SIK2, ARHGEF3, ARHGEF7, CAB39, MASTL, NIM1K, PINK1, NR4A3, DGKH, PRKCI, ADRA1A		11.6205	Reelin Pathway (Cajal-Retzius Cells)	101	11	LRP5, ITGA2, ITGA4, ITGA5, ITGAV, KIF1C, FZD1, FZD5, PPP2R1B, PTPA, JUN		16.0399	Cellular Response to Starvation	79	11	STK24, PPARA, FLCN, FNIP1, FOXO1, TSC1, DSC2, WIPI1, MFSD2A, PIK3C3, SIRT1		16.3669	Interleukin-4 and Interleukin-13 Signaling	108	13	POU2F1, SOCS3, FOXO1, FOXO3, RHOU, JAK2, TNFRSF1B, JUNB, PIM1, MYC, RORA, RORC, STAT3
1810014B01Rik	2410131K14Rik	4930413G21Rik	Abcc6		14.1878	Lipid Hydroxylation	7	4	CYP3A7, CYP2C8, CYP2E1, CYP3A5		14.7891	Phenytoin Pathway, Pharmacokinetics	31	7	CYP3A7, SULT1A1, EPHX1, CYP2C8, CYP2E1, CYP3A5, ALPL		11.2664	Phospholipid Biosynthetic Process	57	8	SERINC1, FITM2, CHKA, CHKB, CHPT1, GPAT3, CEPT1, AGPAT2		11.5958	RHOC GTPase Cycle	154	14	ANLN, FMNL2, ERBIN, PGRMC2, RHOB, RHOC, NET1, SOWAHC, ARHGAP23, ARHGAP24, ARHGAP5, ARHGEF3, ARHGEF40, ARHGEF7		16.0392	Intracellular Receptor Signaling Pathway	39	8	PPARA, NR1D2, NR1I2, NR2C2, RORA, RORC, NR6A1, STAT3		16.348	Autophagy	63	10	ULK1, GTPBP2, MECP2, INSR, ATG16L2, DCAF17, ATP13A2, TSC1, WIPI1, PIK3C3
1810019D21Rik	2810013P06Rik	4930539E08Rik	Abcg5		14.1878	Carnitine Metabolic Process	7	4	ACADM, CPT1A, CPT1B, CPT2		14.6037	Valproic Acid Pathway	13	5	HSD17B10, EHHADH, HADHA, HADHB, ECH1		11.0468	Negative Regulation of DNA-templated Transcription	626	35	ZC3H6, ZNF174, MDFIC, HDAC5, TRIB3, SUDS3, CRY1, CBFA2T3, CHD4, ZNF281, ATOH8, BAHD1, NOTCH1, MAP3K10, CEBPD, ZNF639, PHC1, SALL2, SIAH2, NFIL3, CITED2, FZD1, SP3, ZNF703, ID2, ID3, ID4, ARID5A, BMAL1, JUN, RASD1, RB1, CLOCK, ATF3, YAF2		11.59	Circadian Clock	85	10	CRTC2, CRY1, APOB, NPAS2, PPP1CB, NFIL3, BMAL1, NRIP1, CLOCK, MEF2D		15.7166	Regulation of Cell Cycle	265	21	RBL2, MNT, DAB2IP, ATM, CDK19, CDK2, TRRAP, TP53INP1, TSC1, PPP1R15A, TFDP2, JADE2, PKD1, GADD45G, JUNB, CCNG2, KAT2B, CCNL1, GAS2, MBTD1, STAT3		16.348	Nuclear Receptors	63	10	HDAC4, PPARA, RXRA, PIAS3, NR1D2, NR1I2, NR2C2, RORA, RORC, NR6A1
1810026B05Rik	2810414N06Rik	4930565N06Rik	Abcg8		13.9756	Kidney Development	140	14	TNS2, CYP4A11, TREX1, GFRA1, SULF2, LRP4, CDKN1C, SALL1, AQP11, WNT5A, NLE1, PROX1, AGT, HMGCS2		14.4489	Metabolism of Water-soluble Vitamins and Cofactors	191	17	VNN1, SLC19A1, GSTO1, MOCS3, PC, RBP4, RETSAT, NAMPT, SLC2A1, APOA4, MTHFD1L, GPC1, APOC2, APOE, SDC1, SLC52A2, NNMT		10.9753	Cell-substrate Adhesion	21	5	ITGA2, ITGA5, SMAD6, ITGAV, SORBS3		11.4082	Glycerophospholipid Biosynthesis	214	17	CHKA, CHKB, PLEKHA1, CHPT1, ABHD3, BCHE, PITPNM1, GPAT3, ETNPPL, PI4K2B, PNPLA8, PIK3C2A, TPTE, CEPT1, AGPAT2, MTMR1, PHOSPHO1		15.0478	Negative Regulation of Fat Cell Differentiation	56	9	ASXL1, LRP3, ZFP36L2, FOXO1, SORT1, JAG1, WWTR1, SIRT1, RORA		15.8727	Phosphodiesterases in Neuronal Function	52	9	PPP1R1B, PDE2A, PDE4B, PDE4C, PDE4D, PDE7B, ADCY1, ADCY6, ADCY9
1810044D09Rik	2810459M11Rik	4932438A13Rik	Abhd15		13.7027	Brown Fat Cell Differentiation	35	7	LRG1, PEX11A, LAMB3, ZNF423, BNIP3, SLC39A13, ADRB2		13.4529	Oxysterols Derived From Cholesterol	36	7	CYP46A1, EPHX2, ACOT1, ACOT12, ACOT2, ACOT4, ACOT8		40.2719	Membrane	8740	358	SPAST, TLCD4, TLCD5, SERINC1, SERINC3, LYPLA1, CLSTN3, CYP4F22, CSGALNACT2, CYP4F8, CYP8B1, HERPUD2, GEM, SLC16A1, SLC16A10, CAPZA2, FAM174A, IL4R, SLC16A13, LYSMD3, SLC17A1, SLC17A2, SLC17A5, LYVE1, SLC18A2, SLC18B1, PDZD8, TAOK3, HCN2, SERPINB1, TM4SF1, TBC1D20, ASAP2, RAB11FIP4, ASIC1, FAM209B, FAM20B, FAM210B, ACKR2, RSC1A1, ASIC5, ILVBL, SLC22A15, MCU, TMCC3, STX12, MDFIC, RAB21, FAM234A, FA…		11.1319	Tacrolimus/Cyclosporine Pathway, Pharmacodynamics	44	7	MAF, MAFG, FOSB, PPP3R1, JUN, JUND, ATF3		14.9496	Cholesterol Homeostasis	102	12	SOAT2, TTC39B, NPC1, LDLRAP1, CES1, G6PC1, LIPG, SIRT1, RORA, ABCG5, ABCG8, PLSCR3		15.5613	CNTF Signaling	149	15	FOSL2, MAP2K5, CEBPB, CHUK, ELK4, JAK2, GAB2, JUNB, RPS6KA1, RPS6KA5, PDPK1, PRKCD, STAT3, STAT5B, ELK1
1810053B23Rik	2900052L18Rik	4933428G20Rik	Abl2		13.4494	Positive Regulation of Triglyceride Catabolic Process	8	4	APOA4, APOC2, PNPLA2, FGF21		13.4529	Gluconeogenesis III	36	7	SLC25A10, PC, SLC25A13, FBP2, SLC37A4, BPGM, ALDOB		36.7884	Cytosol	5492	246	FEM1C, SPAST, LYPLA1, CLPX, TBC1D16, KRT23, CAPZA2, ANKRD23, SLC16A13, SLC17A5, STK40, CMIP, LORICRIN, ASAP2, ASB1, MAD2L2, CAMK2N2, BTBD3, ACKR2, ZNF175, NAA30, GTF2E1, GFER, BTG2, HDAC5, UNC119, RAB21, GTF2IRD1, STX1B, TRIB1, UNC119B, MOB2, CASP6, TRIB3, HILPDA, ANLN, GNB4, GTSE1, MSI2, SUDS3, CASZ1, NT5E, RBPMS, CROT, PELI2, PELI3, TBC1D8B, TRIM25, SESN2, CBLB, EGLN3, NXT2, OSBPL11, HIPK3, CHK…		10.8193	Plasma Lipoprotein Assembly, Remodeling, and Clearance	75	9	AP2A2, APOA5, APOB, SCARB1, NCEH1, PCSK6, LIPA, MYLIP, MBTPS2		14.1136	Protein Dephosphorylation	163	15	EPM2A, CDC14B, PPM1B, CTDSP2, PPM1K, MTM1, PPP1CC, PHLPP2, PTP4A1, SSH2, SSH3, PTPRF, PTPRS, PDP2, PDPR		15.5397	PIP3 Activates AKT Signaling	310	23	TNRC6B, MAF1, CAMK2D, CASP9, INSR, ERBB3, FOXO1, FOXO3, CHUK, RICTOR, PHLPP2, GAB1, GAB2, PIK3CB, PDPK1, TNKS, SLC38A9, PRKCD, ADCY1, AGO1, AGO4, ADCY6, ADCY9
1810055G02Rik	4632415L05Rik	5031425E22Rik	Abtb1		13.4494	Very-low-density Lipoprotein Particle Remodeling	8	4	APOA4, APOC2, APOE, LCAT		13.211	Photodynamic Therapy-induced HIF-1 Survival Signaling	37	7	SERPINE1, EGLN1, SLC2A1, LDHA, BNIP3, BNIP3L, IGFBP2		28.814	Golgi Apparatus	1417	85	SERINC3, CLSTN3, CSGALNACT2, SLC16A13, LYSMD3, ASAP2, ASIC1, FAM20A, FAM20B, RSC1A1, STX12, HDAC5, RAB21, FAM234B, FAM241A, RAB34, TMED7, B3GAT3, TRIM23, PERP, CBFA2T3, OSBPL11, CHIC2, ATAT1, GOLGA5, CNST, BACE1, MAN1A1, MAN2A1, MANEA, SYAP1, AP2A2, GOLM2, GOLPH3, CHPF, CHPF2, CHPT1, AP4M1, SPPL2B, TMEM30A, TMEM30B, RHBDF1, DNMBP, TTC3, APOA5, VPS54, SLC30A10, PSEN2, PITPNM1, NEDD4L, ITGA5, SMAD6…		10.801	Apoptotic Pathways in Synovial Fibroblasts	731	39	GTF2E1, GFER, CASP6, GNA12, GNB4, PERP, ITGA2, FAS, RHOB, ITGA4, RHOC, ITGA5, RHOD, BCL2L11, RHOQ, NET1, CTF1, ABI2, ITGAV, PPP1CB, MAPK4, PPP1R3C, TYMP, BIK, PPP2R1B, PTPA, ARHGEF3, ARHGEF7, JUN, SEMA4B, PDGFC, PDGFRA, GAS1, BRAF, PRKCI, RB1, KRAS, MEF2D, CACNG7		14.0428	Cell Differentiation	1021	50	ZC3H12A, RBL2, STRBP, GNA13, PPARA, CSPG5, SUN1, SETX, SFMBT1, SYNE1, ODF2, RXRA, ERF, SOCS3, TENM3, FOXK1, FOXO1, KDR, CEBPB, SMAD9, HSPG2, SORT1, TAPT1, FST, GPR157, SBNO2, ELK4, SRRM4, JAK2, SIK1, GADD45G, MARF1, LGR4, SSH2, NGEF, NR1D2, NHSL3, NR1I2, NR2C2, SIRT1, JUNB, MXRA8, LHX6, SMURF1, ROBO4, STAT3, BRDT, AHDC1, CREBL2, ELK1		15.4635	Beta-Adrenergic Signaling	333	24	GNA13, INSR, LAMC1, MAP2K5, FOXO3, ITGA3, CHUK, PPP1CC, PPP1R15A, PPP1R16A, PPP1R1B, MAPK15, ELK4, JAK2, PIK3C2G, PIK3C3, PIK3CB, RPS6KA1, PDPK1, PRKCD, STAT5B, ADCY1, ITGB5, ELK1
1810058I24Rik	4732416N19Rik	5031439G07Rik	Abtb2		13.3728	Carnitine Metabolic Process, CoA-linked	3	3	ACADL, ACADM, CRAT		12.9764	Retinol Metabolism (TR)	38	7	CYP3A7, CYP4A11, DGAT1, CYP2C8, CYP2E1, DHRS4, CYP3A5		24.9681	Cytoplasm	7312	290	SPAST, SERINC3, LYPLA1, EML3, TBC1D15, ZC3H12D, CLUH, STK40, TAOK3, ABLIM2, CMIP, LONRF3, LORICRIN, SERPINB1, ASAP2, RAB11FIP4, MAD2L2, MAF, CAMK2N2, FAM20A, FAM20B, BTBD3, ZNF175, NAA30, ENC1, GFER, BTG2, MDFIC, HDAC5, UNC119, FAM234B, RAB34, STX1B, CMPK2, TRIB1, MOB2, DACT2, CASP6, GNA12, ANLN, GNB4, GTSE1, MSI2, NNAT, EFNB1, CNKSR3, RBPMS, PEG3, CRTC2, CRY1, TRIM2, TRIM23, TBC1D8B, TRIM25, SES…		10.775	Akt Signaling	682	37	IL4R, GFER, CASP6, GNA12, GNB4, MAP3K10, CDKN1A, IRS1, ITGA2, FAS, RHOB, ITGA4, RHOC, ITGA5, RHOD, TAB2, RHOQ, ITGAV, TYMP, TNFRSF12A, MAPKAPK2, PPP2R1B, PTPA, ARHGEF7, PDE3B, BMPR2, ATXN2, JUND, SEMA4B, PDGFC, PDGFRA, GAS1, IL22RA1, PRKCI, STAT5A, KRAS, MEF2D		13.8956	Golgi to Endosome Transport	15	5	VPS13A, VPS13C, KIF16B, SORT1, CORO7		15.1886	Nuclear Receptors Meta-pathway	315	23	SLC19A2, SLC6A8, SLC6A9, PPARA, PPARGC1A, SLC27A5, RXRA, FOXO1, PCK1, ETNK2, CES1, SCD, PDE4B, NR1I2, JUNB, KAT2B, MYC, CYP2B6, STAT3, IGFBP1, ABCG5, ABCG8, ANGPTL4
2010003K11Rik	4930480G23Rik	9430037G07Rik	Acpp		13.2059	Long-chain Fatty Acid Transport	16	5	CD36, SLC27A1, APOE, CPT1B, FABP2		12.8195	Oxidation By Cytochrome P450	115	12	CYP3A7, CYP46A1, CYP4A11, CMBL, EPHX1, FMO2, CYP17A1, POR, CYP2C8, CYP2E1, CYP3A5, AHR		24.6259	Nucleoplasm	3973	177	FEM1C, SPAST, LYPLA1, PROB1, CLPX, ZC3H12D, ANKRD23, IL4R, STK40, CMIP, LORICRIN, MAD2L2, MAFG, CAMK2N2, FAM20B, ACKR2, RSC1A1, ENC1, GTF2E1, STX12, HDAC5, GTF2IRD1, STX1B, CMPK2, MOB2, CASP6, TRIB3, HILPDA, ANLN, GTSE1, SUDS3, CASZ1, NT5E, RBPMS, CRTC2, ING2, TRIM25, CBFA2T3, CBLB, EGLN3, EGR1, NXT2, CHD4, OSBPL11, RCL1, PLEKHA1, NUAK1, PEX3, DCAF10, CHMP1B, ZNF281, FMR1, SYAP1, DCAF6, RFXANK, A…		10.7272	MAPK Signaling Pathway	244	18	TAOK3, GNA12, PPM1A, FAS, TAB2, MAP4K4, MAPKAPK2, DUSP10, DUSP3, DUSP6, DUSP8, PPP3R1, JUN, JUND, NR4A1, BRAF, KRAS, CACNG7		13.7855	Phosphatidylinositol 3-kinase/protein Kinase B Signal Transduction	78	10	FLCN, SETX, ERBB3, PLK3, KDR, MTM1, GAB2, PIK3C2G, PIK3CB, STAT3		15.0871	Leptin-insulin Signaling Overlap	21	6	INSR, SOCS3, JAK2, PDPK1, STAT3, STAT5B
2010315B03Rik	4930481A15Rik	9530052E02Rik	Acrbp		12.8019	Natural Killer Cell Differentiation	17	5	PBX1, RABL3, TOX, TUSC2, IL15RA		12.447	Regulation of Expression of SLITs and ROBOs	462	28	HSD17B10, SERINC2, DIO1, IL4I1, ASL, SLC25A10, ASPA, SLC25A13, OAT, TDO2, PFN2, ACAT1, CTH, GPC1, LDB1, PSMD9, CXCL12, ARG1, MAT1A, HPD, GPT, GPT2, AASS, AFMID, SDSL, AHCY, NNMT, HDC		22.0042	Intracellular Membrane-bounded Organelle	1020	62	CYP4F22, CYP4F8, CYP8B1, SLC16A1, SLC16A10, SLC18A2, ACKR2, STX12, FAM241A, STX2, MSI2, CASZ1, CROT, OSBPL11, CHIC2, CNST, RDH16, GOLPH3, TDRP, CHPT1, MRAP, MAP1LC3B, FOSB, SPPL2A, LAMP2, DOT1L, IRS1, APOB, PITPNM1, FRAT1, BCL2L11, ABI2, DRAM2, SMARCD1, RND1, SIAH2, SCARB1, CITED2, NCEH1, RNF144A, VBP1, PIK3C2A, KISS1R, BMAL1, LIPA, LLGL2, KLHL12, MIA3, ACSS3, GRHL1, CYP26B1, DGKH, LIN54, LMBRD1,…		10.5901	Vitamin D Receptor Pathway	185	15	SERPINB1, ASAP2, DACT2, HILPDA, EFNA5, LRP5, COL13A1, CDKN1A, CDKN2C, S100A9, SLC34A2, DUSP10, ID4, LRRC8A, NRIP1		13.7442	Energy Homeostasis	49	8	PPARGC1A, FLCN, FMO4, FOXO1, MFSD2A, NR1D2, SIRT1, STAT3		15.0538	ERK Signaling	1185	57	CD247, CAPN10, ABL2, CAMK2D, GNA13, CASP9, TCF19, TCF20, LRP6, INSR, ATM, ACVR2B, ERBB3, FOSL2, LAMC1, MAP2K5, CDK2, CDKN2D, FOXO1, KDR, CEBPB, ITGA3, CHUK, TSC1, SMAD9, HSPG2, PPP1R15A, PPP1R16A, PPP1R1B, CXCL14, ELK4, FZD4, JAK2, FZD6, GAB1, GAB2, TNFRSF1B, PKN1, ARHGEF16, PIK3C2G, JUNB, RPS6KA1, MYC, RPS6KA5, MKNK2, PDPK1, GAS2, PRKCD, STAT3, STAT5B, BRF1, ADCY1, ADCY6, ADCY9, COL5A3, ITGB5, E…
2010320M18Rik	4930503E24Rik	A430035B10Rik	Acvr2b		12.8018	Glycerol-3-phosphate Metabolic Process	9	4	GK, GK2, GPD1, GPD1L		12.3131	Constitutive Androstane Receptor Pathway	41	7	CYP3A7, CYP4A11, SULT1A1, EHHADH, NR1I3, CYP3A5, ALAS1		21.6552	Endoplasmic Reticulum Membrane	1146	67	SPAST, SERINC1, CLSTN3, CYP4F22, CYP4F8, CYP8B1, PDZD8, TBC1D20, ILVBL, TMCC3, RAB21, FITM2, MOGAT1, TMED7, TMEM170A, INSIG2, ATG2A, RDH16, FLVCR2, CHPT1, MRAP, ATL2, ATP11C, REEP4, NOTCH1, SLC27A4, RHBDF1, TMEM86A, RHBDF2, DCSTAMP, APOB, KDSR, PSEN2, PITPNM1, GPAT3, RHOC, SGK1, TMTC2, SGPP1, BET1, PI4K2B, PNPLA8, NCEH1, ABCD4, SIK2, MARCHF6, XK, PIGM, G6PC2, RETREG1, PIGX, ELOVL2, ELOVL3, ELOVL5…		10.5825	GPCR Pathway	712	38	GTF2E1, GFER, HDAC5, GNA12, GNB4, NOTCH1, CDKN1A, CDKN2C, ITGA2, RHOB, ITGA4, RHOC, ITGA5, RHOD, NET1, ITGAV, MAPK4, PPP1R3C, TYMP, PPP2R1B, ARHGAP5, PTPA, ARHGEF3, ARHGEF7, PPP3R1, JUN, SEMA4B, PDGFC, PDGFRA, NRIP1, GAS1, E2F3, BRAF, PRKCI, STAT5A, RB1, AKAP5, KRAS		13.5673	Regulation of Transcription By RNA Polymerase II	1579	69	ZBTB46, RBL2, CARF, ZNF799, POU2F1, MAFB, CAMK2D, MNT, PPARA, MECP2, CHD2, TCF20, CSRNP1, MED12L, HIVEP2, EPOP, ZNF274, URI1, FOSL2, ERF, KDM2B, IRF2BP2, FOXK1, FOXO1, FOXO3, FOXP2, TRRAP, CTDSP2, KDM7A, CEBPB, TSC22D4, ZNF627, PCGF5, SMAD9, PHF20, ZNF394, TFDP2, PIAS3, JADE2, ELK4, ZNF655, HOMEZ, PKN1, ZXDC, KLF11, KLF12, KLF13, TBL1XR1, JUNB, KLF16, LHX6, KLF9, KAT2B, MYC, MYCL, CCNL1, RORA, RO…		14.7877	NGF Pathway	87	11	TRAF4, CASP9, FOXO3, CHUK, ELK4, GAB1, RPS6KA1, MYC, PDPK1, PRKCD, ELK1
2210011C24Rik	4933404O12Rik	A630066F11Rik	Adam11		12.6665	Autophagy	212	17	RAB33B, MOAP1, HSPA8, EI24, ATG4D, FNBP1L, MAP1LC3A, IRGM, TEX264, OPTN, VAMP8, EVA1A, TGFBRAP1, UBQLN2, STBD1, ARSA, CREG1		11.9305	Cholesterol Metabolism	72	9	CD36, APOA4, APOC2, APOE, TSPO, FABP2, DGAT1, STAR, LCAT		21.6143	Endoplasmic Reticulum	1666	88	SPAST, TLCD4, SERINC1, LYPLA1, CLSTN3, CYP4F22, CYP4F8, CYP8B1, PDZD8, TBC1D20, FAM20A, RSBN1, ILVBL, TMCC3, RAB21, FITM2, MOGAT1, TMED7, TMEM170A, LRP5, INSIG2, PEX3, BACE1, ATG2A, RDH16, MAN1A1, MRAP, ATL2, ATP11C, TOR3A, REEP4, NOTCH1, SLC27A4, TMEM30A, TMEM30B, PLIN2, TMEM64, RHBDF1, RHBDF2, DCSTAMP, APOB, KDSR, PSEN2, BCHE, PITPNM1, PGRMC2, GPAT3, ITGA5, SGK1, TAB3, TMTC2, KIF1C, SGPP1, BET1…		10.5499	Beta-Adrenergic Signaling	333	22	GNA12, GNB4, EGR1, FOSB, IRS1, IRS2, ITGA2, ITGA4, ITGA5, ITGAV, PPP1CB, MAPK4, PPP1R3C, PPP2R1B, PTPA, PIK3C2A, JUN, BRAF, PRKCI, STAT5A, ADORA1, KRAS		13.5349	Nuclear Matrix Anchoring at Nuclear Membrane	3	3	SUN1, SUN2, SYNE1		14.7103	PI3K-Akt Signaling Pathway	390	26	RBL2, ULK1, CASP9, EFNA1, PPARGC1A, INSR, LAMC1, CDK2, FOXO1, FOXO3, KDR, ITGA3, CHUK, TSC1, PCK1, PHLPP2, JAK2, G6PC1, PKN1, PIK3CB, PIK3IP1, LIPE, MYC, PDPK1, COL5A3, ITGB5
2300009A05Rik	5033406O09Rik	A830035O19Rik	Adamts6		12.5955	Response to Organic Cyclic Compound	135	13	ACSL1, EPHX1, ACAT1, SOX9, SLC37A4, CPT1A, GPX1, RPS6KB1, MMP14, IGFBP2, IGFBP4, ALPL, HMGCS2		11.7524	Statin Inhibition of Cholesterol Production	31	6	APOA4, APOC2, APOE, DGAT1, VLDLR, LCAT		20.8973	Golgi Membrane	678	46	SERINC3, CLSTN3, CSGALNACT2, SLC16A13, LYSMD3, TBC1D20, FAM20B, STX12, RAB21, TMED7, B3GAT3, TRIM23, CBFA2T3, GOLGA5, MAN1A1, MAN2A1, MANEA, GOLPH3, CHPF, CHPF2, CHPT1, NOTCH1, SPPL2B, RHBDF1, SLC30A10, PSEN2, RHOD, SLC35A3, ABCA5, BET1, HYAL2, PI4K2B, FZD5, MARCHF9, GAL3ST1, GALNT2, PDGFC, IFNGR2, MBTPS2, PRKCI, PXYLP1, GCNT4, GCNT7, KRAS, RAB30, RAB12		10.401	Exercise-induced Circadian Regulation	48	7	RBPMS, CRY1, TAB2, PPP1R3C, BMAL1, CLOCK, QKI		13.5349	Nucleokinesis Involved in Cell Motility in Cerebral Cortex Radial Glia Guided Migration	3	3	SUN1, SUN2, SYNE2		14.4095	Immune Response IL-23 Signaling Pathway	160	15	CASP9, SOCS3, CDKN2D, FOXO1, FOXO3, ITGA3, CHUK, JAK2, PIK3CB, MYC, RORC, PDPK1, STAT3, STAT5B, ELK1
2310001K24Rik	5430402O13Rik	Aasdhppt	Adcy1		12.1579	Long-chain Fatty Acid Import Across Plasma Membrane	4	3	CD36, SLC27A1, SLC2A1		11.4105	HETE and HPETE Biosynthesis and Metabolism	21	5	CYP4A11, EPHX2, GPX1, CYP2C8, CYP2E1		17.5533	Endosome	764	47	SPAST, TBC1D12, SERPINB1, RAB11FIP4, ACKR2, STX12, RAB21, TMEM106B, OSBPL11, BACE1, CHMP1B, CHMP2B, RABGEF1, GOLPH3, ATP11C, SNX21, ATP13A3, AP4M1, SPPL2A, SPPL2B, LAMP2, DCSTAMP, CCDC120, APOA5, SLC30A10, SYT3, NEDD4L, RHOB, RHOD, TAB2, NEU3, GPR135, ABCA5, APPL1, PI4K2B, RNF11, FCGRT, TGOLN2, LEPROTL1, RAP2C, AVPR1A, DGKH, MMD, PRKCI, ARRDC4, AKAP5, RAB12								13.5176	Rhythmic Process	150	14	PPARA, PER3, PPARGC1A, SETX, PPP1CC, SIK1, LGR4, NR1D2, SIRT1, KLF9, KAT2B, RORA, RORC, ADCY1		14.228	Glucose / Energy Metabolism	307	22	LNPEP, ULK1, ENPP3, TOMM20, PPARGC1A, INSR, IREB2, CEBPB, PCK1, TXNIP, CISD1, ABCC6, SCAP, SCD, PIK3C3, LIPE, SIRT1, SIRT3, PANK1, DYRK1B, IGFBP1, TK1
2310015A10Rik	5930430L01Rik	Abca5	Adcy6		12.0661	Triglyceride Biosynthetic Process	19	5	ACSL1, LPGAT1, GK, GPAT4, DGAT1		11.4105	Glycerolipids and Glycerophospholipids	21	5	CRLS1, GPAT4, PNPLA2, PTDSS1, DGAT1		16.3208	RNA Polymerase II Transcription Regulator Complex	128	15	MAF, MAFG, CHD4, RFXANK, CEBPD, DR1, HYAL2, NFIL3, MXI1, JUN, JUND, E2F3, STAT5A, LMO4, ATF3								13.3147	Autophagy	212	17	HERC1, STK35, VPS13A, ULK1, EPM2A, ATG16L2, TECPR2, ATP13A2, WDFY3, FOXO1, TP53INP1, NPC1, TP53INP2, WIPI1, RETREG2, PIK3C3, PIK3CB		14.1574	Energy Metabolism	47	8	PPARA, PPARGC1A, PPARGC1B, RXRA, FOXO1, FOXO3, SIRT1, SIRT3
2310039H08Rik	9130401M01Rik	Abcb4	Adcy9		11.7293	Monocarboxylic Acid Transport	20	5	SLC16A12, SLC16A5, SLC16A6, SLC16A7, SLC22A3		11.3363	Glycolysis (REACTOME)	93	10	SLC25A10, PC, SLC25A13, PFKFB2, NUP62, FBP2, RANBP2, SLC37A4, BPGM, ALDOB		15.5949	Nucleus	6845	258	ZSCAN25, SPAST, LYPLA1, EML3, ZNF496, ZNF502, GEM, ZC3H12D, PROX2, ANKRD23, STK40, CMIP, LORICRIN, MAD2L2, ZC3H6, MAF, MAFG, CAMK2N2, FAM209B, BTBD3, RSBN1, RSC1A1, ZNF174, ZNF175, NAA30, ENC1, CAMTA2, GTF2E1, BTG2, MDFIC, HDAC5, ZNF551, RAB34, GTF2IRD1, STX1B, TRIB1, MOB2, CASP6, TRIB3, GGH, RSPO1, ANLN, POU6F1, SUDS3, EFNB1, CASZ1, RBPMS, PEG3, CRTC2, CRY1, TRIM23, ING2, TRIM25, SESN2, CBFA2T3,…								13.257	Peptidyl-threonine Phosphorylation	66	9	CAMK2D, ULK1, CDC42BPA, CDC42BPG, PDPK1, DYRK1B, TNKS, PRKCD, DYRK2		14.0748	PI3K / Akt Signaling	92	11	ZFYVE26, FOXO1, FOXO3, TSC1, KIF1B, WNK4, SH3BP4, WWTR1, PIK3C3, PIK3CB, PDPK1
2410002F23Rik	9430083A17Rik	Abcc3	Adgre1		11.7079	Fatty Acid Beta-oxidation Using Acyl-CoA Dehydrogenase	11	4	ACAD11, ACADL, ACADM, ETFDH		11.2378	Alanine and Aspartate Metabolism	12	4	ASL, ASPA, PC, GPT		15.4838	Plasma Membrane	5591	217	SERINC1, SERINC3, LYPLA1, CLSTN3, LNX2, GEM, SLC16A1, SLC16A10, IL4R, SLC16A13, LYSMD3, SLC17A1, SLC17A2, SLC17A5, LYVE1, SLC18A2, TAOK3, HCN2, TM4SF1, ASAP2, ASIC1, ACKR2, RSC1A1, ASIC5, SLC22A15, MDFIC, STX1B, STX2, TRIB3, ORAI3, UNC79, GNA12, EFNA5, SLC39A8, EFNB1, NT5E, LRFN3, CNKSR3, CNNM3, ADAM23, TRIM23, ING2, PERP, NTN4, CBLB, DAPK1, LRP5, HIPK3, RTN4RL1, CD83, CHIC2, PLEKHA1, CNST, BACE1…								13.252	Apoptotic Process	745	39	STK17B, STK24, ZC3H12A, TAOK2, KCNJ8, EMP2, DAB2IP, TRAF4, CASP9, CHAC1, NOD1, CSRNP1, TCIM, PLK3, FOXO1, FOXO3, TP53INP1, KIF1B, PPP1R15A, SHF, ELMO2, JAK2, RNF152, GADD45G, TNFRSF1B, KLF11, BMF, SIRT1, RPS6KA1, PIM1, PIM3, MKNK2, BOK, GRAMD4, GAS2, PRKCD, KREMEN1, PLSCR3, DYRK2		13.9226	PDGFR-beta Signaling Pathway	146	14	LRP1, MAP2K5, USP6NL, RICTOR, JAK2, GAB1, PIK3CB, MYC, RPS6KA5, PDPK1, PRKCD, STAT3, STAT5B, ELK1
2410006H16Rik	A230083G16Rik	Abcd4	Adra1b		11.7079	Sertoli Cell Development	11	4	HSD17B4, NTRK1, SOX9, SDC1		11.2378	Lactate Shuttle in Glial Cells	12	4	SLC16A7, SLC1A2, SLC2A1, LDHA		11.9707	Lysosomal Membrane	396	26	SLC17A5, SLC39A8, GNB4, TMEM106B, TRIM23, SESN2, CHMP1B, CHMP2B, ATP11C, MREG, SPPL2A, SPPL2B, LAMP2, PSEN2, TAB2, NEU3, ABCA5, DRAM2, SLC36A4, SCARB1, ABCD4, MARCHF9, LRRC8A, LMBRD1, MMD, RAB12								13.0525	Cell Cycle	671	36	RBL2, DAB2IP, GMNN, ANXA11, ATM, PLK3, ZFYVE26, CDK2, CDKN2D, TET2, NEDD1, SPIN1, WDR6, CENPA, PPP1CC, LATS2, TXNIP, TFDP2, NCAPD3, SIK1, PTP4A1, PIK3C3, CCNG2, KLHDC8B, RPS6KA1, KLHL21, PIM1, KAT2B, PIM3, PARD3B, GAS2, TNKS, LMLN, PRKCD, BRCA2, CREBL2		13.4594	RNA Polymerase I Promoter Opening	509	30	TNRC6B, MAFB, INPP5K, RXRA, KDM2B, KDM4B, DNMT3A, CDK2, FOXO3, TRRAP, KDM7A, TET2, TET3, CEBPB, H2AZ2, HSPG2, PHF20, TFDP2, NCAPD3, TSPAN14, JAK2, PKN1, TBL1XR1, SIRT1, KAT2B, MYC, PDPK1, STAT3, AGO1, AGO4
2410022M11Rik	A330023F24Rik	Abhd3	Aff4		11.7039	Chaperone-mediated Protein Folding	44	7	FKBP5, HSPA8, HSPB1, HSPB6, PEX19, TOR1A, P3H1		10.8108	Ferroptosis	64	8	ACSL1, SLC40A1, HSPB1, MAP1LC3A, CTH, SAT2, POR, AIFM2		11.3456	Golgi Cisterna	11	4	RAB34, GOLGA5, GOLPH3, RAB30								12.7824	Negative Regulation of Phosphatidylinositol 3-kinase/protein Kinase B Signal Transduction	69	9	DAB2IP, PPARA, FLCN, INPP5K, MTM1, SH2B3, PIK3CB, PIK3IP1, SIRT1		13.4469	GDNF Signaling	132	13	CBLC, MAP2K5, FOXO1, FOXO3, CEBPB, ITGA3, CHUK, GAB1, GAB2, PIK3CB, MYC, PDPK1, ELK1
2410131K14Rik	A530013C23Rik	Abhd8	Agmo		47.1671	Endoplasmic Reticulum	1666	106	CYP3A7, CYP46A1, HSD17B11, HSD17B13, STIM1, GRN, CYP4A11, TREX1, CALR3, DIO1, SLC18A1, RAB18, ACSL1, RSAD2, UGT2B10, LPGAT1, STT3B, SLC22A5, ABCB9, TMED4, TMED5, NUS1, SUCO, PEDS1, SULF2, RCE1, RETSAT, EPHX1, EI24, RDH16, ZFAND2A, FMO2, TOR1A, TOR1B, TOR2A, TMEM203, GOLT1A, TMEM259, REEP6, SLC27A1, SLC27A2, TMEM33, KCTD17, PLOD1, P3H1, TMEM98, PLPP2, PGAP1, ATP2A2, SEC23A, SEC24D, BCAP29, ACAT1, …		10.8078	Vortioxetine Pathway, Pharmacokinetics	13	4	ABCC10, S1PR5, CYP2C8, CYP3A5		10.9429	CLOCK-BMAL Transcription Complex	5	3	NPAS2, BMAL1, CLOCK								12.7232	Negative Regulation of Canonical Wnt Signaling Pathway	139	13	DAB2IP, TMEM131L, FOXO1, CTNNBIP1, LATS2, WWTR1, FZD6, LMBR1L, MCC, IGFBP1, KREMEN1, AMER1, TMEM170B		13.3272	Hepatocyte Growth Factor Receptor Signaling	115	12	CASP9, ERBB3, FOXO3, SORT1, GAB1, GAB2, PIK3CB, RPS6KA1, PDPK1, PRKCD, STAT3, ELK1
2810013P06Rik	A930005H10Rik	Abi2	Ago1		42.1219	Endoplasmic Reticulum Membrane	1146	80	CYP3A7, CYP46A1, STIM1, CYP4A11, TREX1, CALR3, DIO1, SLC18A1, RAB18, ACSL1, RSAD2, UGT2B10, LPGAT1, STT3B, ABCB9, TMED4, TMED5, NUS1, PEDS1, RCE1, RETSAT, EPHX1, EI24, RDH16, FMO2, TOR1A, TMEM203, TMEM259, REEP6, SLC27A2, TMEM33, PLOD1, TMEM98, SFTPA1, PLPP2, PGAP1, ATP2A2, SEC23A, SEC24D, BCAP29, IRGM, MTDH, GPAT4, TEX264, ATP6AP2, PNLDC1, PNPLA2, AQP11, BFAR, EVA1A, PTDSS1, MARCHF2, PIGL, PIGP,…		10.4634	Oleate Biosynthesis	6	3	ACOT1, ACOT2, ACOT4		10.7743	Cytoplasmic Vesicle	858	44	SPAST, SLC17A5, SLC18A2, SLC18B1, RAB11FIP4, RAB21, RAB34, TMED7, TMEM123, CHIC2, CNST, BACE1, RUFY4, MAN1A1, RUSC2, AP2A2, MAP1LC3B, MREG, SNX21, SNX24, NOTCH1, AP4M1, TMEM30A, LAMP2, SNX33, SYT3, ITGA5, SMAGP, SGSM2, ABCB4, APPL1, HYAL2, TFR2, RNF144A, SPACA6, GABARAPL1, PIK3C2A, KLHL12, MIB1, IFNGR2, LMBRD1, ARRDC4, ALS2CL, TESK1								12.6298	Autophagosome Assembly	70	9	ULK1, RAB43, EPM2A, ATG16L2, TP53INP1, TP53INP2, MTM1, WIPI1, PIK3C3		13.3138	Signaling Events Mediated By HDAC Class III	38	7	HDAC4, PPARGC1A, FOXO1, FOXO3, SIRT1, SIRT3, KAT2B
2810414N06Rik	A930033H14Rik	Abi3	Ago4		40.3702	Cytosol	5492	237	FERMT1, DLEC1, FGF1, HSD17B11, HSD17B13, CLTB, GDA, TREX1, GEMIN2, RBKS, DMTF1, SLC16A7, AXIN2, TANGO2, AS3MT, HSD17B4, GLRX, CMBL, GSTO1, RBM38, RAB18, CAMK2B, ASL, NAA50, SLC22A5, NT5DC3, CMPK1, MOAP1, MOCS3, ASPA, PC, PPA1, SLC25A20, FKBP5, PER1, SLC40A1, EPB41, TRIM24, SULT1A1, DNAJA2, DNAJA3, TMEM134, HSPA8, RCE1, EGLN1, SETD4, EPHX2, UQCC3, EHHADH, PCBP4, GUK1, EI24, HSPB1, HSPB6, PEX14, PE…		10.4246	Triglyceride Metabolism	37	6	GK, GK2, MGLL, FABP2, DGAT1, FABP7		9.43271	Cleavage Furrow	54	7	RAB11FIP4, RAB21, PITPNM1, RHOB, RHOC, SSH1, MASTL								12.5485	Glucose Homeostasis	122	12	HECTD4, INPP5K, INSR, SLC8B1, FOSL2, FOXO1, TSC22D4, PCK1, G6PC1, STAT3, PPP1R3G, PLSCR3		13.0295	AMP-activated Protein Kinase Signaling	100	11	HDAC4, PPARGC1A, PPARGC1B, INSR, TSC1, PIK3C3, PIK3CB, LIPE, SIRT1, RPS6KA1, ADRA1B
2810459M11Rik	AA986860	Ablim2	Ahdc1		38.4255	Peroxisome	135	24	HSD17B4, ACSL1, VWA8, HSDL2, PEX11A, EPHX2, EHHADH, PEX14, PEX19, SLC27A2, ACAD11, HMGCL, ACAA1, DECR2, ABCD2, ACOT4, ACOT8, ECH1, MLYCD, ECI2, CRAT, MIEF2, DHRS4, ALDH3A2		10.2511	Glycolysis (BioCyc)	68	8	PC, SLC2A1, FBP2, LDHA, SLC37A4, ACO2, BPGM, ALDOB		8.60899	Endomembrane System	235	16	TMCC3, STX12, RAB21, STX1B, STX2, TRIM23, MAP1LC3B, ATP11C, CDC42EP5, PGRMC2, BCL2L11, BIK, RNF128, PCSK6, BPNT2, KRAS								12.4798	Receptor-mediated Endocytosis	71	9	LRP1, LRP3, INSR, HSPG2, LDLRAP1, SCARB2, STAB1, STAB2, LMBR1L		12.9063	DNA Damage Response (only ATM Dependent)	101	11	RBL2, INSR, ATM, FOXO3, G6PC1, PIK3C2G, PIK3C3, PIK3CB, CCNG2, MYC, DVL2
2900052L18Rik	Aass	Ackr2	Ak4		35.8597	Cytoplasm	7312	289	FERMT1, DLEC1, FGF1, HSD17B10, TNS2, HSD17B11, HSD17B13, STIM1, CYP4A11, MYOM1, TREX1, GEMIN2, CALN1, RBKS, SLC16A7, AXIN2, PDZRN3, TANGO2, AS3MT, MAB21L2, GLRX, CMBL, GSTO1, RBM3, RBM38, CAMK2B, RSAD1, ASL, EML5, MCRIP2, NAA50, VWA8, LPGAT1, SLC22A5, PBLD, CD36, FHOD3, CMPK1, MOAP1, PLA2G12A, MOCS3, BTG3, ASPA, IMPACT, PBX1, PC, SUCO, PPA1, MOSPD3, FKBP5, PER1, SLC40A1, EPB41, TRIM24, NOCT, SULT…		10.1914	Drug ADME	122	11	UGT2B10, SLC22A3, SULT1A1, GUK1, PGM3, NAT1, HPRT1, CYP2C8, CYP2E1, CYP3A5, UGT2B28		8.55297	Cell Surface	669	34	LYPLA1, CLSTN3, ASIC1, FAM234A, HILPDA, EFNB1, NT5E, LRFN3, RTN4RL1, BACE1, MPZL1, ACVR2A, NOTCH1, DCSTAMP, PSEN2, ITGA2, FAS, ITGA4, ITGA5, ITGAV, SLC4A4, HYAL2, SCARB1, FZD1, FZD5, TSPAN33, KISS1R, PCSK6, BMPR2, PDGFC, PDGFRA, LRRC8A, CLDND1, NLGN2								12.3189	Regulation of Steroid Metabolic Process	4	3	RORA, RORC, STAT5B		12.8626	Signaling By Erythropoietin	40	7	TEC, SOCS3, SH2B3, JAK2, GAB1, PIK3CB, STAT5B
3930402G23Rik	Abcb9	Acox1	Akap11		35.0081	Mitochondrion	1634	95	HSD17B10, TRUB2, MRPS26, TANGO2, GLRX, ACSL1, STMP1, RSAD1, RSAD2, VWA8, SLC22A3, HSDL2, CRLS1, MOAP1, SLC25A10, PC, SLC25A13, UNG, SLC25A20, NNT, CHCHD10, SLC41A3, TRIM24, NOCT, DNAJA3, CHCHD2, TOMM40L, SLC25A34, UQCC3, UQCC5, HSPB6, OAT, ATG4D, RDH13, GK, GK2, COA6, PLIN5, IRGM, ACAD11, ACADL, ACADM, ACAT1, MTG1, MTHFD1L, HMGCL, TRMT10C, CIAPIN1, TUSC2, DDX28, TFAM, LDHA, CISD3, ETFDH, RMRP, DE…								98.1974	Protein Binding	14012	571	FEM1C, SPAST, QPCT, TLCD4, SERINC1, SERINC3, LYPLA1, CLPX, CLSTN3, EML3, TBC1D15, TBC1D16, CYP4F22, CSGALNACT2, ZNF496, ZNF502, HERPUD2, LNX2, GEM, SLC16A1, SLC16A10, KRT23, CAPZA2, ZC3H12D, CLUH, CRIP2, FAM174A, ANKRD23, IL4R, SLC16A13, LYVE1, SLC18A2, STK40, PDZD8, FAM199X, TAOK3, ABLIM2, CMIP, LONRF3, LORICRIN, HCN2, SERPINB1, TM4SF1, TBC1D20, ASAP2, ASB1, RAB11FIP4, MAD2L2, MAF, MAFG, ASIC1, …								12.3185	Response to Dietary Excess	19	5	SLC25A25, PPARGC1A, WNK4, TBL1XR1, RASAL2		12.6936	Regulation of Activated PAK-2p34 By Proteasome Mediated Degradation	978	47	CD247, TNRC6B, RBL2, DISP2, DAB2IP, HDAC4, ABCB6, GMNN, ASXL1, PPARGC1A, PPARGC1B, HLA-A, CDC14B, ATM, TEC, IQCE, CDK2, FOXK1, FOXO1, FOXO3, CHUK, PHF20, ABCA6, TFDP2, ABCC6, JAG1, WWTR1, FZD4, FZD6, GAB2, TNFRSF1B, PIK3CB, KAT2B, MYC, SMURF1, RASA2, RASAL2, RORC, PDPK1, TNKS, PRKCD, ABCG5, ABCG8, AMER1, AGO1, AGO4, DVL2
4632415L05Rik	Abcc10	Acsm3	Amer1		27.7735	Peroxisomal Matrix	51	13	HSD17B4, EPHX2, EHHADH, HMGCL, ACAA1, ACOT2, ACOT4, ACOT8, ECH1, MLYCD, ECI2, CRAT, DHRS4								25.6124	Transferase Activity	1887	101	QPCT, CSGALNACT2, STK40, TAOK3, FAM20B, NAA30, CMPK2, MOGAT1, B3GAT3, CROT, PELI2, PELI3, TRIM2, TRIM23, HECTD1, TRIM25, CBLB, DAPK1, HIPK3, CHKA, CHKB, TRIM37, ATAT1, NUAK1, NADK2, RABGGTB, TTBK2, CHPF, CHPF2, CHPT1, ACVR2A, GOT1, MAP3K10, MAP3K15, DNMT3B, DOT1L, TTC3, CDK17, NEDD4L, GPAT3, NEK2, NAT2, SGK1, SGK2, TMTC2, MAP4K4, ITPKA, MEX3C, MAPK4, AREL1, PI4K2B, TYMP, CERK, SIAH2, MAPKAPK2, DT…								12.2695	Phosphatidylinositol Phosphate Biosynthetic Process	57	8	IP6K1, IP6K2, SOCS3, SOCS7, PIK3C2G, PIK3C3, PIK3CB, IPMK		12.5485	Signaling By TGFB Family Members	122	12	ACVR2B, PMEPA1, PPP1CC, SMAD9, PPP1R15A, FST, TFDP2, WWTR1, JUNB, MYC, SMURF1, ITGB5
4732416N19Rik	Abcd2	Acss3	Angptl4		17.9386	Mitochondrial Envelope	22	7	SLC25A20, CHCHD10, CHCHD2, BNIP3, BNIP3L, HADHB, ADAP2								22.7752	Metal Ion Binding	3962	174	ZSCAN25, QPCT, CLPX, CYP4F22, CSGALNACT2, ZNF496, CYP4F8, ZNF502, CYP8B1, LNX2, ZC3H12D, CRIP2, PDZD8, ABLIM2, LONRF3, ASAP2, RAB11FIP4, ZC3H6, FAM20B, RSBN1, ZNF174, ZNF175, ILVBL, GTF2E1, HDAC5, ZNF551, MOB2, GNA12, CASZ1, NT5E, B3GAT3, PEG3, TRIM2, TRIM23, ING2, HECTD1, TRIM25, CBFA2T3, CBLB, EGLN3, EGR1, CHD4, CDA, TRIM37, NUAK1, RUFY4, ZNF281, ZNF292, MAN2A1, ZFAND5, ZFAND6, RABGEF1, RABGGTB…								12.2324	Cellular Response to Epidermal Growth Factor Stimulus	43	7	DAB2IP, INPP5K, BAG4, ZFP36L2, GAREM1, PDPK1, STAT5B		12.3159	Malignant Pleural Mesothelioma	409	25	ULK1, EFNA1, ASXL1, PPARGC1A, LRP6, INSR, ATM, LAMC1, MAP2K5, CDK2, FOXO1, KDR, ITGA3, TSC1, LATS2, WWTR1, FZD6, PIK3CB, RPS6KA1, MYC, RPS6KA5, MKNK2, KREMEN1, DVL2, ELK1
4833411C07Rik	Abhd2	Acvr2a	Ankrd12		17.4351	Mitochondrial Matrix	399	29	HSD17B10, TRUB2, PC, DNAJA3, OAT, ATG4D, ACADL, ACADM, ACAT1, MTG1, MTHFD1L, HMGCL, TRMT10C, DDX28, TFAM, ETFDH, DECR1, ACO2, ACOT2, PPTC7, GPT2, GPX1, AASS, MLYCD, ECI1, SDHAF1, ADPRS, ALAS1, HMGCS2								19.7223	Kinase Activity	699	46	STK40, TAOK3, FAM20B, CMPK2, TRIB3, DAPK1, HIPK3, CHKA, CHKB, NUAK1, NADK2, TTBK2, ACVR2A, MAP3K10, MAP3K15, CDK17, CDKN1A, CDKN2C, NEK2, SGK1, SGK2, MAP4K4, ITPKA, MAPK4, PI4K2B, CERK, CERKL, MAPKAPK2, SIK2, PIK3C2A, MASTL, BMPR2, NIM1K, YES1, PINK1, PDGFRA, DGKE, DGKH, BRAF, PRKCI, TK2, PDK4, ADCK2, ADCK5, NEK7, TESK1								12.0487	Regulation of DNA-templated Transcription	1519	65	CARF, ZNF799, POU2F1, MAFB, ZNF169, MNT, BTG1, PPARA, ASXL1, PPARGC1A, PPARGC1B, CSRNP1, LRP6, INSR, ZNF274, SFMBT1, ACVR2B, RXRA, FOSL2, ERF, APBB2, FOXK1, FOXO1, FOXO3, FOXP2, TRRAP, CEBPB, ZNF627, CELSR2, SPIN1, GPBP1L1, SMAD9, PHF20, ZNF394, TFDP2, SBNO2, JADE2, ELK4, WWTR1, ZNF655, KLF12, NR1D2, NR1I2, NR2C2, JUNB, DENND4A, LHX6, KAT2B, MYC, MYCL, RPS6KA5, RORA, RORC, NR6A1, MLLT6, MBTD1, ST…		12.2695	CXCR4-mediated Signaling Events	57	8	CD247, GNA13, RGS1, FOXO1, RICTOR, JAK2, PIK3CB, PDPK1
4833420G17Rik	Abhd6	Adam23	Ankrd13b		16.3654	Extracellular Exosome	2216	97	SERINC2, GRN, MACROH2A2, GLRX, CMBL, SERPINA3, GSTO1, ASL, EML5, NAA50, CFD, SLC22A5, PBLD, CMPK1, SERPINE1, GFRA1, PPA1, RBP4, FKBP5, PLBD2, VPS37B, DNAJA2, LRG1, HSPA8, EPHX2, HSPB1, TOR1A, TOR1B, NAMPT, GK, GK2, CBR1, BAIAP2, SLC27A2, DNASE2, SLC2A1, PLOD1, PFN2, P3H1, TMEM98, APOA4, ACAT1, PSAP, C1GALT1C1, C1orf116, S100A10, FBP2, CTH, GPC1, GPD1, GPD1L, APOE, ATP6AP2, CTSF, LBP, WFDC2, CTSZ,…								17.6437	Ubiquitin Protein Ligase Activity	350	28	LONRF3, ASB1, PELI2, PELI3, TRIM2, TRIM23, HECTD1, TRIM25, CBLB, TRIM37, RABGEF1, NEDD4L, FBXL22, FBXO44, MEX3C, AREL1, RNF11, SIAH2, DTX4, RNF128, RNF138, RNF144A, MARCHF6, RNFT1, MIB1, MYLIP, BRAP, RNF223								11.9888	Gene Expression	187	15	KCNJ8, MAFB, MECP2, CHD2, FOSL2, FOXO1, NPC1, LARS2, WNK4, ABCC6, SCARB2, KLHL3, RASAL2, STAT3, ELK1		12.1172	Gene Expression (Transcription)	1546	66	TNRC6B, RBL2, ZNF799, POU2F1, CAMK2D, ZNF169, BTG1, HDAC4, PPARA, MECP2, PPARGC1A, PPARGC1B, ZNF274, ATM, OCLN, RXRA, PLK3, SOCS3, DNMT3A, CDK2, FOXO1, FOXO3, TP53INP1, TET2, TET3, CEBPB, H2AZ2, TSC1, ZNF627, FBXO32, PCGF5, RICTOR, PHF20, ABCA6, ZNF394, PCK1, TXNIP, TFDP2, JAG1, WWTR1, ZNF655, G6PC1, SRSF5, NR1D2, TBL1XR1, NR1I2, NR2C2, SIRT1, SIRT3, JUNB, CCNG2, KAT2B, MYC, SMURF1, RORA, RORC, N…
4833422C13Rik	Acaa1a	Adck2	Ankrd28		15.4408	Membrane	8740	299	FERMT1, CYP3A7, CYP46A1, TNS2, STIM1, SERINC2, LYSET, CLTB, GRN, CYP4A11, TREX1, QSOX2, GDE1, SLC6A16, CALN1, SLC16A12, DIO1, VNN1, IL6R, SLC16A5, SLC16A6, SLC16A7, SLC18A1, SLC19A1, HSD17B4, TM4SF4, SLC1A2, RAB18, ACSL1, STMP1, CAMK2B, SLC20A1, RSAD2, UGT2B10, LPGAT1, STT3B, SLC22A3, SLC22A5, HSDL2, CD36, ABCB9, ABCC10, RAB33B, CRLS1, MOAP1, SLC25A10, GFRA1, TMED4, TMED5, UNC5B, NUS1, EFHD2, SUC…								15.4298	Nucleotide Binding	1860	88	SPAST, CLPX, GEM, STK40, TAOK3, HCN2, FAM20B, RAB21, RAB34, CMPK2, GFOD2, GNA12, NT5E, CRY1, TRIM23, DAPK1, CHD4, HIPK3, CHKA, CHKB, NUAK1, NADK2, TTBK2, ATL2, ATP11C, TOR3A, ACVR2A, ABCC3, SLC27A4, ATP13A3, MAP3K10, MAP3K15, ACSM3, CDK17, NEK2, RHOB, RHOC, RHOD, RAD51D, RAD54B, SGK1, SGK2, RHOQ, MAP4K4, KIF1C, DPYD, ABCA5, ABCB4, ITPKA, DDX3Y, MAPK4, PI4K2B, CERK, RND1, WRNIP1, MAPKAPK2, ABCD4, …								11.9154	Intestinal Cholesterol Absorption	11	4	SOAT2, NPC1, ABCG5, ABCG8		12.1026	Thyroid Stimulating Hormone (TSH) Signaling Pathway	58	8	RBL2, GNA13, CDK2, JAK2, PDE4D, RPS6KA1, PDPK1, STAT3
4921507P07Rik	Acaa1b	Adck5	Ankrd33b		14.9575	Peroxisomal Membrane	68	10	HSD17B4, ACSL1, PEX11A, PEX14, PEX19, SLC27A2, DECR2, ABCD2, DHRS4, ALDH3A2								13.3767	Protein Serine/threonine Kinase Activity	415	28	STK40, TAOK3, FAM20A, DAPK1, HIPK3, NUAK1, TTBK2, ACVR2A, MAP3K10, MAP3K15, CDK17, NEK2, SGK1, SGK2, MAP4K4, MAPK4, MAPKAPK2, SIK2, MASTL, BMPR2, NIM1K, PINK1, BRAF, PRKCI, ADCK2, ADCK5, NEK7, TESK1								11.9154	CAMP Catabolic Process	11	4	PDE4B, PDE4C, PDE4D, PDE7B		12.0855	IL-17 Family Signaling Pathways	108	11	TLR5, TRAF4, CASP9, FOSL2, MAP2K5, CEBPB, CHUK, JAK2, JUNB, RORC, STAT3
4930413G21Rik	Acad11	Ado	Ankrd50		14.115	Nucleus	6845	240	FGF1, ZBTB48, TREX1, QSOX2, ZBTB7C, GEMIN2, ZC3H10, RBKS, DMTF1, AXIN2, MAB21L2, MACROH2A2, GLRX, ZNF518A, ZNF519, SERPINA3, ZNF524, RBM3, RBM38, RRP36, MCRIP2, NAA50, SLC22A3, ZNF2, CMPK1, HIC2, ZNF574, SLC25A10, BTG3, ASPA, IMP3, PBX1, UNG, GNL1, TMEM120A, FKBP5, CHCHD10, PER1, EPB41, ZNF213, TRIM24, NOCT, ZNF23, INCA1, DNAJA3, CHCHD2, ZNF593, ZNF597, LRIF1, HSPA8, EGLN1, SETD4, DBP, PCBP4, EI2…								12.6075	Ubiquitin-protein Transferase Activity	258	20	LNX2, TRIM2, TRIM23, HECTD1, TRIM25, CBLB, TRIM37, TTC3, NEDD4L, FBXO21, AREL1, SIAH2, DTX4, RNF144A, MARCHF6, MARCHF9, UBE2G1, MIB1, MYLIP, BRAP								11.8399	Response to Ionizing Radiation	45	7	MECP2, ATM, USP28, DNMT3A, MRNIP, ABCG5, CYP2R1		12.0336	Interleukin-11 Signaling Pathway	44	7	SOCS3, CHUK, PIAS3, JAK2, RPS6KA1, PDPK1, STAT3
4930480G23Rik	Acadl	Adora1	Ano1		12.7432	Intracellular Membrane-bounded Organelle	1020	50	CYP3A7, CYP46A1, CLTB, CYP4A11, ACSL1, UGT2B10, ABCB9, DNAJA3, LRG1, EGLN1, EPHX1, C11orf24, RDH16, FMO2, TOR1A, SYBU, MAP1LC3A, SLC27A2, PLIN5, USP18, SEC24D, PSAP, CELF2, ATP6AP2, CTSF, CTSZ, AQP11, RANBP2, CISD3, PICALM, EVA1A, TGFBRAP1, GAA, RAPGEF1, TSPO, KLF15, MGRN1, POLR3H, CYP17A1, POR, DGAT1, AASS, CYP2C8, ECI2, CRCP, CYP2E1, CYP3A5, CLN6, ADAP2, ALDH3A2								12.1594	Protein Kinase Activity	529	32	STK40, TAOK3, TRIB1, TRIB3, DAPK1, HIPK3, NUAK1, TTBK2, ACVR2A, MAP3K10, MAP3K15, CDK17, NEK2, SGK1, SGK2, MAP4K4, MAPK4, MAPKAPK2, SIK2, MASTL, BMPR2, NIM1K, YES1, PINK1, PDGFRA, BRAF, MMD, PRKCI, PDK4, ADCK2, NEK7, TESK1								11.8399	Negative Regulation of MAP Kinase Activity	45	7	DAB2IP, CBLC, INPP5K, SH2B3, PIK3CB, PAQR3, PRKCD		11.9154	NAD Metabolism, Sirtuins and Aging	11	4	FOXO1, FOXO3, SIRT1, SIRT3
4930481A15Rik	Acadm	Adra1a	Ano10		12.588	Mitochondrial Outer Membrane	213	17	ACSL1, STMP1, RSAD2, MOAP1, TOMM40L, GK, GK2, TSPO, BNIP3, BNIP3L, CPT1A, CPT1B, RPS6KB1, HADHB, MIEF2, MIGA2, AIFM2								10.8889	Symporter Activity	125	12	SLC16A1, SLC16A13, SLC17A1, SLC17A2, SLC17A5, SLC39A8, SLC25A22, SLC45A3, SLC34A2, SLC4A4, SLC36A4, SLC12A2								11.6605	Positive Regulation of Gluconeogenesis	21	5	PPARA, PPARGC1A, FOXO1, SIRT1, KAT2B		11.8636	Development IGF-1 Receptor Signaling	110	11	CASP9, FOXO3, CHUK, TSC1, GAB1, PIK3CB, RPS6KA1, MYC, PDPK1, IGFBP1, ELK1
4930503E24Rik	Acat1	Adra2a	Anxa11		12.0777	Lipid Droplet	104	11	HSD17B11, HSD17B13, RAB18, RSAD2, PLIN4, PLIN5, CIDEC, PNPLA2, UBE2G2, AIFM2, G0S2								10.7244	Phosphatase Activity	145	13	NT5E, PRUNE1, CTDSPL2, PPP1CB, DUSP10, SSH1, DUSP3, DUSP6, DUSP8, TPTE, PXYLP1, MTMR1, PHOSPHO1								11.6449	Multicellular Organism Growth	94	10	SLC25A25, ATM, FOSL2, SPTBN2, ETNK2, WWTR1, SIK3, G6PC1, TBL1XR1, RASAL2		11.6931	Primary Ovarian Insufficiency	170	14	MIR22, DCAF17, ATM, ACVR2B, LAMC1, FOXO1, FOXO3, KDR, FANCM, LARS2, POLG, SIRT1, PDPK1, BRCA2
4930523C07Rik	Acbd4	Agbl3	Apbb2		11.3242	Mitochondrial Nucleoid	46	7	HSD17B10, DNAJA3, TRMT10C, DDX28, TFAM, HADHA, HADHB								10.45	Nuclear Glucocorticoid Receptor Binding	13	4	NR4A1, NR4A2, NR4A3, NRIP1								11.6317	Transmembrane Transport	601	32	SLC15A4, SLC17A8, SLC19A2, SLC6A8, SLC6A9, DISP2, SLC7A2, ABCB6, SLC23A2, SLC43A2, SLC25A25, SLC25A30, SLC25A32, SLC8B1, SLC25A47, SLC25A48, ATP13A2, SLC44A1, SLC30A4, SFXN5, ABCA6, ABCC6, CLCN2, MFSD2A, MFSD4A, SLC10A5, KCNA2, SLC12A6, SLC12A9, ABCG5, ABCG8, SLC26A11		11.68	Integrated Breast Cancer Pathway	150	13	CASP9, ATM, FOSL2, PLK3, CDK2, FOXO1, CHUK, TSC1, ZNF655, SIRT1, MYC, BRCA2, DHTKD1
4930539E08Rik	Acnat1	Agpat2	Apobec1		10.7206	Mitochondrial Inner Membrane	499	28	MRPS26, STMP1, RSAD2, CRLS1, SLC25A10, SLC25A13, SLC25A20, NNT, SLC41A3, SLC25A34, UQCC3, UQCC5, RDH13, SLC27A1, ACAD11, MTG1, ETFDH, COX6B2, CPT2, HADHA, MRPL17, HADHB, TIMM10, MRPL34, CRAT, CYP2E1, UCP2, ALAS1								10.4028	Phosphatidylinositol Binding	112	11	ING2, MREG, SNX21, SNX24, SNX33, NOXO1, PITPNM1, SGK1, APPL1, PIK3C2A, FCHO2								58.3707	Cytoplasm	7312	305	CD247, TNRC6B, SERINC5, LNPEP, CAPN10, HERC1, HERC3, STK24, ZC3H12A, CARD10, CARHSP1, STK35, DMWD, TAOK2, ASAP1, ABL2, ASAP3, MAF1, CAMK2D, FAM210A, EMP2, DIXDC1, STRBP, CYTH3, TMC6, BTG1, ULK1, DAB2IP, HDAC4, VPS13C, SLC23A2, CMTM8, TRAF4, GMNN, GNA13, CASP9, LPIN2, GNE, MECP2, CSNK1G1, CHAC1, GNMT, NOD1, TMEM131L, RC3H1, ANXA11, UPP2, PER3, HECA, ABTB1, ZDHHC20, LRIG2, PPARGC1A, FLCN, SUN1, INP…		11.5685	Oncogene Induced Senescence	33	6	TNRC6B, ERF, CDKN2D, TFDP2, AGO1, AGO4
4930562F07Rik	Acnat2	Agtr1a	Arhgef10l		10.6798	Lysosome	475	27	GRN, IL4I1, ABCB9, PLBD2, HSPA8, HLA-DOB, DNASE2, CDIP1, IRGM, SLC30A3, PSAP, SLC48A1, ATP6AP2, CTSF, CTSZ, VAMP8, SIDT2, EVA1A, MARCHF2, GAA, TPP1, UBXN6, CD1D, ARSA, CREG1, ADRB2, ABHD6								10.3899	Protein Sequestering Activity	23	5	SESN2, INSIG2, LRRC15, CDKN1A, SMAD6								48.9125	Cytosol	5492	239	TNRC6B, SERINC5, LNPEP, CAPN10, HERC1, STK24, RBL2, CARHSP1, ANKRD28, VPS13A, TAOK2, ASAP1, ABL2, GLT1D1, ASAP3, ASB7, MAF1, CARNS1, CAMK2D, EMP2, DIXDC1, CYTH3, GM2A, ULK1, DAB2IP, HDAC4, VPS13C, ABCB6, TRAF4, TBC1D30, GMNN, GNA13, CASP9, ASPG, LPIN2, GNE, RBMS1, MECP2, CSNK1G1, CHAC1, GNMT, NOD1, ANXA11, UPP2, GIGYF1, ABTB1, PPARGC1A, PPARGC1B, FLCN, INPP5K, OSBPL3, EPM2A, CRYL1, TCIM, ATG16L2,…		11.5015	NF-kappaB Pathway	152	13	CAPN10, CASP9, INSR, ATM, ERBB3, KDR, CHUK, PIK3C2G, PIK3C3, PIK3CB, RPS6KA1, PDPK1, PRKCD
4930565N06Rik	Aco2	Akap5	Arhgef16		10.5959	Mitochondrial Intermembrane Space	82	9	STMP1, CHCHD10, CHCHD2, COA6, CIAPIN1, CPOX, TIMM10, STAR, ALPL								10.1981	ATP Binding	1517	68	SPAST, CLPX, STK40, TAOK3, FAM20B, CMPK2, TRIB1, TRIB3, DAPK1, CHD4, HIPK3, CHKA, CHKB, NUAK1, NADK2, TTBK2, ATP11C, TOR3A, ACVR2A, ABCC3, ATP13A3, MAP3K10, MAP3K15, ACSM3, CDK17, NEK2, RAD51D, RAD54B, SGK1, SGK2, MAP4K4, KIF1C, ABCA5, ABCB4, ITPKA, DDX3Y, MAPK4, PI4K2B, CERK, PNPLA8, WRNIP1, MAPKAPK2, ABCD4, SIK2, PTPA, XRCC3, PIK3C2A, UBE2G1, MASTL, BMPR2, NIM1K, YES1, PINK1, PDGFRA, ACSS3, DGK…								40.9162	Nucleus	6845	272	ZBTB44, ZBTB46, STK17B, STK24, ZC3H12A, RBL2, CARF, STK35, DMWD, PRPF18, ANKRD28, ZNF799, POU2F1, TAOK2, ZNF512B, ACRBP, MAF1, MAFB, CAMK2D, ZNF169, EMP2, STRBP, PRPF40B, MNT, BTG1, HDAC4, CMTM8, TRAF4, GMNN, GNA13, CASP9, LPIN2, PPARA, RBMS1, MECP2, CSNK1G1, ASXL1, CBFA2T2, TCF19, CHD2, TCF20, ANXA11, PER3, HECA, PPARGC1A, PPARGC1B, FLCN, SUN1, SUN2, INPP5K, LRP1, CSRNP1, CNPPD1, OSBPL3, EPM2A, …		11.4679	DYRK1A Involvement Regarding Cell Proliferation in Brain Development	62	8	RBL2, GMNN, CASP9, FOXO1, TSC1, LATS2, TFDP2, SIRT1
4930579G24Rik	Acot1	Aldh6a1	Arhgef37		10.2854	High-density Lipoprotein Particle	25	5	PLA2G7, APOA4, APOC2, APOE, LCAT								10.186	Glucuronosyl-N-acetylgalactosaminyl-proteoglycan 4-beta-N-acetylgalactosaminyltransferase Activity	6	3	CSGALNACT2, CHPF, CHPF2								31.8702	Membrane	8740	316	CD247, SERINC5, LNPEP, CYP4B1, HECTD4, HERC1, STK17B, STK24, SLC15A4, ZC3H12A, DIP2A, SLC17A8, VPS13A, TAOK2, ASAP1, FGFRL1, LOXL4, TLR5, SLC19A2, KCNJ8, CAMK2D, FAM210A, SLC6A8, SLC6A9, UGT3A1, EMP2, DISP2, CYTH3, TMC6, B3GALT1, ULK1, LPCAT3, DAB2IP, HSD3B7, VPS13C, SLC7A2, ENPP3, ABCB6, SLC23A2, CMTM8, KCNK5, TRAF4, TBC1D30, TOMM20, BTLA, GNA13, LPIN2, FITM1, ANO1, ANO10, EFNA1, RAB3D, RAB43, C…		11.4099	Small Cell Lung Cancer	96	10	TRAF4, CASP9, RXRA, LAMC1, CDK2, ITGA3, CHUK, GADD45G, PIK3CB, MYC
4931406P16Rik	Acot12	Alg10b	Arl13b		9.61374	Endosome	764	37	GRN, RAB33B, GFRA1, VPS37B, NTRK1, RUSC1, HLA-DOB, CDIP1, PLPP2, IRGM, SLC30A3, SLC48A1, MTMR4, GPC1, APOE, ATP6AP2, AQP4, BET1L, OPTN, VAMP8, TGFBRAP1, MARCHF2, ATP9A, RAPGEF1, UBE2D3, GPR62, DENND6B, IL15RA, MGRN1, UBXN6, CD1D, ARSA, CREG1, AMOTL2, ADRB2, AGAP2, ABHD6								10.1442	Protein Serine Kinase Activity	363	23	STK40, TAOK3, DAPK1, HIPK3, NUAK1, TTBK2, MAP3K10, MAP3K15, CDK17, NEK2, SGK1, SGK2, MAP4K4, MAPK4, MAPKAPK2, SIK2, MASTL, NIM1K, PINK1, BRAF, PRKCI, NEK7, TESK1								29.9599	Nucleoplasm	3973	169	TNRC6B, MINDY2, PRODH, STK17B, STK24, ZC3H12A, RBL2, STK35, DMWD, PRPF18, ANKRD28, POU2F1, TAOK2, ZNF512B, ASAP3, MAF1, CAMK2D, CYTH3, MNT, BTG1, HDAC4, ABCB6, CMTM8, TRAF4, GMNN, ANO1, PPARA, MECP2, ASXL1, CBFA2T2, TCF20, ANXA11, PPARGC1A, PPARGC1B, FAM76A, EPM2A, SETX, TCIM, HIVEP2, ATG16L2, CDC14B, SFMBT1, DCAF17, IP6K1, IP6K2, ATM, ATP10D, ZNF318, SYNE1, SYNE2, URI1, COG5, RXRA, FOSL2, ERCC5,…		11.3569	Transcription Factor Regulation in Adipogenesis	22	5	PPARGC1A, INSR, RXRA, FOXO1, CEBPB
4931408D14Rik	Acot2	Als2cl	Arl2bp		9.35306	Mitochondrial Fatty Acid Beta-oxidation Multienzyme Complex	2	2	HADHA, HADHB								10.1055	DNA-binding Transcription Activator Activity, RNA Polymerase II-specific	480	28	MAF, MAFG, ZNF175, CASZ1, EGR1, RFX4, ZNF292, RFXANK, FOSB, CTCFL, CEBPD, ZNF606, ZNF639, ZNF395, SALL2, PITX3, SOX12, JUN, JUND, NR4A1, NR4A2, NR4A3, GRHL1, E2F3, CLOCK, MEF2D, ZNF729, ATF3								20.3543	Meiotic Nuclear Membrane Microtubule Tethering Complex	11	6	SUN1, SUN2, SYNE1, SYNE2, SYNE3, CLMN		11.3313	Development Endothelin-1/EDNRA Transactivation of EGFR	115	11	CAMK2D, KDR, FARP2, PIK3CB, PDPK1, PRKCD, STAT5B, ADCY1, ADCY6, ADCY9, ELK1
4932438A13Rik	Acot3	Amigo1	Arl4d		61.9602	Protein Binding	14012	509	DLEC1, FGF1, HSD17B10, TNS2, HSD17B11, HSD17B13, STIM1, ZBTB48, LYSET, PROCA1, CLTB, GRN, MYOM1, ZBTB7C, GDE1, GEMIN2, CALN1, SLC16A12, ZC3H10, RBKS, CALR3, UFSP1, PROSER2, DMTF1, IL4I1, IL6R, SLC16A5, SLC16A6, SLC16A7, SLC18A1, AXIN2, SLC19A1, PDZRN3, MAB21L2, MACROH2A2, GLRX, SERPINA3, ZNF524, FGL1, GSTO1, TM4SF4, RBM3, RBM38, SLC1A2, RAB18, STMP1, CAMK2B, RSAD2, ASL, EML5, MCRIP2, NAA50, VWA8,…								9.92456	Protein Serine/threonine Phosphatase Activity	99	10	PPM1A, CTDSPL2, PPP1CB, PPP1R3C, DUSP10, SSH1, DUSP3, DUSP6, DUSP8, PDP1								15.4308	Chromatin	1091	54	ZBTB46, RBL2, POU2F1, MAFB, MNT, HDAC4, PPARA, MECP2, CHD2, PPARGC1A, CSRNP1, RXRA, FOSL2, ERF, KDM4B, FOXK1, FOXO1, FOXO3, FOXP2, FANCM, OLIG1, CEBPB, CENPA, SMAD9, TFDP2, ELK4, HNRNPL, HOMEZ, KLF11, KLF12, KLF13, NR1D2, NR1I2, NR2C2, SIRT1, JUNB, KLF16, LHX6, KLF9, KAT2B, MYC, MYCL, MBD1, RORA, RORC, NR6A1, TSPYL4, MLXIP, ZBED6, STAT3, STAT5B, CALCOCO1, CREBL2, ELK1		11.2881	MTOR Signaling Pathway	48	7	ULK1, PPARGC1A, CDK2, TSC1, RICTOR, RPS6KA1, PDPK1
4933404O12Rik	Acot4	Ankrd23	Asap1		35.3672	Oxidoreductase Activity	618	51	CYP3A7, CYP46A1, HSD17B10, HSD17B11, HSD17B13, CYP4A11, QSOX2, DIO1, IL4I1, HSD17B4, GSTO1, HSDL2, NNT, PEDS1, EGLN1, RETSAT, EHHADH, TDO2, RDH13, RDH16, FMO2, CBR1, PLOD1, P3H1, KDM6B, ACAD11, ACADL, ACADM, GPD1, GPD1L, HTATIP2, LDHA, ETFDH, DECR1, DECR2, SRXN1, CPOX, HPD, GPX1, CYP17A1, MICAL3, HADHA, POR, AASS, CYP2C8, DHRS13, CYP2E1, DHRS4, CYP3A5, AIFM2, ALDH3A2								9.77026	Transcription Corepressor Activity	196	15	BTG2, TRIB3, CBFA2T3, CHD4, ZFPM1, MAP3K10, DNMT3B, SIAH2, CITED2, ARID5A, NRIP1, MIER3, RB1, LMO4, YAF2								14.5003	Endoplasmic Reticulum Membrane	1146	55	CYP4B1, VPS13A, TMC6, ULK1, LPCAT3, HSD3B7, VPS13C, ABCB6, LPIN2, FITM1, ZDHHC20, CSPG5, LRIT1, OSBPL3, EPM2A, HLA-A, ZFAND2B, TOR1AIP2, FMO4, ATP10D, SLC27A5, SOAT2, SEC22C, SEC31B, PSKH1, WDR81, SORT1, PPP1R15A, SAMD8, SLC35G1, ABCC6, RNF103, SCAP, SCARB2, SCD, FZD6, PIGN, G6PC1, RETREG2, MFSD2A, CYB5R1, EXTL1, BOK, GRAMD4, CYP2A13, CYP2B6, KCNA2, LMBR1L, DHRS3, FADS3, AGMO, UGT2B28, CDS2, ORMD…		11.2484	PI5P, PP2A and IER3 Regulate PI3K/AKT Signaling	135	12	CASP9, INSR, ERBB3, FOXO1, FOXO3, CHUK, RICTOR, PHLPP2, GAB1, GAB2, PIK3CB, PDPK1
4933428G20Rik	Acot8	Anln	Asap3		32.2177	Identical Protein Binding	1721	96	TNS2, STIM1, ZBTB48, MYOM1, TREX1, RBKS, SLC16A7, CAMK2B, ASL, PBLD, ASPA, PC, SLC25A13, SLC40A1, INCA1, NTRK1, RABAC1, HSPB1, PEX14, OAT, TDO2, EID2B, RDH16, TOR1A, TOR1B, TOR2A, NAMPT, GJC3, ZNF3, BAIAP2, SLC27A1, DNAL4, SLC2A1, TEF, PLIN5, KCTD13, KCTD15, KCTD17, IRAK2, USP2, APOA4, ACADL, ACADM, ACAT1, KHDRBS3, PSAP, FBP2, TRMT10C, OPLAH, CTH, APOE, TNFAIP8L1, RIPK2, AQP4, LDB1, LDHA, SAT2, O…																				13.5468	Endosome	764	40	SLC15A4, VPS13A, ANKRD50, SLC6A9, VPS13C, ABCB6, RAB3D, SUN2, INSR, SNX30, ATP13A2, APBB2, CDK2, KDR, NPC1, SLC30A4, PMEPA1, MTM1, KIF16B, WDR81, WDR91, SORT1, WIPI1, LDLRAD4, RNF167, PTP4A1, LEPROT, PKN1, PIK3C3, BLTP3A, DENND2B, PANK1, AVL9, BOK, RASGEF1B, TNK2, SLC38A9, ANKRD13B, TOM1L2, RAB17		11.0681	Development_Thrombopoetin Signaling Via JAK-STAT Pathway	23	5	SOCS3, PIAS3, JAK2, STAT3, STAT5B
4933431G14Rik	Acsl1	Ap2a2	Asb7		22.8996	Protein Homodimerization Activity	736	48	MYOM1, TREX1, IL6R, HSD17B4, CAMK2B, ABCB9, NAA60, NTRK1, LRP4, PEX11A, EPHX2, HSPB1, HSPB6, RABL3, MAP3K12, IRAK2, APOA4, PSAP, MTHFD1L, S100A10, GPD1, GPD1L, APOE, RIPK2, LDB1, TPM2, ABCD2, XPA, CPOX, NR2F2, JUP, LHPP, BNIP3, BNIP3L, MGLL, HPD, GPRASP3, KLHL7, TIMM10, SLC39A13, MIGA2, CREB3L3, CLN6, UCP2, AHR, ADRB2, ALDH3A2, S100A13																				13.4993	Plasma Membrane	5591	194	CD247, SERINC5, LNPEP, CAPN10, STK17B, SLC15A4, DIP2A, SLC17A8, FGFRL1, TLR5, SLC19A2, KCNJ8, CAMK2D, SLC6A8, SLC6A9, EMP2, DISP2, CYTH3, TMC6, DAB2IP, SLC7A2, ENPP3, ABCB6, SLC23A2, KCNK5, TRAF4, TBC1D30, BTLA, GNA13, ANO1, ANO10, EFNA1, RAB3D, CSNK1G1, SLC43A2, NOD1, TMEM131L, ABTB1, ZDHHC20, CSPG5, CBLC, LRIG2, FLCN, INPP5K, LRP1, LRP12, LRP3, OSBPL3, CNR2, EPM2A, TCIM, HLA-A, LRP6, INSR, SLC8…		11.0263	Calmodulin Induced Events	118	11	CAMK2D, HDAC4, PPP1CC, PPP1R1B, PDE4B, PDE4C, PDE4D, PRKCD, ADCY1, ADCY6, ADCY9
4933439C10Rik	Adap2	Ap4m1	Aspg		19.947	3-hydroxyacyl-CoA Dehydrogenase Activity	6	5	HSD17B10, HSD17B4, EHHADH, HADHA, HADHB																				13.0135	Lysosomal Membrane	396	25	LNPEP, SLC15A4, VPS13A, VPS13C, ABCB6, FLCN, LRP1, OCLN, FNIP1, ATP13A2, ZFYVE26, NPC1, SLC30A4, ACP3, TSC1, SPHK2, WDR81, SORT1, SCARB2, RNF152, RNF167, DEPDC5, HPS4, SLC38A9, SLC26A11		10.9193	Infectious Disease	1747	71	CD247, SLC17A8, TLR5, CAMK2D, HDAC4, ABCB6, CASP9, ANO1, ANO10, GNE, MECP2, NOD1, ZDHHC20, CSPG5, EPM2A, HLA-A, LRP6, GUSB, BAG4, ATM, ERBB3, DNMT3A, CDK2, FOXO1, FOXO3, PPM1B, KDM7A, KDR, CHST14, CEBPB, H2AZ2, CHUK, PPP1CC, RICTOR, HSPG2, TXNIP, TFDP2, ABCC6, JAG1, ELMO2, FZD4, JAK2, FZD6, G6PC1, GAB1, GAB2, PIK3C3, PIK3CB, TBL1XR1, JUNB, PIM1, KAT2B, MYC, PDPK1, TNKS, SLC12A6, STAT3, STAT5B, BR…
5031425E22Rik	Adgrg2	Apoa5	Asxl1		19.6815	Acyltransferase Activity	177	19	NAA50, LPGAT1, NAA60, ACAT1, GPAT4, NAT1, ACAA1, SAT2, TGM4, CPT1A, CPT1B, CPT2, DGAT1, HADHB, CRAT, AGPAT3, ALAS1, LCAT, HMGCS2																				12.844	Endoplasmic Reticulum	1666	71	CYP4B1, ZC3H12A, POU2F1, VPS13A, TMC6, LPCAT3, HSD3B7, VPS13C, ABCB6, LPIN2, FITM1, TMEM131L, ZDHHC20, CSPG5, LRIT1, INPP5K, OSBPL3, CNR2, EPM2A, HLA-A, LRP6, ZFAND2B, TOR1AIP2, FMO4, ATP10D, SYNE3, SLC27A5, DNASE1L1, APBB2, SOAT2, SEC22C, SEC31B, KDR, NPC1, PSKH1, SPHK2, SORT1, DSC2, PPP1R15A, SAMD8, PCK1, SLC35G1, ABCC6, RNF103, SCAP, CES1, SCD, PTP4A1, FZD6, PIGN, G6PC1, PKD1, RETREG2, MFSD2A,…		10.8812	E2F Transcription Factor Network	66	8	ATM, CDK2, TRRAP, TFDP2, SIRT1, KAT2B, MYC, TK1
5031439G07Rik	Adprhl2	Apob	Atg16l2		17.5502	Catalytic Activity	419	30	RSAD1, RSAD2, ASL, PBLD, MOCS3, PC, NOCT, EPHX1, EPHX2, EHHADH, OAT, PFKFB2, PGM3, HMGCL, FBP2, OPLAH, CTH, LDHA, GAA, GPT, GPT2, BPGM, HADHA, AASS, ECH1, ECI1, ECI2, ALAS1, ABHD6, HDC																				12.4736	Anchoring Junction	406	25	DIXDC1, CYTH3, TRAF4, PLEKHG5, OCLN, SYNE2, SYNM, KDR, FBF1, ITGA3, RHOU, DSC2, WNK4, SH3PXD2A, MAPK15, DSTYK, FCHSD2, MXRA8, KLHL24, PARD3B, PDPK1, VEZT, TNK2, KCNA2, ITGB5		10.8807	Transport of Inorganic Cations/anions and Amino Acids/oligopeptides	728	36	SLC15A4, SLC17A8, CAMK2D, SLC6A9, SLC7A2, ABCB6, ANO1, ANO10, SLC43A2, SLC8B1, ATP10D, ATP13A2, IREB2, SOAT2, TTYH3, SLC44A1, NPC1, ABCA6, WNK4, ABCC6, LDLRAP1, CLCN2, ARL2BP, LIPG, CYB5R1, NIPAL3, SLC38A2, SLC38A4, SLC12A6, ABCG5, ABCG8, ADCY1, ADCY6, ADCY9, ANGPTL4, SLC26A11
5033406O09Rik	Adrb2	Appl1	Atm		17.4895	Acyl-CoA Hydrolase Activity	15	6	ABCD2, ACOT1, ACOT12, ACOT2, ACOT4, ACOT8																				12.0442	Nuclear Outer Membrane	31	6	SYNE1, SYNE2, SYNE3, BOK, CLMN, UGT2B28		10.6203	Circadian Clock	85	9	PPARA, PER3, PPARGC1A, RXRA, PPP1CC, SIK1, TBL1XR1, SIRT1, RORA
5430402O13Rik	Adtrp	Arel1	Atp10d		16.4746	Long-chain Fatty Acid Transporter Activity	17	6	CD36, SLC27A1, SLC27A2, SLC2A1, ABCD2, FABP2																				11.6267	Golgi Apparatus	1417	61	CD247, SERINC5, HERC1, STK24, VPS13A, FGFRL1, EMP2, TMC6, B3GALT1, ABCB6, RAB43, CHAC1, ZDHHC20, CSPG5, LRP1, HLA-A, LRP6, NDST1, NDST2, MAN2A2, SYNE1, COG5, APBB2, PLK3, USP32, USP6NL, DDHD2, TRRAP, KDR, NPC1, PMEPA1, CHST14, PSKH1, SGMS2, RHOU, PCGF5, RICTOR, WDR81, ABCA6, SORT1, PPP1R15A, PHF7, WIPI1, MAPK15, CXCL14, SCAP, CORO7, RNF125, LEPROT, PKD1, MARF1, HOOK2, HOOK3, PDE2A, LIPG, EXTL1, P…		10.5115	Apoptosis and Autophagy	185	14	STK17B, STK24, TRAF4, CASP9, NOD1, URI1, TNFRSF1B, PIK3C3, SIRT1, PIM1, PIM3, MYC, BOK, DYRK1B
5930430L01Rik	Afmid	Arhgap23	Atp13a2		15.0453	Acetyl-CoA C-acetyltransferase Activity	6	4	ACAT1, ACAA1, HADHA, HADHB																				11.6187	Mitochondrial Outer Membrane	213	16	VPS13A, ULK1, VPS13C, ABCB6, TOMM20, SLC25A47, MTARC1, FOXO3, SLC44A1, PPP1CC, PPP1R15A, CISD1, BMF, PDE2A, BOK, MLXIP		10.5108	Constitutive Signaling By AKT1 E17K in Cancer	38	6	CASP9, FOXO1, FOXO3, CHUK, RICTOR, PDPK1
9030616G12Rik	Agap2	Arhgap24	Avl9		14.4091	Transferase Activity	1887	83	RBKS, PDZRN3, AS3MT, GLRX, GSTO1, CAMK2B, UGT2B10, NAA50, LPGAT1, STT3B, CRLS1, CMPK1, MOCS3, NUS1, NAA60, TRIM24, SULT1A1, EPHA2, NTRK1, SETD4, GUK1, OAT, NAMPT, GK, GK2, CBX4, ZFP91, PFKFB2, MAP3K12, ACAT1, TMTC1, GPAT4, DPY19L1, NAT1, TRMT1, TRMT10C, COMTD1, ACAA1, WEE1, RIOK3, RIPK2, RLIM, RANBP2, SAT2, SIAH1, SBK1, PTDSS1, TGM4, RNF113A, MARCHF2, RNF19A, GALK1, UBE2D3, ARIH2, UBE2E2, UBE2G2,…																				10.6221	ATP-binding Cassette (ABC) Transporter Complex	6	3	ABCB6, ABCG5, ABCG8		10.4972	Signaling By Receptor Tyrosine Kinases	524	28	FGFRL1, INSR, TEC, ERBB3, LAMC1, MAP2K5, KDR, ITGA3, RICTOR, SH2B3, ELMO2, JAK2, GAB1, GAB2, PIK3C3, PIK3CB, JUNB, PTPRF, RPS6KA1, MYC, RPS6KA5, PTPRS, PDPK1, PRKCD, STAT3, STAT5B, COL5A3, ELK1
9130401M01Rik	Agpat3	Arhgap5	B230206H07Rik		14.1878	Enoyl-CoA Hydratase Activity	7	4	HSD17B4, EHHADH, HADHA, HADHB																				10.2565	Cytoplasmic Vesicle	858	40	HERC3, SLC17A8, VPS13A, TAOK2, ACRBP, EMP2, RAB43, LRP6, ATM, OCLN, SNX30, ATP13A2, USP6NL, SEC31B, TP53INP1, KDR, TP53INP2, KIF1B, WDR81, SORT1, DSC2, WIPI1, SH3BP4, MAPK15, SCAP, CORO7, FZD6, PKN1, PIK3C3, DENND3, DENND4A, PANK1, HPS4, PTPRS, PDPK1, VEZT, DYNLT4, TNK2, GCH1, DVL2		10.3863	Signal Transduction_PKA Signaling	87	9	GNA13, PPP1R1B, PDE4D, RPS6KA1, PDPK1, ADCY1, ADCY6, ADCY9, AKAP11
9130409I23Rik	Agt	Arhgef3	B230208H11Rik		14.0831	Metal Ion Binding	3962	151	CYP3A7, CYP46A1, TNS2, STIM1, ZBTB48, CYP4A11, GDA, TREX1, ZBTB7C, GDE1, CALN1, ZC3H10, RBKS, CALR3, PDZRN3, ZNF518A, ZNF519, ZNF524, SLC1A2, RSAD1, RSAD2, STT3B, NT5DC3, ZNF2, HIC2, ZNF574, PLA2G12A, MOCS3, ASPA, NUS1, EFHD2, PC, SLC25A13, PPA1, CGREF1, SLC40A1, ZNF213, TRIM24, NOCT, ZNF23, SULF2, DNAJA2, DNAJA3, ZNF593, ZNF597, EGLN1, EPHX2, CSRP2, TDO2, ZFAND2A, NUDT18, ZNF3, ZFP91, FAN1, ERI2…																				9.84943	Cell Projection	1250	53	DIP2A, DMWD, TAOK2, DAB2IP, ANO1, FLCN, OSBPL3, CNR2, SETX, CDC42BPA, PLEKHG5, URI1, ODF2, IQCE, TENM3, WDFY3, TTC23, SPTBN2, PSD3, ITGA3, MTM1, NEK8, TSC22D4, RHOU, KIF1B, ADAM11, RILPL2, TAPT1, SH3PXD2A, SHANK2, MAPK15, GPR157, FCHSD2, C4B, PKD1, NGEF, CABYR, ARL13B, PDE4C, ARL2BP, MXRA8, KLHL24, LRRC56, PTPRS, PDPK1, VEZT, DYNLT4, SLC38A4, KCNA2, MCC, ADCY6, RGS12, RAB17		10.3186	Signaling Events Mediated By TCPTP	39	6	INSR, KDR, GAB1, PIK3CB, STAT3, STAT5B
9430037G07Rik	Ahcy	Arhgef40	B3galt1		13.4494	3-hydroxyacyl-CoA Dehydratase Activity	8	4	HSD17B4, EHHADH, HACD3, HADHA																				9.24308	Autophagosome	79	8	ULK1, ATG16L2, ATP13A2, WDFY3, TP53INP1, TP53INP2, MAPK15, PIK3C3		10.3097	Chromatin Regulation / Acetylation	255	17	RBL2, HDAC4, MECP2, CHD2, KDM2B, KDM4B, DNMT3A, TRRAP, TET2, CENPA, PHF20, NCAPD3, TBL1XR1, SIRT1, SIRT3, KAT2B, BRDT
9430083A17Rik	Ahr	Arhgef7	B430010I23Rik		13.1297	Hydrolase Activity	1735	76	TNS2, GDA, TREX1, GDE1, VNN1, CMBL, CFD, NT5DC3, PLA2G12A, ASPA, PPA1, UNG, PLA2G7, NOCT, SULF2, PLBD2, PLCL2, HSPA8, RCE1, EPHX1, EPHX2, ATG4D, TOR1A, TOR1B, NUDT18, PFKFB2, DNASE2, FAN1, ERI2, USP18, USP2, PLPP2, USP44, PGAP1, TUBA8, ABHD2, IRGM, FBP2, MTMR4, OPLAH, CTSF, PNLDC1, DDX28, CTSZ, PNPLA2, ARG1, ABCD2, PIGL, GAA, ACOT1, ACOT12, PCSK4, DUSP28, EME2, ACOT2, ACOT4, ACOT8, TPP1, LHPP, MG…																				9.16945	Phagophore Assembly Site	31	5	ULK1, SNX30, PHAF1, WIPI1, PIK3C3		10.2719	MAPK Pathway	88	9	TLR5, ERBB3, CHUK, MAPK15, PIK3C2G, PIK3C3, PIK3CB, RPS6KA1, STAT3
9530052E02Rik	AI507597	Arid5a	Bag4		12.6016	Oxidoreductase Activity, Acting on The CH-OH Group of Donors, NAD or NADP As Acceptor	53	8	HSD17B11, HSD17B13, EHHADH, CBR1, GPD1, GPD1L, LDHA, HADHA																				108.657	Protein Binding	14012	528	CD247, TNRC6B, ZBTB44, ZBTB46, LNPEP, CAPN10, HECTD4, HERC1, STK24, SLC15A4, ZC3H12A, CARD10, RBL2, CARF, CARHSP1, DIP2A, STK35, DMWD, PRPF18, ANKRD28, SLC17A8, POU2F1, VPS13A, TAOK2, ASAP1, ZNF512B, ABL2, LOXL4, TLR5, ASAP3, SLC19A2, ACRBP, KCNJ8, ASB7, MAF1, MAFB, CAMK2D, ANKRD50, ZNF169, EMP2, DIXDC1, STRBP, PRPF40B, CYTH3, TMC6, MNT, BTG1, ULK1, FHIP1A, DAB2IP, HSD3B7, HDAC4, VPS13D, SLC23A2,…		10.2511	Cellular Responses to Stimuli	802	38	TNRC6B, CAMK2D, PPARA, CHAC1, PPARGC1A, FLCN, BAG4, ATM, FNIP1, RXRA, ERF, CDK2, CDKN2D, CTDSP2, CEBPB, H2AZ2, PPP1R15A, WIPI1, SH3BP4, TXNIP, TFDP2, TBL1XR1, SIRT1, DEPDC5, RPS6KA1, MYC, EXTL1, RORA, UBXN7, SLC38A9, PRKCD, STAT3, CREBRF, IGFBP1, AMER1, AGO1, AGO4, RPL22L1
A230083G16Rik	Aifm2	Arl15	BC024386		12.4829	Oxidoreductase Activity, Acting on Paired Donors, With Incorporation or Reduction of Molecular Oxygen	84	10	CYP3A7, CYP46A1, CYP4A11, EGLN1, PLOD1, P3H1, CYP17A1, CYP2C8, CYP2E1, CYP3A5																				53	Kinase Activity	699	64	STK17B, STK24, STK35, TAOK2, ABL2, CAMK2D, ULK1, GNE, CSNK1G1, INSR, CDC42BPA, CDC42BPG, IP6K1, IP6K2, ATM, ACVR2B, TEC, ERBB3, MAP2K5, PLK3, CDK19, CDK2, CDKN2D, TRRAP, KDR, AATK, CHUK, NEK8, PSKH1, SGMS2, SPHK2, LATS2, WNK4, MAPK15, PCK1, HUNK, COQ8A, DSTYK, ETNK2, HYKK, JAK2, SIK1, SIK3, PKN1, PIK3C2G, PIK3C3, PIK3CB, MAST4, BMP2K, RPS6KA1, PANK1, PANK3, PIM1, PIM3, RPS6KA5, MKNK2, PDPK1, DYRK…
A330023F24Rik	Alas1	Arl4a	Bend7		12.3643	Transcription Cis-regulatory Region Binding	258	19	ZBTB48, MACROH2A2, PBX1, PER1, ATF5, CBX4, IRF7, CIART, BCOR, TFAM, SOX9, TAF7, KLF1, KLF15, ZNF746, CREB3L3, AHR, PROX1, GATA6																				43.2568	Transferase Activity	1887	109	HERC1, STK17B, HERC3, STK24, STK35, TAOK2, ABL2, GLT1D1, CAMK2D, UGT3A1, B3GALT1, ULK1, LPCAT3, TRAF4, ASPG, GNE, CSNK1G1, GNMT, RC3H1, UPP2, ZDHHC20, CBLC, INSR, NDST1, NDST2, GXYLT1, CDC42BPA, CDC42BPG, IP6K1, IP6K2, ATM, ACVR2B, TEC, ERBB3, MAP2K5, PLK3, SOAT2, DNMT3A, CDK19, CDK2, KDR, AATK, CHST14, CHUK, NEK8, PSKH1, SGMS2, SPHK2, LATS2, WNK4, SAMD8, MAPK15, CUL9, PCK1, HUNK, COQ8A, DSTYK, C…
A430035B10Rik	Aldh3a2	Armcx5	Bmf		12.2258	Thiolester Hydrolase Activity	10	4	ACOT1, ACOT12, ACOT2, ACOT4																				38.0957	Protein Kinase Activity	529	47	STK17B, STK24, STK35, TAOK2, ABL2, CAMK2D, ULK1, CSNK1G1, INSR, CDC42BPA, CDC42BPG, ATM, ACVR2B, TEC, ERBB3, MAP2K5, PLK3, CDK19, CDK2, KDR, AATK, CHUK, NEK8, PSKH1, LATS2, WNK4, MAPK15, HUNK, COQ8A, DSTYK, JAK2, SIK1, SIK3, PKN1, PIK3C3, MAST4, BMP2K, RPS6KA1, PIM1, PIM3, RPS6KA5, MKNK2, PDPK1, DYRK1B, TNK2, PRKCD, DYRK2
A530013C23Rik	Aldob	Arntl	Bmp2k		12.1579	Carnitine O-palmitoyltransferase Activity	4	3	CPT1A, CPT1B, CPT2																				37.7981	Protein Serine Kinase Activity	363	38	STK17B, STK24, STK35, TAOK2, CAMK2D, ULK1, CSNK1G1, CDC42BPA, CDC42BPG, ATM, MAP2K5, PLK3, CDK19, CDK2, AATK, NEK8, PSKH1, LATS2, WNK4, MAPK15, HUNK, DSTYK, SIK1, SIK3, PKN1, PIK3CB, MAST4, BMP2K, RPS6KA1, PIM1, PIM3, RPS6KA5, MKNK2, PDPK1, DYRK1B, TNK2, PRKCD, DYRK2
A630066F11Rik	Alpl	Arrdc4	Bok		12.1579	Delta(3)-delta(2)-enoyl-CoA Isomerase Activity	4	3	EHHADH, ECI1, ECI2																				34.2087	Protein Serine/threonine Kinase Activity	415	39	STK17B, STK24, STK35, TAOK2, CAMK2D, ULK1, CSNK1G1, CDC42BPA, CDC42BPG, ATM, ACVR2B, MAP2K5, PLK3, CDK19, CDK2, AATK, CHUK, NEK8, PSKH1, LATS2, WNK4, MAPK15, HUNK, DSTYK, SIK1, SIK3, PKN1, MAST4, BMP2K, RPS6KA1, PIM1, PIM3, RPS6KA5, MKNK2, PDPK1, DYRK1B, TNK2, PRKCD, DYRK2
A830035O19Rik	Amigo2	Asap2	Brca2		11.2223	Acetyl-CoA C-acyltransferase Activity	5	3	ACAA1, HADHA, HADHB																				32.8189	Metal Ion Binding	3962	172	ZBTB44, ZBTB46, LNPEP, CYP4B1, STK24, ZC3H12A, ZNF799, ASAP1, ZNF512B, ABL2, LOXL4, ASAP3, CARNS1, ZNF169, HDAC4, ENPP3, TRAF4, GNA13, ANO1, GNE, PPARA, ASXL1, CBFA2T2, TCF19, RC3H1, TCF20, ZDHHC20, SLC25A25, CBLC, LRP1, HIVEP2, CDADC1, ZNF274, ZFAND2B, ZFAND4, MAN2A2, CDC42BPA, CDC42BPG, ZSWIM4, ATP10D, ZNF318, ZFP36L2, ACVR2B, TEC, ATP13A2, RXRA, ERCC5, MAP2K5, IREB2, KDM2B, KDM4B, USP32, DNMT3…
A930005H10Rik	Amn1	Asb1	Brdt		11.2223	Inorganic Diphosphate Phosphatase Activity	5	3	PPA1, LHPP, ALPL																				29.2234	ATP Binding	1517	83	STK17B, STK24, STK35, TAOK2, ABL2, KCNJ8, CARNS1, CAMK2D, ULK1, ABCB6, GNE, CSNK1G1, NOD1, CHD2, SETX, INSR, CDC42BPA, CDC42BPG, IP6K1, IP6K2, ATM, ATP10D, ACVR2B, TEC, SLC27A5, ATP13A2, ERBB3, MAP2K5, PLK3, CDK19, CDK2, KDR, FANCM, AATK, CHUK, NEK8, PSKH1, LARS2, KIF16B, SPHK2, KIF1B, LATS2, ABCA6, DQX1, WNK4, MAPK15, CUL9, HUNK, COQ8A, DSTYK, ETNK2, ABCC6, JAK2, SIK1, SIK3, PKN1, PIK3C2G, PIK3C…
A930033H14Rik	Amotl2	Asic1	Brf1		10.9876	Lyase Activity	172	14	HSD17B4, RSAD2, ASL, EHHADH, HMGCL, CTH, ACO2, CYP17A1, HACD3, HADHA, MLYCD, SDSL, ALDOB, HDC																				27.329	Nucleotide Binding	1860	94	STK17B, STK24, STK35, TAOK2, ABL2, CARNS1, CAMK2D, ULK1, ABCB6, GFOD1, GNA13, GTPBP2, GNE, RAB3D, RAB43, CSNK1G1, NOD1, CHD2, SETX, INSR, CDC42BPA, CDC42BPG, IP6K1, IP6K2, ATM, ATP10D, ACVR2B, TEC, SLC27A5, ATP13A2, ERBB3, MAP2K5, PLK3, CDK19, CDK2, KDR, FANCM, AATK, CHUK, NEK8, PSKH1, LARS2, KIF16B, RHOU, SPHK2, KIF1B, LATS2, ABCA6, DQX1, WNK4, MAPK15, CUL9, PCK1, HUNK, COQ8A, DSTYK, ETNK2, ABCC…
AA986860	Ankrd16	Asic5	Btg1		10.4634	Oleate Transmembrane Transporter Activity	6	3	CD36, SLC27A1, SLC27A2																				21.4986	Cytoskeleton-nuclear Membrane Anchor Activity	5	5	SUN1, SUN2, SYNE1, SYNE2, SYNE3
Aasdhppt	Ap5b1	Atat1	Btla		10.4549	Carboxylic Ester Hydrolase Activity	51	7	ABHD2, ACOT1, ACOT12, ACOT2, ACOT4, ACOT8, MGLL																				20.2213	Guanyl-nucleotide Exchange Factor Activity	234	22	HERC1, CYTH3, GNA13, PLEKHG5, FNIP1, PSD3, FARP2, RHOU, RIC1, RIN2, RALGPS2, ARHGEF10L, ARHGEF16, ARHGEF37, NGEF, DENND11, DENND2B, DENND3, DENND4A, HPS4, RASGEF1B, SLC38A9
Aass	Apoa4	Atf3	C4b		10.2277	Acyltransferase Activity, Transferring Groups Other Than Amino-acyl Groups	38	6	NAA50, NAA60, ACAT1, ACAA1, SAT2, HADHB																				15.8727	Nuclear Receptor Activity	52	9	PPARA, RXRA, NR1D2, NR1I2, NR2C2, RORA, RORC, NR6A1, STAT3
Aatk	Apoc2	Atg2a	C77080		10.1449	Iron Ion Binding	142	12	CYP3A7, CYP46A1, CYP4A11, EGLN1, PLOD1, P3H1, CIAPIN1, ACO2, CYP17A1, CYP2C8, CYP2E1, CYP3A5																				15.0029	Protein Tyrosine Kinase Activity	136	14	ABL2, INSR, TEC, ERBB3, MAP2K5, KDR, AATK, DSTYK, JAK2, RPS6KA5, DYRK1B, TNK2, PRKCD, DYRK2
Abca5	Apoe	Atl2	Cabyr		10.0459	17-beta-hydroxysteroid Dehydrogenase (NAD+) Activity	15	4	HSD17B10, HSD17B11, HSD17B13, HSD17B4																				14.8965	Chromatin Binding	481	30	ZC3H12A, MNT, HDAC4, GMNN, MECP2, ASXL1, CHD2, EPOP, ZNF274, SFMBT1, URI1, FOSL2, DNMT3A, FOXO1, TRRAP, FANCM, CEBPB, CENPA, MAPK15, ELK4, POLG, PKN1, KAT2B, MBD1, MRNIP, MBTD1, TSPYL4, STAT5B, CALCOCO1, ELK1
Abca6	Aqp11	Atoh8	Calcoco1		10.0459	Myristoyl-CoA Hydrolase Activity	15	4	ACOT1, ACOT2, ACOT4, ACOT8																				13.8956	Low-density Lipoprotein Particle Receptor Activity	15	5	LRP1, LRP12, LRP6, STAB1, STAB2
Abca8a	Aqp4	Atp11c	Camk2d																										13.5349	CCR4-NOT Complex Binding	3	3	RC3H1, MARF1, GARRE1
Abcb4	Arg1	Atp13a3	Capn10																										13.1786	Histone Binding	173	15	HDAC4, CHD2, SFMBT1, USP49, SPHK2, NCAPD3, SBNO2, JAK2, PKN1, TBL1XR1, SIRT1, MLLT6, TNKS, TSPYL4, BRDT
Abcb6	Arhgef19	Atxn2	Card10																										13.1269	Phosphoprotein Phosphatase Activity	154	14	EPM2A, CDC14B, PPM1B, CTDSP2, PPM1K, MTM1, PPP1CC, PHLPP2, PTP4A1, SSH2, SSH3, PTPRF, PTPRS, PDP2
Abcb9	Arid3a	Atxn7l3	Carf																										13.0757	DNA-binding Transcription Factor Activity	723	38	CARF, POU2F1, MAFB, MNT, PPARA, MECP2, CSRNP1, RXRA, FOSL2, ERF, FOXK1, FOXO1, FOXO3, FOXP2, OLIG1, CEBPB, SMAD9, ELK4, KLF11, KLF12, NR1D2, NR1I2, NR2C2, JUNB, KLF16, LHX6, KLF9, MYC, MYCL, RORA, RORC, NR6A1, STAT3, STAT5B, CREBRF, AHDC1, CREBL2, ELK1
Abcc10	Arih2	AU022252	Carhsp1																										12.556	Protein Serine/threonine/tyrosine Kinase Activity	29	6	ACVR2B, DSTYK, RPS6KA1, DYRK1B, TNK2, DYRK2
Abcc3	Arsa	Avpr1a	Carns1																										12.4346	1-phosphatidylinositol-3-kinase Activity	10	4	ATM, PIK3C2G, PIK3C3, PIK3CB
Abcc6	As3mt	B230219D22Rik	Casp9																										12.4346	Unmethylated CpG Binding	10	4	MECP2, KDM2B, DNMT3A, MBD1
Abcd2	Asl	B3gat3	Cbfa2t2																										12.3185	3',5'-cyclic-AMP Phosphodiesterase Activity	19	5	PDE2A, PDE4B, PDE4C, PDE4D, PDE7B
Abcd4	Aspa	B930025P03Rik	Cblc																										12.2061	Protein-containing Complex Binding	363	23	MAFB, ULK1, DAB2IP, PPARA, NOD1, FLCN, LRP1, EPOP, INSR, BAG4, ATM, SLC27A5, ERCC5, ITGA3, CHUK, PPP1CC, SCAP, FZD4, PTPRF, DEPDC5, MYC, BOK, GCH1
Abcg5	Atf5	Bace1	Ccdc171																										12.0437	Zinc Ion Binding	859	42	LNPEP, HDAC4, ENPP3, TRAF4, PPARA, RC3H1, ZDHHC20, CBLC, CDADC1, ZFAND2B, ZFAND4, ZSWIM4, ZNF318, ATP13A2, RXRA, KDM2B, USP49, KDM7A, APOBEC1, TET2, TET3, UTRN, CUL9, PIAS3, RNF125, RNF167, ZMYM3, ZMYM5, NR1D2, PDE2A, NR1I2, NR2C2, SIRT3, RNF4, MBD1, RORA, RORC, NR6A1, TNKS, MBTD1, GCH1, TK1
Abcg8	Atg4d	Bahd1	Ccdc18																										11.5169	Protein Dimerization Activity	193	15	MNT, ANO1, EPM2A, OLIG1, RILPL2, HPS4, MYC, MYCL, BOK, MLXIP, ZBED6, STAT3, STAT5B, ABCG5, ABCG8
Abhd15	Atp2a2	Bbox1	Ccdc28a																										11.169	Transcription Factor Binding	64	8	PPARGC1A, PPARGC1B, MED12L, APBB2, TFDP2, JUNB, RNF4, PIM1
Abhd2	Atp6ap2	BC048403	Ccng2																										11.069	Protein Serine/threonine Phosphatase Activity	99	10	EPM2A, CDC14B, PPM1B, CTDSP2, PPM1K, PPP1CC, PHLPP2, SSH2, SSH3, PDP2
Abhd3	Atp9a	Bche	Ccnl1																										11.0503	Transmembrane Transporter Activity	221	16	SLC15A4, SLC17A8, SLC6A8, SLC6A9, DISP2, SLC7A2, SLC23A2, SLC43A2, SLC25A30, SLC25A47, SLC25A48, SLC44A1, ABCC6, MFSD4A, SLC12A6, SLC12A9
Abhd6	Atxn1	Bcl2l11	Cd247																										11.013	Insulin Receptor Substrate Binding	13	4	INSR, JAK2, PIK3CB, PRKCD
Abhd8	Atxn10	Bcl2l13	Cdadc1																										10.8821	Protein Kinase Binding	489	27	EMP2, DAB2IP, HDAC4, TRAF4, CASP9, CNPPD1, ZFYVE26, CDKN2D, ERRFI1, FOXO3, RHOU, PPP1CC, RICTOR, UTRN, NBEAL1, PPP1R15A, SASH1, JAK2, SIK1, PKD1, KAT2B, PRKCD, SLC12A6, STAT3, ADCY6, DVL2, TOM1L2
Abi2	AW011738	Bcl7c	Cdc14b																										10.6203	Myosin Phosphatase Activity	85	9	EPM2A, CDC14B, PPM1B, CTDSP2, PPM1K, PPP1CC, PHLPP2, SSH2, SSH3
Abi3	Axin2	Bet1	Cdc42bpa																										10.6024	Protein Homodimerization Activity	736	36	CD247, GRPEL2, CAMK2D, DAB2IP, ANO1, NOD1, EPM2A, CRYL1, CDADC1, LRP6, SLC8B1, ZNF318, SYNE1, ERCC5, TENM3, FOXP2, NECTIN2, CEBPB, CHUK, ACP3, CISD1, SCARB2, WWTR1, FZD4, PTH1R, PDE2A, PANK1, PANK3, HPS4, BOK, NR6A1, STAT3, STAT5B, GCH1, SDS, CYP2R1
Abl2	Baiap2	Bik	Cdc42bpg																										10.5304	Protein Phosphatase 1 Binding	25	5	PPP1CC, PPP1R15A, DYNLT4, PPP1R3G, AKAP11
Ablim2	BC029722	Bmpr2	Cdk19																										10.3588	Phosphatase Activity	145	12	INPP5K, EPM2A, CDC14B, CTDSP2, MTM1, ACP3, PPP1CC, PTP4A1, SSH2, SSH3, PTPRF, PTPRS
Abtb1	BC051226	Bmt2	Cdk2																										10.287	Sequence-specific DNA Binding	477	26	POU2F1, MAFB, HDAC4, PPARA, PPARGC1A, CSRNP1, ZNF274, RXRA, ERF, FOXK1, FOXO1, FOXO3, FOXP2, CEBPB, ELK4, NR1D2, NR1I2, NR2C2, SIRT3, LHX6, RORA, RORC, NR6A1, STAT3, CALCOCO1, ELK1
Abtb2	Bcap29	Braf	Cdkn2d																										10.2793	3',5'-cyclic-nucleotide Phosphodiesterase Activity	26	5	PDE2A, PDE4B, PDE4C, PDE4D, PDE7B
Acaa1a	Bcl9	Brap	Cds2																										9.99175	Transcription Coregulator Activity	129	11	BTG1, PPARGC1A, PPARGC1B, MED12L, KDM2B, TRRAP, KDM7A, PIAS3, ZXDC, KAT2B, CALCOCO1
Acaa1b	Bcl9l	Btbd3	Cebpb																										9.98386	Amino Acid:sodium Symporter Activity	7	3	SLC6A9, SLC38A2, SLC38A4
Acad11	Bcor	Btg2	Cecr2
Acadl	Bet1l	C1qtnf9	Celsr2
Acadm	Bfar	C330013E15Rik	Cenpa
Acat1	Bhlhb9	Cab39	Cenpl
Acbd4	Bmi1	Cacng7	Cep83os
Ackr2	Bnip3	Camk2n2	Ces1d
Acnat1	Bnip3l	Camta2	Ces2e
Acnat2	Bpgm	Capza2	Chac1
Aco2	Brms1	Casc4	Chd2
Acot1	Btbd19	Casp6	Chst14
Acot12	Btg3	Casz1	Chuk
Acot2	C030006K11Rik	Cbfa2t3	Cisd1
Acot3	C1galt1c1	Cblb	Clcn2
Acot4	C330018D20Rik	Cbx7	Clmn
Acot8	C920006O11Rik	Ccdc120	Cmtm8
Acox1	Caln1	Ccdc71l	Cnppd1
Acpp	Calr3	Ccdc73	Cnr2
Acrbp	Camk2b	Ccdc82	Cog5
Acsl1	Cbr1	Ccni	Col5a3
Acsm3	Cbx4	Cd83	Coq10b
Acss3	Ccdc142	Cda	Coq8a
Acvr2a	Ccdc152	Cdc42ep5	Coro7
Acvr2b	Ccdc85c	Cdk17	Cpsf4l
Adam11	Ccl6	Cdkn1a	Crebl2
Adam23	Ccnd3	Cdkn2aip	Crebrf
Adamts6	Cd1d1	Cdkn2c	Crybg1
Adap2	Cd36	Cdo1	Cryl1
Adck2	Cdc73	Cebpd	Csnk1g1
Adck5	Cdip1	Cend1	Cspg5
Adcy1	Cdkn1c	Cep97	Csrnp1
Adcy6	Celf2	Cept1	Ctdsp2
Adcy9	Cenpb	Cerk	Ctnnbip1
Adgre1	Cfd	Cerkl	Cul9
Adgrg2	Cgref1	Cfhr1	Cxcl14
Ado	Chchd10	Chd4	Cyb5r1
Adora1	Chchd2	Chic2	Cyp2a4
Adprhl2	Chrd	Chka	Cyp2b10
Adra1a	Chrna2	Chkb	Cyp2r1
Adra1b	Ciapin1	Chmp1b	Cyp4b1
Adra2a	Ciart	Chmp2b	Cyth3
Adrb2	Cidec	Chpf	D230025D16Rik
Adtrp	Cisd3	Chpf2	D830031N03Rik
Aff4	Clec7a	Chpt1	Dab2ip
Afmid	Cln6	Chrnb2	Dcaf17
Agap2	Cltb	Cirbp	Ddhd2
Agbl3	Cmbl	Cited2	Dennd3
Agmo	Cmpk1	Clcf1	Dennd4a
Ago1	Cnnm1	Cldn1	Depdc5
Ago4	Cntf	Cldnd1	Dhrs3
Agpat2	Cntnap1	Clock	Dhtkd1
Agpat3	Coa6	Clpx	Dip2a
Agt	Commd5	Clstn3	Disp2
Agtr1a	Comtd1	Cluh	Dixdc1
Ahcy	Cops2	Cmip	Dmwd
Ahdc1	Cox6b2	Cmpk2	Dnase1l1
Ahr	Cpox	Cmtm4	Dnmt3a
AI507597	Cpt1a	Cnksr3	Dqx1
Aifm2	Cpt1b	Cnnm3	Dsc2
Ak4	Cpt2	Cnst	Dstyk
Akap11	Crat	Cntrl	Dvl2
Akap5	Crcp	Cobll1	Dyrk1b
Alas1	Creb3l3	Col13a1	Dyrk2
Aldh3a2	Crebzf	Cpeb2	E330009J07Rik
Aldh6a1	Creg1	Cpeb4	E330011O21Rik
Aldob	Crls1	Crbn	Efna1
Alg10b	Csrp2	Crip2	Eif1
Alpl	Cth	Crot	Elk1
Als2cl	Ctsf	Crtc2	Elk4
Amer1	Ctsz	Cry1	Elmo2
Amigo1	Cux2	Csad	Emp2
Amigo2	Cxcl12	Csgalnact2	Enpp3
Amn1	Cyp17a1	Ctcfl	Epm2a
Amotl2	Cyp2c38	Ctcflos	Epop
Angptl4	Cyp2c39	Ctdspl2	Erbb3
Ankrd12	Cyp2d26	Ctf1	Ercc5
Ankrd13b	Cyp2d9	Ctif	Erf
Ankrd16	Cyp2e1	Cyp26b1	Errfi1
Ankrd23	Cyp3a11	Cyp2j9	Etfbkmt
Ankrd28	Cyp3a13	Cyp39a1	Etnk2
Ankrd33b	Cyp3a25	Cyp4f15	Extl1
Ankrd50	Cyp3a59	Cyp4f17	Fads3
Anln	Cyp46a1	Cyp4f39	Fam117b
Ano1	Cyp4a10	Cyp8b1	Fam160a1
Ano10	Cyp4a14	D130020L05Rik	Fam210a
Anxa11	Cyp4a31	D430041D05Rik	Fam227a
Ap2a2	Cyp4a32	D630044L22Rik	Fam76a
Ap4m1	D230017M19Rik	D7Ertd143e	Fancm
Ap5b1	Dbp	Dact2	Farp2
Apbb2	Dcakd	Dapk1	Fbf1
Apoa4	Dcun1d4	Dcaf10	Fbxl20
Apoa5	Ddx28	Dcaf6	Fbxo32
Apob	Decr1	Dcstamp	Fchsd2
Apobec1	Decr2	Ddi2	Fgfrl1
Apoc2	Dedd2	Ddx3y	Fitm1
Apoe	Dennd6b	Defb1	Flcn
Appl1	Derl3	Desi2	Fmo4
Aqp11	Det1	Dgke	Fnip1
Aqp4	Dffb	Dgkh	Fosl2
Arel1	Dgat1	Dhx40	Foxk1
Arg1	Dhrs13	Dleu2	Foxo1
Arhgap23	Dhrs4	Dnajc19	Foxo3
Arhgap24	Dio1	Dnajc28	Foxp2
Arhgap5	Dlec1	Dnmbp	Fst
Arhgef10l	Dmtf1	Dnmt3b	Fzd4
Arhgef16	Dnaja2	Dot1l	Fzd6
Arhgef19	Dnaja3	Dpyd	G6pc
Arhgef3	Dnajb4	Dr1	Gab1
Arhgef37	Dnajc12	Dram2	Gab2
Arhgef40	Dnal4	Dtx4	Gadd45g
Arhgef7	Dnase2a	Dusp10	Gan
Arid3a	Dpy19l1	Dusp3	Garem1
Arid5a	Dtnb	Dusp6	Gas2
Arih2	Dusp28	Dusp8	Gch1
Arl13b	E030018B13Rik	E2f3	Gfod1
Arl15	E130317F20Rik	Eda	Gigyf1
Arl2bp	E430018J23Rik	Efna5	Glt1d1
Arl4a	Ech1	Efnb1	Glt28d2
Arl4d	Eci1	Egln3	Gm13363
Armcx5	Eci2	Egr1	Gm16023
Arntl	Eef1akmt4	Elmod3	Gm16548
Arrdc4	Efhd2	Elovl2	Gm17484
Arsa	Egln1	Elovl3	Gm2a
As3mt	Ehhadh	Elovl5	Gm5524
Asap1	Ei24	Eml3	Gmnn
Asap2	Eid2b	Enc1	Gna13
Asap3	Eif1a	Eps8l2	Gne
Asb1	Eif4ebp3	Erbin	Gnmt
Asb7	Eif5	Erich1	Gpbp1l1
Asic1	Eif6	Etfrf1	Gpcpd1
Asic5	Ell	Etnppl	Gpr146
Asl	Emc6	Evi5	Gpr157
Aspa	Emc8	Exo5	Gpr162
Aspg	Eme2	F830016B08Rik	Gramd4
Asxl1	Eml5	Fam126b	Grpel2
Atat1	Epb41	Fam13b	Gtpbp2
Atf3	Epb41l4aos	Fam166b	Gusb
Atf5	Epha2	Fam174a	Gxylt1
Atg16l2	Ephx1	Fam199x	H2afv
Atg2a	Ephx2	Fam209	H2-Q1
Atg4d	Eri2	Fam20a	H6pd
Atl2	Esrra	Fam20b	Hdac4
Atm	Etfdh	Fam210b	Heca
Atoh8	Eva1a	Fam222a	Hectd4
Atp10d	F9	Fam234a	Herc1
Atp11c	Fabp2	Fam234b	Herc3
Atp13a2	Fabp7	Fam241a	Hivep2
Atp13a3	Fam107b	Fam53b	Hnf4aos
Atp2a2	Fam120aos	Fam76b	Hnrnpl
Atp6ap2	Fam122a	Fam89a	Homez
Atp9a	Fam131c	Fam8a1	Hook2
Atxn1	Fam13a	Fam98c	Hook3
Atxn10	Fam160b1	Fas	Hps4
Atxn2	Fam214b	Fbxl17	Hsd3b7
Atxn7l3	Fam89b	Fbxl22	Hspg2
AU022252	Fan1	Fbxo21	Hunk
Avl9	Fbp2	Fbxo44	Hykk
Avpr1a	Fbxl12	Fbxo8	Iffo1
AW011738	Fbxo31	Fcamr	Igfbp1
Axin2	Fermt1	Fcgrt	Igsf8
B230206H07Rik	Fgf1	Fcho2	Inpp5k
B230208H11Rik	Fgf21	Fem1c	Insr
B230219D22Rik	Fgl1	Fendrr	Ip6k1
B3galt1	Fhod3	Fignl2	Ip6k2
B3gat3	Fkbp5	Fitm2	Ipmk
B430010I23Rik	Fmo2	Flvcr2	Iqce
B930025P03Rik	Fnbp1l	Fmnl2	Ireb2
Bace1	Frat2	Fmr1	Irf2bp2
Bag4	Fzd8	Fosb	Itga3
Bahd1	G0s2	Fpgs	Itgb5
Baiap2	Gaa	Frat1	Itpripl1
Bbox1	Gabrd	Fundc1	Izumo4
BC024386	Gadd45b	Fundc2	Jade2
BC029722	Galk1	Fzd1	Jag1
BC048403	Gas2l1	Fzd5	Jak2
BC051226	Gata6	G6pc2	Junb
Bcap29	Gda	Gabarapl1	Kat2b
Bche	Gde1	Gal3st1	Kcna2
Bcl2l11	Gemin2	Galnt2	Kcnj8
Bcl2l13	Gfra1	Gas1	Kcnk5
Bcl7c	Ginm1	Gatd1	Kdm2b
Bcl9	Gjc3	Gcnt4	Kdm4b
Bcl9l	Gk	Gcnt7	Kdm7a
Bcor	Gk2	Gem	Kdr
Bend7	Glrx	Gfer	Khnyn
Bet1	Gm10033	Gfod2	Kif16b
Bet1l	Gm10804	Ggh	Kif1b
Bfar	Gm11837	Gldc	Klf11
Bhlhb9	Gm15441	Gm10007	Klf12
Bik	Gm15638	Gm10532	Klf13
Bmf	Gm15708	Gm15401	Klf16
Bmi1	Gm15760	Gm15663	Klf9
Bmp2k	Gm16157	Gm16982	Klhdc8b
Bmpr2	Gm16537	Gm16998	Klhl21
Bmt2	Gm16573	Gm19522	Klhl24
Bnip3	Gm20324	Gm20337	Klhl3
Bnip3l	Gm20604	Gm2061	Kremen1
Bok	Gm2083	Gm27021	Lamc1
Bpgm	Gm3336	Gm31508	Lars2
Braf	Gm3414	Gm44502	Lats2
Brap	Gm4285	Gm4952	Ldlrad4
Brca2	Gm44805	Gm5065	Ldlrap1
Brdt	Gm45916	Gm5481	Leng8
Brf1	Gm4737	Gm6377	Leprot
Brms1	Gm6194	Gm7072	Lgr4
Btbd19	Gm6568	Gm8615	Lhfpl2
Btbd3	Gm7467	Gna12	Lhx6
Btg1	Gm867	Gnb4	Lipe
Btg2	Gnl1	Golga5	Lipg
Btg3	Golt1a	Golph3	Lmbr1l
Btla	Gpat4	Got1	Lmln
C030006K11Rik	Gpatch3	Gpat3	Lnpep
C1galt1c1	Gpc1	Gpatch2l	Loxl4
C1qtnf9	Gpd1	Gpm6a	Lpcat3
C330013E15Rik	Gpd1l	Gpr135	Lpin2
C330018D20Rik	Gpr17	Grhl1	Lrig2
C4b	Gpr62	Gtf2e1	Lrit1
C77080	Gpt	Gtf2ird1	Lrit2
C920006O11Rik	Gpt2	Gtse1	Lrp1
Cab39	Gpx1	H2afz	Lrp12
Cabyr	Grcc10	Hal	Lrp3
Cacng7	Grin3b	Hamp	Lrp6
Calcoco1	Grina	Hcn2	Lrrc56
Caln1	Grn	Hdac5	Lsm10
Calr3	Gsto1	Hectd1	Lurap1l
Camk2b	Gstt2	Herpud2	Maf1
Camk2d	Gt(ROSA)26Sor	Hilpda	Mafb
Camk2n2	Guk1	Hipk3	Magix
Camta2	H2afy2	Hnrnpa0	Man2a2
Capn10	H2-Ob	Hr	Map2k5
Capza2	Hacd3	Htra3	Mapk15
Card10	Hadha	Hyal2	Marc1
Carf	Hadhb	Id2	Marf1
Carhsp1	Hdc	Id3	Mast4
Carns1	Hic2	Id4	Mat2b
Casc4	Hist1h1c	Ier2	Mbd1
Casp6	Hlf	Ifngr2	Mbtd1
Casp9	Hmgcl	Igip	Mcc
Casz1	Hmgcs2	Il1rn	Mecp2
Cbfa2t2	Hnrnpdl	Il22ra1	Med12l
Cbfa2t3	Hpd	Il4ra	Megf8
Cblb	Hprt	Ilvbl	Megf9
Cblc	Hsd17b10	Impa2	Mfsd2a
Cbr1	Hsd17b11	Impad1	Mfsd4a
Cbx4	Hsd17b13	Inafm2	Mindy2
Cbx7	Hsd17b4	Ing2	Mir22
Ccdc120	Hsdl2	Inhbb	Mir6236
Ccdc142	Hspa8	Insig2	Mknk2
Ccdc152	Hspb1	Irs1	Mllt6
Ccdc171	Hspb6	Irs2	Mlxip
Ccdc18	Htatip2	Itga2	Mnt
Ccdc28a	Icam1	Itga4	Mrgpre
Ccdc71l	Icam4	Itga5	Mrnip
Ccdc73	Id1	Itgav	Mroh2a
Ccdc82	Ier5	Itpka	Mroh8
Ccdc85c	Ifit1	Josd1	Mtm1
Ccl6	Ifnar2	Jun	Mug2
Ccnd3	Ifrd1	Jund	Mug-ps1
Ccng2	Igfbp2	Kdsr	Mup20
Ccni	Igfbp4	Kif1c	Mxra8
Ccnl1	Igsf11	Kifc2	Myc
Cd1d1	Igtp	Kiss1r	Mycl
Cd247	Il15ra	Klb	N4bp2l1
Cd36	Il20rb	Klf3	Nbeal1
Cd83	Il4i1	Klhdc3	Ncapd3
Cda	Il6ra	Klhdc7b	Ndst1
Cdadc1	Imp3	Klhdc8a	Ndst2
Cdc14b	Impact	Klhl11	Ndufa4l2
Cdc42bpa	Inca1	Klhl12	Nectin2
Cdc42bpg	Inhbc	Klhl26	Nedd1
Cdc42ep5	Inhbe	Kras	Nek8
Cdc73	Irak2	Krt23	Nemp1
Cdip1	Irf7	Lamp2	Ngef
Cdk17	Irgm2	Lcorl	Nipal3
Cdk19	Isyna1	Leng9	Nln
Cdk2	Itga7	Leprotl1	Nlrc5
Cdkn1a	Ivns1abp	Lgalsl	Nod1
Cdkn1c	Jup	Lin54	Npc1
Cdkn2aip	Kank3	Lipa	Nr1d2
Cdkn2c	Kcmf1	Llgl2	Nr1i2
Cdkn2d	Kcnc3	Lmbrd1	Nr2c2
Cdo1	Kcnn1	Lmo4	Nr6a1
Cds2	Kcnq1ot1	Lnx2	Oaf
Cebpb	Kctd13	Lonrf3	Ocln
Cebpd	Kctd15	Lor	Odf2
Cecr2	Kctd17	Lrfn3	Olig1
Celf2	Kctd18	Lrp5	Ormdl3
Celsr2	Kdm6b	Lrrc15	Osbpl3
Cend1	Khdrbs3	Lrrc20	Pald1
Cenpa	Kiss1	Lrrc8a	Pank1
Cenpb	Klf1	Lsm11	Pank3
Cenpl	Klf15	Lypla1	Paqr3
Cep83os	Klhl25	Lysmd3	Pard3b
Cep97	Klhl7	Lyve1	Pcgf5
Cept1	Lamb3	Mad2l2	Pck1
Cerk	Lbp	Maf	Pcmtd2
Cerkl	Lcat	Mafg	Pde2a
Ces1d	Ldb1	Man1a	Pde4b
Ces2e	Ldha	Man2a1	Pde4c
Cfd	Lepr	Manea	Pde4d
Cfhr1	Lgals4	Map1lc3b	Pde7b
Cgref1	Lgals6	Map3k10	Pdp2
Chac1	Lhpp	Map3k15	Pdpk1
Chchd10	Lims2	Map4k4	Pdpr
Chchd2	Lncbate1	Map7	Per3
Chd2	Lncppara	Mapk1ip1	Phf20
Chd4	LOC102632463	Mapk4	Phf7
Chic2	LOC102640673	Mapkapk2	Phlpp2
Chka	Lpgat1	Mapre3	Pias3
Chkb	Lrg1	March6	Pign
Chmp1b	Lrif1	March7	Pik3c2g
Chmp2b	Lrp4	March9	Pik3c3
Chpf	Lrrc29	Mastl	Pik3cb
Chpf2	Ltbr	Mbtps2	Pik3ip1
Chpt1	Ly6d	Mcu	Pim1
Chrd	Mab21l2	Mdfic	Pim3
Chrna2	Map1lc3a	Mef2d	Pisd-ps1
Chrnb2	Map3k12	Mex3c	Pitpnm2
Chst14	March2	Mfsd14b	Pkd1
Chuk	Mat1a	Mia3	Pkdrej
Ciapin1	Matr3	Mib1	Pkn1
Ciart	Mcrip2	Mical2	Plekhg5
Cidec	Mgll	Micalcl	Plk3
Cirbp	Mgrn1	Mid1	Plscr3
Cisd1	Mical3	Mier3	Pmepa1
Cisd3	Mief2	Mif4gd	Polg
Cited2	Miga2	Mir1892	Polg2
Clcf1	Miip	Mir21a	Pou2f1
Clcn2	Mir3968	Mir22hg	Ppara
Cldn1	Mir6516	Mir291b	Ppargc1a
Cldnd1	Mitf	Mir671	Ppargc1b
Clec7a	Mlycd	Mmd	Ppm1b
Clmn	Mmp14	Mob2	Ppm1k
Cln6	Moap1	Mogat1	Ppp1cc
Clock	Mocs3	Morf4l1b	Ppp1r15a
Clpx	Mospd3	Mpzl1	Ppp1r16a
Clstn3	Mrpl17	Mrap	Ppp1r1b
Cltb	Mrpl34	Mreg	Ppp1r3g
Cluh	Mrps26	Msi2	Ppp6r2
Cmbl	Mt1	Mthfr	Prkcd
Cmip	Mt2	Mtmr1	Prodh
Cmpk1	Mtdh	Mtnr1a	Prpf18
Cmpk2	Mtg1	Mturn	Prpf40b
Cmtm4	Mthfd1l	Mtx3	Psd3
Cmtm8	Mtmr12	Mustn1	Pskh1
Cnksr3	Mtmr4	Mxi1	Pth1r
Cnnm1	Mtmr7	Mylip	Ptp4a1
Cnnm3	Mup11	Naa30	Ptprf
Cnppd1	Mup12	Naaladl2	Ptprs
Cnr2	Mup18	Nadk2	Rab17
Cnst	Mx1	Nat2	Rab3d
Cntf	Mx2	Ncapg	Rab43
Cntnap1	Mybph	Ncaph2	Ralgapa2
Cntrl	Myom1	Nceh1	Ralgps2
Coa6	Naa50	Ndrg1	Rasa2
Cobll1	Naa60	Nectin1	Rasal2
Cog5	Nampt	Nectin3	Rasgef1b
Col13a1	Nat1	Nedd4l	Rbl2
Col5a3	Nepro	Nek2	Rbm33
Commd5	Nfkbia	Nek7	Rbms1
Comtd1	Nfkbiz	Net1	Rc3h1
Cops2	Nle1	Neu3	Reck
Coq10b	Nlrp12	Nfil3	Reps2
Coq8a	Nnmt	Nfkbil1	Retreg2
Coro7	Nnt	Nim1k	Rgr
Cox6b2	Noct	Nipal1	Rgs1
Cpeb2	Nodal	Nlgn2	Rgs12
Cpeb4	Nr1i3	Nmt2	Rhbdd3
Cpox	Nr2f2	Nnat	Rhou
Cpsf4l	Nrbp2	Notch1	Ric1
Cpt1a	Nrtn	Notum	Rictor
Cpt1b	Nt5dc3	Noxo1	Rilpl2
Cpt2	Ntrk1	Npas2	Rin2
Crat	Nudt18	Npnt	Rmnd5a
Crbn	Nup62	Nr2c2ap	Rnf103
Crcp	Nus1	Nr4a1	Rnf125
Creb3l3	Oat	Nr4a2	Rnf152
Crebl2	Ocstamp	Nr4a3	Rnf167
Crebrf	Olfm2	Nrip1	Rnf169
Crebzf	Oplah	Nt5e	Rnf38
Creg1	Optn	Ntn4	Rnf4
Crip2	P2ry1	Nuak1	Robo4
Crls1	P3h1	Nudt4	Rora
Crot	Papolb	Nup62cl	Rorc
Crtc2	Paqr7	Nxt2	Rpl22l1
Cry1	Pbld1	Odf3b	Rps6ka1
Crybg1	Pbx1	Omd	Rps6ka5
Cryl1	Pcbp4	Opn3	Rwdd3
Csad	Pcp4l1	Orai3	Rxra
Csgalnact2	Pcsk4	Osbpl11	S100pbp
Csnk1g1	Pcx	Otud1	S1pr2
Cspg5	Pdzrn3	Paip1	Samd8
Csrnp1	Per1	Pcgf2	Sash1
Csrp2	Pex11a	Pcsk6	Sbno2
Ctcfl	Pex14	Pde3b	Scap
Ctcflos	Pex19	Pde4a	Scarb2
Ctdsp2	Pfkfb2	Pde7a	Scd1
Ctdspl2	Pfn2	Pdgfc	Sds
Ctf1	Pgap1	Pdgfra	Sec22c
Cth	Pgm3	Pdk4	Sec31b
Ctif	Picalm	Pdp1	Serinc5
Ctnnbip1	Pigl	Pdzd8	Serpina3g
Ctsf	Pigp	Peg3	Setx
Ctsz	Pik3ap1	Peg3os	Sfmbt1
Cul9	Pkd2l2	Peli2	Sfxn5
Cux2	Pknox2	Peli3	Sgms2
Cxcl12	Pla2g12a	Perp	Sh2b3
Cxcl14	Pla2g7	Pex13	Sh3bp4
Cyb5r1	Plbd2	Pex3	Sh3pxd2a
Cyp17a1	Plcl2	Pgrmc2	Shank2
Cyp26b1	Plekhb1	Phc1	Shf
Cyp2a4	Plin4	Phf13	Sik1
Cyp2b10	Plin5	Phip	Sik3
Cyp2c38	Pllp	Phospho1	Sirt1
Cyp2c39	Plod1	Phtf1os	Sirt3
Cyp2d26	Plpp2	Pi4k2b	Slc10a5
Cyp2d9	Pmm1	Pigm	Slc12a6
Cyp2e1	Pnldc1	Pigx	Slc12a9
Cyp2j9	Pnpla2	Pik3c2a	Slc15a4
Cyp2r1	Polr3h	Pink1	Slc17a8
Cyp39a1	Pomt2	Pithd1	Slc19a2
Cyp3a11	Por	Pitpnm1	Slc23a2
Cyp3a13	Ppa1	Pitx3	Slc25a25
Cyp3a25	Pptc7	Plekha1	Slc25a30
Cyp3a59	Proca1	Plin2	Slc25a32
Cyp46a1	Proser2	Pnkd	Slc25a33
Cyp4a10	Prox1	Pnpla8	Slc25a47
Cyp4a14	Psap	Pnrc1	Slc25a48
Cyp4a31	Psmd9	Pogk	Slc25a51
Cyp4a32	Ptdss1	Pon2	Slc26a11
Cyp4b1	Ptma	Pou6f1	Slc27a5
Cyp4f15	Pym1	Ppm1a	Slc30a4
Cyp4f17	Qsox2	Ppp1cb	Slc35g1
Cyp4f39	R3hdml	Ppp1r3c	Slc38a2
Cyp8b1	R74862	Ppp2r1b	Slc38a4
Cyth3	Rab18	Ppp2r2d	Slc38a9
D130020L05Rik	Rab33b	Ppp3r1	Slc43a2
D230017M19Rik	Rabac1	Prdx6b	Slc44a1
D230025D16Rik	Rabl3	Prkci	Slc6a8
D430041D05Rik	Rad51b	Prob1	Slc6a9
D630044L22Rik	Ranbp2	Prox2	Slc7a2
D7Ertd143e	Ranbp3l	Prune1	Slc8b1
D830031N03Rik	Rapgef1	Psen2	Smad9
Dab2ip	Rapgef4	Ptbp2	Smurf1
Dact2	Rasl11b	Ptbp3	Snx30
Dapk1	Rasl2-9	Ptpa	Soat2
Dbp	Rassf5	Pttg1ip	Socs3
Dcaf10	Rbks	Pxmp4	Socs7
Dcaf17	Rbm3	Pxylp1	Sort1
Dcaf6	Rbm38	Qk	Sphk2
Dcakd	Rbp4	Qpct	Spin1
Dcstamp	Rce1	Rab11fip4	Sptbn2
Dcun1d4	Rdh13	Rab12	Srrm4
Ddhd2	Rdh9	Rab21	Srsf5
Ddi2	Reep6	Rab30	Ssh2
Ddx28	Retsat	Rab34	Ssh3
Ddx3y	Rfesd	Rabgef1	St5
Decr1	Rhbdd2	Rabggtb	Stab1
Decr2	Riok3	Rad51d	Stab2
Dedd2	Ripk2	Rad54b	Stard5
Defb1	Rlim	Ranbp10	Stat3
Dennd3	Rmrp	Rap2c	Stat5b
Dennd4a	Rnf113a2	Rarres1	Stk17b
Dennd6b	Rnf19a	Rasd1	Stk24
Depdc5	Rpph1	Rb1	Stk35
Derl3	Rps6kb1	Rbpms	Stk35os1
Desi2	Rrp36	Rcl1	Strbp
Det1	Rsad1	Rdh16	Sun1
Dffb	Rsad2	Rdh18-ps	Sun2
Dgat1	Rusc1	Reep4	Susd1
Dgke	S100a10	Retreg1	Syde2
Dgkh	S100a13	Rfx4	Syne1
Dhrs13	S1pr5	Rfxank	Syne2
Dhrs3	Saa3	Rhbdf1	Syne3
Dhrs4	Sall1	Rhbdf2	Synm
Dhtkd1	Samd1	Rhno1	Taok2
Dhx40	Sat2	Rhob	Tapt1
Dio1	Sbk1	Rhoc	Tat
Dip2a	Sbsn	Rhod	Tbc1d30
Disp2	Scand1	Rhoq	Tbc1d8
Dixdc1	Sdc1	Rilpl1	Tbl1xr1
Dlec1	Sdhaf1	Rnaseh2c	Tcf19
Dleu2	Sdsl	Rnd1	Tcf20
Dmtf1	Sec23a	Rnf11	Tcim
Dmwd	Sec24d	Rnf128	Tcp11l2
Dnaja2	Selenop	Rnf138	Tctex1d4
Dnaja3	Selenow	Rnf144a	Tec
Dnajb4	Serinc2	Rnf223	Tecpr2
Dnajc12	Serpina3m	Rnft1	Tenm3
Dnajc19	Serpina3n	Rom1	Tet2
Dnajc28	Serpine1	Rsbn1	Tet3
Dnal4	Setd4	Rsc1a1	Tex30
Dnase1l1	Sft2d3	Rspo1	Tfdp2
Dnase2a	Sftpa1	Rtf2	Tgfbr3l
Dnmbp	Shb	Rtn4rl1	Thap4
Dnmt3a	Siah1a	Rufy4	Tigd2
Dnmt3b	Sidt2	Rusc2	Tiparp
Dot1l	Sipa1l2	S100a9	Tk1
Dpy19l1	Slc16a12	Sall2	Tlr5
Dpyd	Slc16a5	Samd4	Tmc6
Dqx1	Slc16a6	Sap30l	Tmem131l
Dr1	Slc16a7	Scarb1	Tmem140
Dram2	Slc18a1	Sco2	Tmem164
Dsc2	Slc19a1	Sema4b	Tmem170b
Dstyk	Slc1a2	Sema5b	Tmem183a
Dtnb	Slc20a1	Sema6b	Tmem256
Dtx4	Slc22a3	Serinc1	Tmie
Dusp10	Slc22a5	Serinc3	Tmppe
Dusp28	Slc25a10	Serpinb1a	Tmprss6
Dusp3	Slc25a13	Serpinb6b	Tnfrsf1b
Dusp6	Slc25a20	Sesn2	Tnk2
Dusp8	Slc25a34	Sgk1	Tnks
Dvl2	Slc27a1	Sgk2	Tnrc6b
Dyrk1b	Slc27a2	Sgpp1	Tom1l2
Dyrk2	Slc2a1	Sgsm2	Tomm20
E030018B13Rik	Slc30a1	Sh3bgrl	Tor1aip2
E130317F20Rik	Slc30a3	Shisa8	Traf4
E2f3	Slc37a4	Siah2	Trafd1
E330009J07Rik	Slc39a13	Sik2	Tro
E330011O21Rik	Slc40a1	Skil	Trp53inp1
E430018J23Rik	Slc41a3	Slc12a2	Trp53inp2
Ech1	Slc48a1	Slc16a1	Trrap
Eci1	Slc52a2	Slc16a10	Tsc1
Eci2	Slc6a16	Slc16a13	Tsc22d4
Eda	Slc6a21	Slc17a1	Tspan14
Eef1akmt4	Slco1a4	Slc17a2	Tspyl4
Efhd2	Smim19	Slc17a5	Ttc23
Efna1	Smim26	Slc18a2	Ttc39b
Efna5	Smim4	Slc18b1	Ttc39c
Efnb1	Smlr1	Slc22a15	Ttyh3
Egln1	Smpd5	Slc25a15	Txnip
Egln3	Snapc4	Slc25a16	Ube2h
Egr1	Snhg17	Slc25a22	Ubtd1
Ehhadh	Snhg3	Slc25a42	Ubtd2
Ei24	Snhg4	Slc25a46	Ubxn7
Eid2b	Snhg5	Slc27a4	Ugt2b38
Eif1	Sox6os	Slc30a10	Ugt2b5
Eif1a	Sox9	Slc34a2	Ugt3a1
Eif4ebp3	Spryd3	Slc35a3	Uhrf1bp1
Eif5	Srxn1	Slc35f2	Ulk1
Eif6	Ss18l2	Slc36a4	Upp2
Elk1	St3gal5	Slc39a5	Uri1
Elk4	Star	Slc39a8	Ushbp1
Ell	Stbd1	Slc45a3	Usp28
Elmo2	Stim1	Slc4a4	Usp32
Elmod3	Stt3b	Smad6	Usp49
Elovl2	Suco	Smagp	Usp6nl
Elovl3	Sulf2	Smarcd1	Utrn
Elovl5	Sult1a1	Smim13	Vezt
Emc6	Sybu	Smpdl3a	Vps13a
Emc8	Synpo	Snhg12	Vps13c
Eme2	Taf1d	Snx21	Vps13d
Eml3	Taf7	Snx24	Wdfy3
Eml5	Tango2	Snx33	Wdr6
Emp2	Tatdn2	Sorbs3	Wdr81
Enc1	Tbcc	Sowahb	Wdr90
Enpp3	Tcta	Sowahc	Wdr91
Epb41	Tdo2	Sox12	Wfdc21
Epb41l4aos	Tedc2	Sp3	Wipi1
Epha2	Tef	Spaca6	Wnk4
Ephx1	Ten1	Spast	Wnt9a
Ephx2	Tex264	Spc25	Wsb1
Epm2a	Tfam	Spon2	Wwtr1
Epop	Tgfbrap1	Spopl	Ypel2
Eps8l2	Tgm4	Sppl2a	Ypel3
Erbb3	Thap11	Sppl2b	Ypel5
Erbin	Thap3	Srcin1	Zbed5
Ercc5	Tigd5	Ssc4d	Zbed6
Erf	Timm10	Ssh1	Zbtb10
Eri2	Tm4sf4	Ssx2ip	Zbtb42
Erich1	Tmed4	Stat5a	Zbtb44
Errfi1	Tmed5	Stk40	Zbtb46
Esrra	Tmem120a	Stx12	Zc3h12a
Etfbkmt	Tmem134	Stx1b	Zdhhc20
Etfdh	Tmem189	Stx2	Zfand2b
Etfrf1	Tmem203	Suds3	Zfand4
Etnk2	Tmem219	Sult1d1	Zfp169
Etnppl	Tmem243	Syap1	Zfp318
Eva1a	Tmem251	Sycp3	Zfp369
Evi5	Tmem255a	Syt3	Zfp36l2
Exo5	Tmem259	Tab2	Zfp512b
Extl1	Tmem267	Tab3	Zfp626
F830016B08Rik	Tmem33	Taok3	Zfp655
F9	Tmem37	Tas1r2	Zfp740
Fabp2	Tmem41a	Tbc1d12	Zfp799
Fabp7	Tmem53	Tbc1d15	Zfp867
Fads3	Tmem82	Tbc1d16	Zfp871
Fam107b	Tmem98	Tbc1d20	Zfp945
Fam117b	Tmtc1	Tbc1d8b	Zfyve26
Fam120aos	Tnfaip8l1	Tdrp	Zkscan14
Fam122a	Tns2	Tesk1	Zmym3
Fam126b	Tomm40l	Tfr2	Zmym5
Fam131c	Tor1a	Tgoln1	Zswim4
Fam13a	Tor1b	Tgoln2	Zxdc
Fam13b	Tor2a	Tjp3
Fam160a1	Tox	Tk2
Fam160b1	Tpgs1	Tlr12
Fam166b	Tpm2	Tm4sf1
Fam174a	Tpp1	Tmcc3
Fam199x	Trabd	Tmed7
Fam209	Trex1	Tmem106b
Fam20a	Trim24	Tmem123
Fam20b	Trim80	Tmem131
Fam210a	Trmt1	Tmem136
Fam210b	Trmt10c	Tmem170
Fam214b	Trnau1ap	Tmem171
Fam222a	Trpm4	Tmem245
Fam227a	Trub2	Tmem263
Fam234a	Tsc22d3	Tmem30a
Fam234b	Tspan31	Tmem30b
Fam241a	Tspan4	Tmem47
Fam53b	Tspo	Tmem56
Fam76a	Ttll8	Tmem62
Fam76b	Tuba8	Tmem64
Fam89a	Tusc1	Tmem86a
Fam89b	Tusc2	Tmprss2
Fam8a1	Uap1l1	Tmtc2
Fam98c	Ube2d3	Tnfaip2
Fan1	Ube2e2	Tnfrsf12a
Fancm	Ube2g2	Tor3a
Farp2	Ube2v2	Tprn
Fas	Ubox5	Tpte
Fbf1	Ubqln2	Tram2
Fbp2	Ubxn6	Treh
Fbxl12	Ucp2	Trib1
Fbxl17	Ufsp1	Trib3
Fbxl20	Ugt2b34	Trim2
Fbxl22	Ugt2b37	Trim23
Fbxo21	Unc5b	Trim25
Fbxo31	Ung	Trim37
Fbxo32	Uqcc3	Tspan12
Fbxo44	Usp18	Tspan33
Fbxo8	Usp2	Ttbk2
Fcamr	Usp44	Ttc3
Fcgrt	Vamp8	Ttpa
Fcho2	Vldlr	Txndc15
Fchsd2	Vmac	Tymp
Fem1c	Vnn1	Ube2g1
Fendrr	Vps37b	Ubl3
Fermt1	Vsig10l	Ubxn1
Fgf1	Vwa8	Unc119
Fgf21	Wdr34	Unc119b
Fgfrl1	Wdr73	Unc79
Fgl1	Wee1	Urml
Fhod3	Wfdc2	Usp35
Fignl2	Wfikkn1	Uvssa
Fitm1	Wnt5a	Vbp1
Fitm2	Wnt5b	Vps54
Fkbp5	Xpa	Wbp1l
Flcn	Zap70	Wdr26
Flvcr2	Zbtb48	Wdtc1
Fmnl2	Zbtb7c	Whrn
Fmo2	Zc3h10	Wrnip1
Fmo4	Zfand2a	Xk
Fmr1	Zfas1	Xrcc3
Fnbp1l	Zfp112	Yaf2
Fnip1	Zfp113	Yes1
Fosb	Zfp189	Yod1
Fosl2	Zfp213	Zbtb11os1
Foxk1	Zfp386	Zbtb22
Foxo1	Zfp423	Zbtb41
Foxo3	Zfp444	Zc3h12d
Foxp2	Zfp51	Zc3h6
Fpgs	Zfp518a	Zfand5
Frat1	Zfp524	Zfand6
Frat2	Zfp574	Zfp174
Fst	Zfp593	Zfp26
Fundc1	Zfp597	Zfp281
Fundc2	Zfp608	Zfp292
Fzd1	Zfp612	Zfp316
Fzd4	Zfp622	Zfp354c
Fzd5	Zfp661	Zfp358
Fzd6	Zfp746	Zfp362
Fzd8	Zfp759	Zfp367
G0s2	Zfp771	Zfp385a
G6pc	Zfp775	Zfp395
G6pc2	Zfp777	Zfp551
Gaa	Zfp91	Zfp606
Gab1	Zfp942	Zfp639
Gab2	Zfp943	Zfp654
Gabarapl1	Zfp956	Zfp703
Gabrd	Zfp958	Zfp707
Gadd45b	Zfp994	Zfp715
Gadd45g	Znhit2	Zfp72
Gal3st1	Zwint	Zfp729b
Galk1		Zfp758
Galnt2		Zfp810
Gan		Zfp839
Garem1		Zfp868
Gas1		Zfp935
Gas2		Zfp949
Gas2l1		Zfp953
Gata6		Zfpm1
Gatd1		Zkscan1
Gch1		Zkscan17
Gcnt4		Zscan25
Gcnt7		Zxdb
Gda
Gde1
Gem
Gemin2
Gfer
Gfod1
Gfod2
Gfra1
Ggh
Gigyf1
Ginm1
Gjc3
Gk
Gk2
Gldc
Glrx
Glt1d1
Glt28d2
Gm10007
Gm10033
Gm10532
Gm10804
Gm11837
Gm13363
Gm15401
Gm15441
Gm15638
Gm15663
Gm15708
Gm15760
Gm16023
Gm16157
Gm16537
Gm16548
Gm16573
Gm16982
Gm16998
Gm17484
Gm19522
Gm20324
Gm20337
Gm20604
Gm2061
Gm2083
Gm27021
Gm2a
Gm31508
Gm3336
Gm3414
Gm4285
Gm44502
Gm44805
Gm45916
Gm4737
Gm4952
Gm5065
Gm5481
Gm5524
Gm6194
Gm6377
Gm6568
Gm7072
Gm7467
Gm8615
Gm867
Gmnn
Gna12
Gna13
Gnb4
Gne
Gnl1
Gnmt
Golga5
Golph3
Golt1a
Got1
Gpat3
Gpat4
Gpatch2l
Gpatch3
Gpbp1l1
Gpc1
Gpcpd1
Gpd1
Gpd1l
Gpm6a
Gpr135
Gpr146
Gpr157
Gpr162
Gpr17
Gpr62
Gpt
Gpt2
Gpx1
Gramd4
Grcc10
Grhl1
Grin3b
Grina
Grn
Grpel2
Gsto1
Gstt2
Gt(ROSA)26Sor
Gtf2e1
Gtf2ird1
Gtpbp2
Gtse1
Guk1
Gusb
Gxylt1
H2afv
H2afy2
H2afz
H2-Ob
H2-Q1
H6pd
Hacd3
Hadha
Hadhb
Hal
Hamp
Hcn2
Hdac4
Hdac5
Hdc
Heca
Hectd1
Hectd4
Herc1
Herc3
Herpud2
Hic2
Hilpda
Hipk3
Hist1h1c
Hivep2
Hlf
Hmgcl
Hmgcs2
Hnf4aos
Hnrnpa0
Hnrnpdl
Hnrnpl
Homez
Hook2
Hook3
Hpd
Hprt
Hps4
Hr
Hsd17b10
Hsd17b11
Hsd17b13
Hsd17b4
Hsd3b7
Hsdl2
Hspa8
Hspb1
Hspb6
Hspg2
Htatip2
Htra3
Hunk
Hyal2
Hykk
Icam1
Icam4
Id1
Id2
Id3
Id4
Ier2
Ier5
Iffo1
Ifit1
Ifnar2
Ifngr2
Ifrd1
Igfbp1
Igfbp2
Igfbp4
Igip
Igsf11
Igsf8
Igtp
Il15ra
Il1rn
Il20rb
Il22ra1
Il4i1
Il4ra
Il6ra
Ilvbl
Imp3
Impa2
Impact
Impad1
Inafm2
Inca1
Ing2
Inhbb
Inhbc
Inhbe
Inpp5k
Insig2
Insr
Ip6k1
Ip6k2
Ipmk
Iqce
Irak2
Ireb2
Irf2bp2
Irf7
Irgm2
Irs1
Irs2
Isyna1
Itga2
Itga3
Itga4
Itga5
Itga7
Itgav
Itgb5
Itpka
Itpripl1
Ivns1abp
Izumo4
Jade2
Jag1
Jak2
Josd1
Jun
Junb
Jund
Jup
Kank3
Kat2b
Kcmf1
Kcna2
Kcnc3
Kcnj8
Kcnk5
Kcnn1
Kcnq1ot1
Kctd13
Kctd15
Kctd17
Kctd18
Kdm2b
Kdm4b
Kdm6b
Kdm7a
Kdr
Kdsr
Khdrbs3
Khnyn
Kif16b
Kif1b
Kif1c
Kifc2
Kiss1
Kiss1r
Klb
Klf1
Klf11
Klf12
Klf13
Klf15
Klf16
Klf3
Klf9
Klhdc3
Klhdc7b
Klhdc8a
Klhdc8b
Klhl11
Klhl12
Klhl21
Klhl24
Klhl25
Klhl26
Klhl3
Klhl7
Kras
Kremen1
Krt23
Lamb3
Lamc1
Lamp2
Lars2
Lats2
Lbp
Lcat
Lcorl
Ldb1
Ldha
Ldlrad4
Ldlrap1
Leng8
Leng9
Lepr
Leprot
Leprotl1
Lgals4
Lgals6
Lgalsl
Lgr4
Lhfpl2
Lhpp
Lhx6
Lims2
Lin54
Lipa
Lipe
Lipg
Llgl2
Lmbr1l
Lmbrd1
Lmln
Lmo4
Lncbate1
Lncppara
Lnpep
Lnx2
LOC102632463
LOC102640673
Lonrf3
Lor
Loxl4
Lpcat3
Lpgat1
Lpin2
Lrfn3
Lrg1
Lrif1
Lrig2
Lrit1
Lrit2
Lrp1
Lrp12
Lrp3
Lrp4
Lrp5
Lrp6
Lrrc15
Lrrc20
Lrrc29
Lrrc56
Lrrc8a
Lsm10
Lsm11
Ltbr
Lurap1l
Ly6d
Lypla1
Lysmd3
Lyve1
Mab21l2
Mad2l2
Maf
Maf1
Mafb
Mafg
Magix
Man1a
Man2a1
Man2a2
Manea
Map1lc3a
Map1lc3b
Map2k5
Map3k10
Map3k12
Map3k15
Map4k4
Map7
Mapk15
Mapk1ip1
Mapk4
Mapkapk2
Mapre3
Marc1
Marc2
March6
March7
March9
Marf1
Mast4
Mastl
Mat1a
Mat2b
Matr3
Mbd1
Mbtd1
Mbtps2
Mcc
Mcrip2
Mcu
Mdfic
Mecp2
Med12l
Mef2d
Megf8
Megf9
Mex3c
Mfsd14b
Mfsd2a
Mfsd4a
Mgll
Mgrn1
Mia3
Mib1
Mical2
Mical3
Micalcl
Mid1
Mief2
Mier3
Mif4gd
Miga2
Miip
Mindy2
Mir1892
Mir21a
Mir22
Mir22hg
Mir291b
Mir3968
Mir6236
Mir6516
Mir671
Mitf
Mknk2
Mllt6
Mlxip
Mlycd
Mmd
Mmp14
Mnt
Moap1
Mob2
Mocs3
Mogat1
Morf4l1b
Mospd3
Mpzl1
Mrap
Mreg
Mrgpre
Mrnip
Mroh2a
Mroh8
Mrpl17
Mrpl34
Mrps26
Msi2
Mt1
Mt2
Mtdh
Mtg1
Mthfd1l
Mthfr
Mtm1
Mtmr1
Mtmr12
Mtmr4
Mtmr7
Mtnr1a
Mturn
Mtx3
Mug2
Mug-ps1
Mup11
Mup12
Mup18
Mup20
Mustn1
Mx1
Mx2
Mxi1
Mxra8
Mybph
Myc
Mycl
Mylip
Myom1
N4bp2l1
Naa30
Naa50
Naa60
Naaladl2
Nadk2
Nampt
Nat1
Nat2
Nbeal1
Ncapd3
Ncapg
Ncaph2
Nceh1
Ndrg1
Ndst1
Ndst2
Ndufa4l2
Nectin1
Nectin2
Nectin3
Nedd1
Nedd4l
Nek2
Nek7
Nek8
Nemp1
Nepro
Net1
Neu3
Nfil3
Nfkbia
Nfkbil1
Nfkbiz
Ngef
Nim1k
Nipal1
Nipal3
Nle1
Nlgn2
Nln
Nlrc5
Nlrp12
Nmt2
Nnat
Nnmt
Nnt
Noct
Nod1
Nodal
Notch1
Notum
Noxo1
Npas2
Npc1
Npnt
Nr1d2
Nr1i2
Nr1i3
Nr2c2
Nr2c2ap
Nr2f2
Nr4a1
Nr4a2
Nr4a3
Nr6a1
Nrbp2
Nrip1
Nrtn
Nt5dc3
Nt5e
Ntn4
Ntrk1
Nuak1
Nudt18
Nudt4
Nup62
Nup62cl
Nus1
Nxt2
Oaf
Oat
Ocln
Ocstamp
Odf2
Odf3b
Olfm2
Olig1
Omd
Oplah
Opn3
Optn
Orai3
Ormdl3
Osbpl11
Osbpl3
Otud1
P2ry1
P3h1
Paip1
Pald1
Pank1
Pank3
Papolb
Paqr3
Paqr7
Pard3b
Pbld1
Pbx1
Pcbp4
Pcgf2
Pcgf5
Pck1
Pcmtd2
Pcp4l1
Pcsk4
Pcsk6
Pcx
Pde2a
Pde3b
Pde4a
Pde4b
Pde4c
Pde4d
Pde7a
Pde7b
Pdgfc
Pdgfra
Pdk4
Pdp1
Pdp2
Pdpk1
Pdpr
Pdzd8
Pdzrn3
Peg3
Peg3os
Peli2
Peli3
Per1
Per3
Perp
Pex11a
Pex13
Pex14
Pex19
Pex3
Pfkfb2
Pfn2
Pgap1
Pgm3
Pgrmc2
Phc1
Phf13
Phf20
Phf7
Phip
Phlpp2
Phospho1
Phtf1os
Pi4k2b
Pias3
Picalm
Pigl
Pigm
Pign
Pigp
Pigx
Pik3ap1
Pik3c2a
Pik3c2g
Pik3c3
Pik3cb
Pik3ip1
Pim1
Pim3
Pink1
Pisd-ps1
Pithd1
Pitpnm1
Pitpnm2
Pitx3
Pkd1
Pkd2l2
Pkdrej
Pkn1
Pknox2
Pla2g12a
Pla2g7
Plbd2
Plcl2
Plekha1
Plekhb1
Plekhg5
Plin2
Plin4
Plin5
Plk3
Pllp
Plod1
Plpp2
Plscr3
Pmepa1
Pmm1
Pnkd
Pnldc1
Pnpla2
Pnpla8
Pnrc1
Pogk
Polg
Polg2
Polr3h
Pomt2
Pon2
Por
Pou2f1
Pou6f1
Ppa1
Ppara
Ppargc1a
Ppargc1b
Ppm1a
Ppm1b
Ppm1k
Ppp1cb
Ppp1cc
Ppp1r15a
Ppp1r16a
Ppp1r1b
Ppp1r3c
Ppp1r3g
Ppp2r1b
Ppp2r2d
Ppp3r1
Ppp6r2
Pptc7
Prdx6b
Prkcd
Prkci
Prob1
Proca1
Prodh
Proser2
Prox1
Prox2
Prpf18
Prpf40b
Prune1
Psap
Psd3
Psen2
Pskh1
Psmd9
Ptbp2
Ptbp3
Ptdss1
Pth1r
Ptma
Ptp4a1
Ptpa
Ptprf
Ptprs
Pttg1ip
Pxmp4
Pxylp1
Pym1
Qk
Qpct
Qsox2
R3hdml
R74862
Rab11fip4
Rab12
Rab17
Rab18
Rab21
Rab30
Rab33b
Rab34
Rab3d
Rab43
Rabac1
Rabgef1
Rabggtb
Rabl3
Rad51b
Rad51d
Rad54b
Ralgapa2
Ralgps2
Ranbp10
Ranbp2
Ranbp3l
Rap2c
Rapgef1
Rapgef4
Rarres1
Rasa2
Rasal2
Rasd1
Rasgef1b
Rasl11b
Rasl2-9
Rassf5
Rb1
Rbks
Rbl2
Rbm3
Rbm33
Rbm38
Rbms1
Rbp4
Rbpms
Rc3h1
Rce1
Rcl1
Rdh13
Rdh16
Rdh18-ps
Rdh9
Reck
Reep4
Reep6
Reps2
Retreg1
Retreg2
Retsat
Rfesd
Rfx4
Rfxank
Rgr
Rgs1
Rgs12
Rhbdd2
Rhbdd3
Rhbdf1
Rhbdf2
Rhno1
Rhob
Rhoc
Rhod
Rhoq
Rhou
Ric1
Rictor
Rilpl1
Rilpl2
Rin2
Riok3
Ripk2
Rlim
Rmnd5a
Rmrp
Rnaseh2c
Rnd1
Rnf103
Rnf11
Rnf113a2
Rnf125
Rnf128
Rnf138
Rnf144a
Rnf152
Rnf167
Rnf169
Rnf19a
Rnf223
Rnf38
Rnf4
Rnft1
Robo4
Rom1
Rora
Rorc
Rpl22l1
Rpph1
Rps6ka1
Rps6ka5
Rps6kb1
Rrp36
Rsad1
Rsad2
Rsbn1
Rsc1a1
Rspo1
Rtf2
Rtn4rl1
Rufy4
Rusc1
Rusc2
Rwdd3
Rxra
S100a10
S100a13
S100a9
S100pbp
S1pr2
S1pr5
Saa3
Sall1
Sall2
Samd1
Samd4
Samd8
Sap30l
Sash1
Sat2
Sbk1
Sbno2
Sbsn
Scand1
Scap
Scarb1
Scarb2
Scd1
Sco2
Sdc1
Sdhaf1
Sds
Sdsl
Sec22c
Sec23a
Sec24d
Sec31b
Selenop
Selenow
Sema4b
Sema5b
Sema6b
Serinc1
Serinc2
Serinc3
Serinc5
Serpina3g
Serpina3m
Serpina3n
Serpinb1a
Serpinb6b
Serpine1
Sesn2
Setd4
Setx
Sfmbt1
Sft2d3
Sftpa1
Sfxn5
Sgk1
Sgk2
Sgms2
Sgpp1
Sgsm2
Sh2b3
Sh3bgrl
Sh3bp4
Sh3pxd2a
Shank2
Shb
Shf
Shisa8
Siah1a
Siah2
Sidt2
Sik1
Sik2
Sik3
Sipa1l2
Sirt1
Sirt3
Skil
Slc10a5
Slc12a2
Slc12a6
Slc12a9
Slc15a4
Slc16a1
Slc16a10
Slc16a12
Slc16a13
Slc16a5
Slc16a6
Slc16a7
Slc17a1
Slc17a2
Slc17a5
Slc17a8
Slc18a1
Slc18a2
Slc18b1
Slc19a1
Slc19a2
Slc1a2
Slc20a1
Slc22a15
Slc22a3
Slc22a5
Slc23a2
Slc25a10
Slc25a13
Slc25a15
Slc25a16
Slc25a20
Slc25a22
Slc25a25
Slc25a30
Slc25a32
Slc25a33
Slc25a34
Slc25a42
Slc25a46
Slc25a47
Slc25a48
Slc25a51
Slc26a11
Slc27a1
Slc27a2
Slc27a4
Slc27a5
Slc2a1
Slc30a1
Slc30a10
Slc30a3
Slc30a4
Slc34a2
Slc35a3
Slc35f2
Slc35g1
Slc36a4
Slc37a4
Slc38a2
Slc38a4
Slc38a9
Slc39a13
Slc39a5
Slc39a8
Slc40a1
Slc41a3
Slc43a2
Slc44a1
Slc45a3
Slc48a1
Slc4a4
Slc52a2
Slc6a16
Slc6a21
Slc6a8
Slc6a9
Slc7a2
Slc8b1
Slco1a4
Smad6
Smad9
Smagp
Smarcd1
Smim13
Smim19
Smim26
Smim4
Smlr1
Smpd5
Smpdl3a
Smurf1
Snapc4
Snhg12
Snhg17
Snhg3
Snhg4
Snhg5
Snx21
Snx24
Snx30
Snx33
Soat2
Socs3
Socs7
Sorbs3
Sort1
Sowahb
Sowahc
Sox12
Sox6os
Sox9
Sp3
Spaca6
Spast
Spc25
Sphk2
Spin1
Spon2
Spopl
Sppl2a
Sppl2b
Spryd3
Sptbn2
Srcin1
Srrm4
Srsf5
Srxn1
Ss18l2
Ssc4d
Ssh1
Ssh2
Ssh3
Ssx2ip
St3gal5
St5
Stab1
Stab2
Star
Stard5
Stat3
Stat5a
Stat5b
Stbd1
Stim1
Stk17b
Stk24
Stk35
Stk35os1
Stk40
Strbp
Stt3b
Stx12
Stx1b
Stx2
Suco
Suds3
Sulf2
Sult1a1
Sult1d1
Sun1
Sun2
Susd1
Syap1
Sybu
Sycp3
Syde2
Syne1
Syne2
Syne3
Synm
Synpo
Syt3
Tab2
Tab3
Taf1d
Taf7
Tango2
Taok2
Taok3
Tapt1
Tas1r2
Tat
Tatdn2
Tbc1d12
Tbc1d15
Tbc1d16
Tbc1d20
Tbc1d30
Tbc1d8
Tbc1d8b
Tbcc
Tbl1xr1
Tcf19
Tcf20
Tcim
Tcp11l2
Tcta
Tctex1d4
Tdo2
Tdrp
Tec
Tecpr2
Tedc2
Tef
Ten1
Tenm3
Tesk1
Tet2
Tet3
Tex264
Tex30
Tfam
Tfdp2
Tfr2
Tgfbr3l
Tgfbrap1
Tgm4
Tgoln1
Tgoln2
Thap11
Thap3
Thap4
Tigd2
Tigd5
Timm10
Tiparp
Tjp3
Tk1
[truncated: 314 more rows]

## Sheet: fasting repressed genes k means
All gene lists are sorted alphbetically
all fasting-repressed genes n=2822: (>=1.5, p<= 0.05) in: Adlib/fasted OR Refed3h/fasted OR Refed10h/fasted OR Refed24h/fasted	1st cluster - Pattern D	2nd cluster - Patterns E+F	3rd cluster - Pattern G
0610010K14Rik	1810064F22Rik	0610040F04Rik	0610010K14Rik
0610040F04Rik	2200002D01Rik	1190007I07Rik	1110002J07Rik
1110002J07Rik	2310022A10Rik	1700001L05Rik	1700021F05Rik
1190007I07Rik	2310034O05Rik	1700010I14Rik	1700023D09Rik
1700001L05Rik	2310040G24Rik	2010003K11Rik	1810008I18Rik
1700010I14Rik	3110082I17Rik	2310057M21Rik	1810009A15Rik
1700021F05Rik	4930402H24Rik	2610203C22Rik	1810037I17Rik
1700023D09Rik	4930452B06Rik	2810021J22Rik	2310015A10Rik
1810008I18Rik	4930581F22Rik	2900097C17Rik	2610002M06Rik
1810009A15Rik	4931414P19Rik	3000002C10Rik	3110045C21Rik
1810037I17Rik	9130023H24Rik	4930459C07Rik	4632415L05Rik
1810064F22Rik	A330041J22Rik	4930483K19Rik	4930404H11Rik
2010003K11Rik	Aard	4931428F04Rik	4930453N24Rik
2200002D01Rik	Abca8a	4933411K16Rik	4930594C11Rik
2310015A10Rik	Abcb10	5830417I10Rik	4933421O10Rik
2310022A10Rik	Abcb11	6430548M08Rik	4933431E20Rik
2310034O05Rik	Abhd5	A4gnt	5730408K05Rik
2310040G24Rik	Ablim1	Aacs	6820431F20Rik
2310057M21Rik	Acat2	Abcb1a	9130409I23Rik
2610002M06Rik	Acly	Abcc12	9330133O14Rik
2610203C22Rik	Acpp	Abcf3	A1bg
2810021J22Rik	Acsl3	Abcg3	A2ml1
2900097C17Rik	Acsl5	Acat3	A630076J17Rik
3000002C10Rik	Acss2	Acot11	A730081D07Rik
3110045C21Rik	Acss2os	Acsm1	Aars
3110082I17Rik	Adam11	Acsm2	Aatf
4632415L05Rik	Adamts9	Acta2	Abca2
4930402H24Rik	Adgre1	Adarb1	Abca8b
4930404H11Rik	Adgrf1	Adsl	Abca9
4930452B06Rik	Adh4	Aen	Abce1
4930453N24Rik	Adprh	Agk	Abhd1
4930459C07Rik	Adrb3	AI662270	Abitram
4930483K19Rik	Adrm1	Aif1	Acaca
4930581F22Rik	Afap1l2	Ak4	Acacb
4930594C11Rik	Afm	Akap2	Acin1
4931414P19Rik	AI182371	Akr1b3	Acnat2
4931428F04Rik	AI661453	Akr1c19	Acsl4
4933411K16Rik	Aimp2	Aldh1b1	Acsm5
4933421O10Rik	Airn	Aldoa	Actb
4933431E20Rik	Alad	Aldoart2	Actn1
5730408K05Rik	Aldh18a1	Alg2	Actr3
5830417I10Rik	Aldh1a7	Alg3	Acy1
6430548M08Rik	Aldoc	Alg8	Adamts1
6820431F20Rik	Als2	Alms1	Adgrl2
9130023H24Rik	Aox3	Alpk1	Adh1
9130409I23Rik	Apbb3	Amd1	Adh6-ps1
9330133O14Rik	Apol7a	Amd2	Adipor2
A1bg	Apoo	Ank	Adra1b
A2ml1	Appbp2	Ank3	Adra2b
A330041J22Rik	Aqp8	Ankrd49	Afp
A4gnt	Arfgap3	Anks4b	Agl
A630076J17Rik	Arhgef16	Aopep	Agpat5
A730081D07Rik	Arhgef17	Ap3s1	Ahnak
Aacs	Arid5b	Apcs	Ahr
Aard	Arnt	Apex1	Ahsa1
Aars	Asah1	Arap3	Ajuba
Aatf	Atad2	Arcn1	Akap12
Abca2	Atf6b	Arf1	Akap17b
Abca8a	Atp4a	Arf4	Akr1c14
Abca8b	Atp5k	Arfip2	Akr1c20
Abca9	Atp6v0c-ps2	Arhgap26	Akr1c6
Abcb10	Atp8b1	Arhgdia	Akt2
Abcb11	Atp8b4	Arhgef26	Alcam
Abcb1a	Atpif1	Arid4a	Aldh1l1
Abcc12	Atxn7l1	Armcx3	Aldoart1
Abce1	Avpi1	Arrdc3	Alg12
Abcf3	AY512931	Asna1	Alox15
Abcg3	B3gntl1	Atg16l2	Alpl
Abhd1	B4galnt3	Atp5f1	Alyref
Abhd5	Bach2	Atp5g1	Alyref2
Abitram	Baz1b	Atp5md	Ampd2
Ablim1	Bhlhe40	Atp6v1f	Anapc4
Acaca	Bicc1	Atp6v1g1	Angptl2
Acacb	Bmp10	AY358078	Angptl8
Acat2	Brip1os	Bach1	Ankhd1
Acat3	Brix1	Bach2os	Ankmy2
Acbd3	Bst2	Bak1	Ankrd26
Acin1	Btbd1	Banp	Anp32b
Acly	Bud31	Bbc3	Anp32e
Acnat2	Bysl	BC005624	Anxa2
Acot11	C8a	BC021767	Anxa5
Acpp	Cadm3	BC024978	Ap2m1
Acsl3	Calm3	BC031181	Apba3
Acsl4	Calu	Bco1	Apex2
Acsl5	Camk4	Bcs1l	Apoa4
Acsm1	Capn3	Bdh2	Apol9a
Acsm2	Caprin2	Bhlha15	Apol9b
Acsm5	Cars	Blnk	Aqp1
Acss2	Cavin1	Bloc1s1	Aqr
Acss2os	Cbll1	Bmp4	Ar
Acta2	Cc2d2a	Bmyc	Arf2
Actb	Ccdc115	Brd9	Arhgap1
Actn1	Ccdc12	Btf3	Arhgap10
Actr3	Ccdc130	C1qbp	Arhgap17
Acy1	ccdc198	C1ql3	Arhgef37
Adam11	Ccdc34	C1rb	Armc8
Adamts1	Ccdc69	C330021F23Rik	Arpin
Adamts9	Ccdc80	C4a	Arpp19
Adarb1	Cd24a	C6	Arrdc2
Adgre1	Cd276	C77080	Arvcf
Adgrf1	Cd4	C8b	Atg4a
Adgrl2	Cd9	C9	Atic
Adh1	Cdc5l	Calm2	Atp11a
Adh4	Cdcp1	Camk1d	Atp2a2
Adh6-ps1	Cdh1	Capza1	Atp2b2
Adipor2	Cdk11b	Car5a	Atp6v0c
Adprh	Cdk5rap2	Casp7	Atxn1
Adra1b	Cdk5rap3	Ccdc57	Avpr1a
Adra2b	Cela1	Ccdc59	AW011738
Adrb3	Cenpo	Ccl9	AW209491
Adrm1	Ces1g	Ccr5	Azin1
Adsl	Ces2c	Cct7	B3galt1
Aen	Cfdp1	Cd3eap	B4galt5
Afap1l2	Cgn	Cd63	Bag3
Afm	Chac1	Cd93	Baiap2
Afp	Chaf1a	Cdc42ep4	Banf1
Agk	Chic1	Cdh15	Basp1
Agl	Chordc1	Cdk2ap1	BC048644
Agpat5	Chrm3	Cdk4	Bcar3
Ahnak	Ciao2b	Cebpe	Bcas2
Ahr	Cisd3	Cenpc1	Bcl3
Ahsa1	Cish	Cenpj	Bcl6
AI182371	Cited2	Cenpm	Bcl7b
AI661453	Ckb	Ces2b	Bhlhe41
AI662270	Clcn6	Ces2g	Bhmt
Aif1	Cldn14	Ces3a	Bloc1s2
Aimp2	Clic5	Ces3b	Blvra
Airn	Clmp	Ces4a	Blzf1
Ajuba	Clstn1	Cetn2	Bms1
Ak4	Cmah	Cfl1	Bri3
Akap12	Cnmd	Cflar	Brox
Akap17b	Coa3	Chd1l	Bub3
Akap2	Coa4	Cherp	Bzw2
Akr1b3	Col27a1	Chid1	C130046K22Rik
Akr1c14	Col3a1	Chsy1	C1ra
Akr1c19	Col4a1	Churc1	C330022C24Rik
Akr1c20	Col6a2	Ciart	C630043F03Rik
Akr1c6	Col6a3	Cib3	C730036E19Rik
Akt2	Col8a1	Ckap4	Cabp2
Alad	Colec10	Cks1b	Cacfd1
Alcam	Colgalt2	Cks2	Cacybp
Aldh18a1	Cotl1	Cldn1	Cad
Aldh1a7	Cox10	Cldn7	Calm1
Aldh1b1	Cox5b	Clec2h	Calr
Aldh1l1	Cpb2	Clic3	Caprin1
Aldoa	Cpm	Clic4	Capzb
Aldoart1	Cptp	Cmtm6	Car2
Aldoart2	Creld2	Cndp2	Car3
Aldoc	Crem	Cnih1	Carmil1
Alg12	Cs	Cnn2	Casp3
Alg2	Csnk2b	Cnot3	Cbfb
Alg3	Ctc1	Coil	Ccdc124
Alg8	Ctdspl	Copz1	Ccdc127
Alms1	Ctnnd2	Coq10b	Ccdc134
Alox15	Cul2	Coq8a	Ccdc137
Alpk1	Cutal	Cox20	Ccdc149
Alpl	Cwc22	Cpsf2	Ccdc162
Als2	Cwf19l1	Cpsf3	Ccdc3
Alyref	Cxadr	Creb3l2	Ccdc47
Alyref2	Cxcl10	Crtap	Ccdc66
Amd1	Cyb5b	Csf2rb	Ccdc86
Amd2	Cyb5r3	Csl	Ccdc97
Ampd2	Cyp26c1	Ctla2a	Ccl27a
Anapc4	Cyp2a5	Cwc27	Ccn4
Angptl2	Cyp2c40	Cyb5d1	Ccnd1
Angptl8	Cyp2c55	Cyb5r4	Ccnd2
Ank	Cyp2c69	Cyba	Ccne1
Ank3	Cyp2d13	Cygb	Ccnk
Ankhd1	Cyp2g1	Cyp20a1	Cct2
Ankmy2	Cyp2r1	Cyp2c29	Cct3
Ankrd26	Cyp3a44	Cyp2c50	Cct6a
Ankrd49	Cyp4a12a	Cyp2c53-ps	Cct8
Anks4b	Cyp4f14	Cyp2c67	Cdc23
Anp32b	D630039A03Rik	Cyp2c68	Cdc42se1
Anp32e	D830032E09Rik	Cyp2d11	Cdca7
Anxa2	Dapk2	Cyp2d37-ps	Cdh5
Anxa5	Dars2	Cyp4a31	Cdh6
Aopep	Dbi	Cyp51	Cdk20
Aox3	Dbndd2	Cys1	Cdk2ap2
Ap2m1	Dcdc2a	D030056L22Rik	Cdpf1
Ap3s1	Ddhd1	D1Pas1	Cdv3
Apba3	Ddit3	D630024D03Rik	Cenpu
Apbb3	Ddit4l	D6Wsu163e	Cep85
Apcs	Ddo	Daam1	Cers2
Apex1	Ddx24	Dact1	Cers6
Apex2	Ddx60	Dapk3	Cfap20
Apoa4	Depp1	Dazap1	Cfap298
Apol7a	Dhcr7	Dbp	Champ1
Apol9a	Dhrs9	Dcaf12l1	Chek2
Apol9b	Dhx33	Dcaf4	Chka
Apoo	Dhx57	Dck	Chrna4
Appbp2	Dlat	Dclk3	Cldn2
Aqp1	Dmd	Ddc	Cnot4
Aqp8	Dnaja4	Ddx18	Cnot9
Aqr	Dnmt1	Ddx19a	Cnp
Ar	Dusp1	Ddx39b	Cnpy3
Arap3	Dusp4	Depdc7	Cnpy4
Arcn1	Dynlt1f	Derl2	Cntnap1
Arf1	E130308A19Rik	Dhcr24	Cobl
Arf2	E230016M11Rik	Dhdds	Cog8
Arf4	E2f1	Dhx29	Col14a1
Arfgap3	E2f2	Dhx8	Col15a1
Arfip2	Ears2	Dkc1	Col4a2
Arhgap1	Ebp	Dnaja1	Col5a3
Arhgap10	Echdc1	Dnajb2	Commd10
Arhgap17	Eef1e1	Dnajb6	Comt
Arhgap26	Ehf	Dnajc17	Copg1
Arhgdia	Eif2ak4	Dnase1l3	Cox15
Arhgef16	Eif2s2	Dnph1	Cr1l
Arhgef17	Eif3d	Dnttip2	Crtc3
Arhgef26	Eif3j2	Dock1	Csf1
Arhgef37	Eif4e3	Dock8	Cstf2
Arid4a	Eipr1	Dpf2	Cstf2t
Arid5b	Elk3	Dph2	Cstf3
Armc8	Ell3	Drc1	Ctps
Armcx3	Elmo1	Dsg1c	Ctr9
Arnt	Elovl6	Dus2	Cxcl9
Arpin	Elp1	Dusp14	Cxxc1
Arpp19	Enpep	Dynlt1a	Cyp1a2
Arrdc2	Epc2	Dynlt1c	Cyp26a1
Arrdc3	Epcam	E2f6	Cyp2c23
Arvcf	Epdr1	Ebpl	Cyp2c70
Asah1	Epm2aip1	Edc3	Cyp2u1
Asna1	Erg28	Edem1	Cyp7a1
Atad2	Erh	Edem2	Cyp7b1
Atf6b	Ethe1	Eef1a1	D030028A08Rik
Atg16l2	Ewsr1	Eef1akmt1	D130043K22Rik
Atg4a	Exosc3	Eef1aknmt	D17H6S56E-5
Atic	F11	Eef1b2	D830031N03Rik
Atp11a	F2r	Eef1d	Dcbld2
Atp2a2	Fads2	Eef1g	Dctn5
Atp2b2	Fam111a	Eef2k	Ddost
Atp4a	Fam114a1	Efna1	Ddx10
Atp5f1	Fam129b	Egfr	Ddx21
Atp5g1	Fam192a	Ehd2	Ddx27
Atp5k	Fam98a	Eif2b3	Ddx31
Atp5md	Fcgr1	Eif2s1	Ddx39
Atp6v0c	Fermt2	Eif2s3x	Ddx49
Atp6v0c-ps2	Fga	Eif3m	Ddx55
Atp6v1f	Fgfr3	Eif4a1	Denr
Atp6v1g1	Fgg	Eif5b	Derl3
Atp8b1	Fignl1	Elavl1	Diaph1
Atp8b4	Fip1l1	Elovl1	Dlgap1
Atpif1	Flna	Elovl5	Dnajb11
Atxn1	Flt4	Eme1	Dnajb4
Atxn7l1	Fmn1	Eno1	Dnajb9
Avpi1	Fosl2	Entpd7	Dnajc11
Avpr1a	Foxj1	Epha1	Dnajc2
AW011738	Foxo3	Eprs	Dnajc21
AW209491	Foxp1	Etfa	Dnajc3
AY358078	Fras1	Evc	Dnm1l
AY512931	Frmd4b	F3	Dock6
Azin1	Fscn1	F730035M05Rik	Dpagt1
B3galt1	Fst	Fabp1	Dph5
B3gntl1	Ftsj3	Fabp5	Dph6
B4galnt3	Fut11	Fahd1	Dpy19l3
B4galt5	Gabbr2	Fam110a	Dpysl2
Bach1	Galt	Fam149a	Dpysl3
Bach2	Gamt	Fam166a	Drosha
Bach2os	Gapdh	Fam20c	Dtd1
Bag3	Gatm	Fam214a	Dtx3l
Baiap2	Gbe1	Fam241b	Dtymk
Bak1	Gca	Fam47e	Dusp12
Banf1	Gcc1	Fam98b	Dusp7
Banp	Gclc	Fanca	Dvl3
Basp1	Gdpgp1	Farp1	Dynll1
Baz1b	Ggcx	Fbn1	E130311K13Rik
Bbc3	Ghr	Fbxo34	E2f4
BC005624	Gja10	Fcer1g	E2f8
BC021767	Gjb2	Fcgr4	Ebna1bp2
BC024978	Gm10319	Fdft1	Echdc3
BC031181	Gm11437	Fdps	Edem3
BC048644	Gm12250	Fem1a	Eepd1
Bcar3	Gm12718	Fkbp11	Efemp2
Bcas2	Gm15348	Fkbp4	Efna3
Bcl3	Gm15421	Flt1	Ehd1
Bcl6	Gm17753	Folr2	Ehd4
Bcl7b	Gm2a	Foxa1	Eif1a
Bco1	Gm35986	Foxq1	Eif1b
Bco2	Gm38667	Frrs1	Eif2ak2
Bcs1l	Gm4070	Ftl1	Eif2ak3
Bdh2	Gm45916	Fubp1	Eif2b1
Bhlha15	Gm4956	Fus	Eif2b2
Bhlhe40	Gmfg	Fyb	Eif2b4
Bhlhe41	Gnat1	G6pd2	Eif3a
Bhmt	Gng11	G6pdx	Eif3g
Bicc1	Got2	Gadd45a	Eif3j1
Blnk	Gpc4	Gas2l3	Eif4a3
Bloc1s1	Gpc6	Gask1a	Eif4e
Bloc1s2	Gpr146	Gbp10	Elf3
Blvra	Gpr155	Gbp4	Eln
Blzf1	Gpr182	Gcat	Elp2
Bmp10	Gpr89	Gckr	Eme2
Bmp4	Gprin3	Gdap10	Eml2
Bms1	Gramd3	Gdap2	Endod1
Bmyc	Gripap1	Gfpt1	Erbb4
Brd9	Gsta3	Gimap9	Ercc6
Bri3	Gstm1	Gm12191	Erlin1
Brip1os	Gstm2	Gm12338	Ern1
Brix1	Gstm3	Gm13034	Ero1lb
Brox	Gstm4	Gm13872	Erp44
Bst2	Gstm6	Gm14325	Esr1
Btbd1	Gstp3	Gm14326	Etv5
Btf3	Gtf2e2	Gm14403	Exoc3
Bub3	Guca1a	Gm15408	Exoc4
Bud31	Gucy1b1	Gm15772	Exog
Bysl	Gvin1	Gm16062	Exosc1
Bzw2	Hadhb	Gm16090	Exosc10
C130046K22Rik	Hamp2	Gm16551	Exosc8
C1qbp	Hao1	Gm19619	Exosc9
C1ql3	Hcls1	Gm19935	Exph5
C1ra	Hcn3	Gm20257	Extl1
C1rb	Hcrtr2	Gm31520	Fabp4
C330021F23Rik	Hdac1	Gm32511	Fads3
C330022C24Rik	Hectd2	Gm32856	Fam124a
C4a	Hectd2os	Gm3704	Fam3c
C6	Hes1	Gm38416	Fam50a
C630043F03Rik	Hgs	Gm38666	Farsa
C730036E19Rik	Hist2h2be	Gm6548	Farsb
C77080	Hk1	Gm6644	Fasn
C8a	Hk2	Gm7367	Fastkd5
C8b	Hmga1b	Gmds	Fcf1
C9	Hmgcr	Gmppa	Fdx1
Cabp2	Hmgcs1	Gmpr2	Fen1
Cacfd1	Hmgn2	Gng5	Fer
Cacybp	Hnrnpd	Gng5-ps	Fgfr1
Cad	Hpgd	Gngt1	Fgfr2
Cadm3	Hsd3b2	Gnpda1	Fhad1
Calm1	Hsd3b3	Gnpnat1	Ficd
Calm2	Hsp90aa1	Golga1	Fkbp14
Calm3	Hspa14	Gpi1	Flcn
Calr	Htatsf1	Gps1	Fmo3
Calu	Iars	Gpx6	Fn3krp
Camk1d	Idh3a	Grb10	Fnbp1l
Camk4	Ifi30	Grb7	Fndc3a
Capn3	Ifit2	Gria3	Fndc3b
Caprin1	Ifitm3	Gsn	Fnip2
Caprin2	Ift80	Gsta1	Foxa2
Capza1	Igfbp3	Gsta2	Foxa3
Capzb	Ikbip	Gstm5	Foxk2
Car2	Il18	Gstm7	Foxn2
Car3	Ilf3	Gstp1	Fpr1
Car5a	Insc	Gtf2a1	Fstl1
Carmil1	Insig1	Gtf2f1	G3bp1
Cars	Irf1	Gtf3c5	Gabarapl2
Casp3	Itga9	Gtf3c6	Gale
Casp7	Jag1	H2-Aa	Gar1
Cavin1	Jcad	H2-Ab1	Gars
Cbfb	Kat6b	H2-K2	Gas7
Cbll1	Kdm5b	H2-Q6	Gask1b
Cc2d2a	Keg1	H2-T22	Gata4
Ccdc115	Khk	H2-T9	Gbf1
Ccdc12	Klhl13	Haao	Gbp11
Ccdc124	Klk1b4	Hagh	Gbp2
Ccdc127	Kmt5c	Hat1	Gbp3
Ccdc130	Krt8	Haus8	Gbp6
Ccdc134	Kyat3	Hax1	Gbp7
Ccdc137	Lacc1	Hba-a2	Gbp9
Ccdc149	Lactb2	Hdac2	Gck
Ccdc162	Lama2	Heatr1	Gcnt2
ccdc198	Lamb1	Hemk1	Gfod1
Ccdc3	Lbh	Hes6	Gga3
Ccdc34	Lbhd1	Hhip	Ggct
Ccdc47	Lbr	Hmbs	Gimap8
Ccdc57	Ldlr	Hmga1	Gimd1
Ccdc59	Leap2	Hmgb1	Glul
Ccdc66	Lect2	Hmgb3	Gm10030
Ccdc69	Lhfp	Hmgn1	Gm11715
Ccdc80	Lhpp	Hnmt	Gm12070
Ccdc86	Lig4	Hnrnpa3	Gm13420
Ccdc97	Llph	Hnrnpf	Gm16104
Ccl27a	LOC102631993	Hnrnph2	Gm16675
Ccl9	Loxl2	Homer3	Gm19774
Ccn4	Loxl4	Hs3st3b1	Gm20939
Ccnd1	Lpar6	Hsd17b6	Gm2788
Ccnd2	Lpl	Hsp90b1	Gm3414
Ccne1	Lratd2	Hspb1	Gm37013
Ccnk	Lrig1	Hspd1	Gm4841
Ccr5	Lrig3	Hsph1	Gm5088
Cct2	Lrp2bp	Htra4	Gm5148
Cct3	Lrrk1	Hypk	Gm5434
Cct6a	Lrtm1	Ifi44	Gm5524
Cct7	Lsm2	Ifit3	Gm6402
Cct8	Lyz2	Ikzf4	Gm6568
Cd24a	Mad2l1bp	Il11ra1	Gm9855
Cd276	Manf	Il12rb1	Gmeb1
Cd3eap	Map3k13	Il18bp	Gmppb
Cd4	Map3k4	Ilf2	Gna14
Cd63	Map4	Ints4	Gnat2
Cd9	Map9	Ints9	Gne
Cd93	Masp1	Ippk	Gnl2
Cdc23	Mavs	Irf2	Gnl3
Cdc42ep4	Mccc1	Irf2bpl	Golga3
Cdc42se1	Mcm10	Irgm1	Golga7
Cdc5l	Mcm4	Irgq	Golph3l
Cdca7	Mcrs1	Irs2	Golt1b
Cdcp1	Me1	Jpt1	Gon4l
Cdh1	Med19	Jpt2	Gopc
Cdh15	Meiob	Kank2	Gorasp2
Cdh5	Mettl23	Katnal1	Gpam
Cdh6	Mfge8	Kcne3	Gpatch11
Cdk11b	Mfhas1	Kctd7	Gpatch4
Cdk20	Mfsd13a	Kif1bp	Gpn1
Cdk2ap1	Mgam	Klf10	Gpr137b-ps
Cdk2ap2	Mgst3	Klf13	Gpx4
Cdk4	Mir682	Klhdc4	Grem2
Cdk5rap2	Mki67	Kpna2	Grk5
Cdk5rap3	Mlxipl	Krr1	Grwd1
Cdpf1	Mme	Kyat1	Gsap
Cdv3	Mn1	Lad1	Gsta4
Cebpe	Mov10	Lama1	Gtf2f2
Cela1	Mpdz	Lamtor3	Gtf2h3
Cenpc1	Mphosph8	Lars2	Gtpbp4
Cenpj	Mpv17l	Lefty1	Gucy1a1
Cenpm	Mr1	Leng1	Gulo
Cenpo	Mrnip	Lig1	Gyg
Cenpu	Mrpl19	Lin7a	Gys1
Cep85	Mrpl49	Lipg	H2afx
Cers2	Mrps18c	Lipt1	H2-Q7
Cers6	Mrps5	LOC102631757	H2-Q9
Ces1g	Ms4a4d	Lpin1	H3f3a
Ces2b	Msh6	Lrfn4	Habp2
Ces2c	Msn	Lsm6	Hapln1
Ces2g	Mtfmt	Ltv1	Hapln4
Ces3a	Mtmr11	Ly6e	Haus7
Ces3b	Mtr	Lyplal1	Hba-a1
Ces4a	Muc1	Lysmd2	Hck
Cetn2	Mug2	Mal2	Hdgfl2
Cfap20	Mug-ps1	Malat1	Hdhd2
Cfap298	Mup14	Map2k3	Hdhd3
Cfdp1	Mvd	Mapre2	Heatr6
Cfl1	Mvk	Marveld1	Helq
Cflar	Mycn	Mast3	Herc6
Cgn	Myh11	Mboat1	Herpud1
Chac1	Myl9	Mcfd2	Hexim1
Chaf1a	Myo1e	Mcm2	Hhex
Champ1	Naa20	Mcm5	Higd1a
Chd1l	Nab2	Mcm6	Hinfp
Chek2	Nat8f4	Mdn1	Hltf
Cherp	Nat8f5	Meox1	Hmox1
Chic1	Nat8f6	Mid1ip1	Hnrnpa2b1
Chid1	Nbas	Mif	Hnrnpab
Chka	Nckap1l	Mipep	Hnrnpc
Chordc1	Ncoa3	Mir3082	Hnrnph3
Chrm3	Ndn	Mir6236	Homer2
Chrna4	Ndrg1	Mir6921	Hopx
Chsy1	Ndufs3	Mir703	Hpf1
Churc1	Neb	Mir8094	Hsbp1l1
Ciao2b	Nedd9	Mir8114	Hsd17b2
Ciart	Nfe2	Mitd1	Hsd17b7
Cib3	Nfkbib	Mlh1	Hsd3b5
Cisd3	Nfya	Mlkl	Hsf1
Cish	Ngef	Mmp19	Hsp90ab1
Cited2	Ngfr	Morf4l1	Hspa13
Ckap4	Nid1	Morf4l1-ps1	Hspa4
Ckb	Nit2	Morf4l2	Hspa4l
Cks1b	Nme2	Morn2	Hspa5
Cks2	Nmral1	Mpeg1	Hspa8
Clcn6	Nol11	Mphosph10	Hspe1
Cldn1	Nqo2	Mpp1	Htt
Cldn14	Nrarp	Mrm3	Hyou1
Cldn2	Nrn1	Mrpl32	Idh1
Cldn7	Nsdhl	Mrps21	Idi1
Clec2h	Nt5c3b	Mrps33	Ido2
Clic3	Ntrk2	Mrps35	Iffo2
Clic4	Nudt16l1	Msantd4	Ifi27l2b
Clic5	Nudt21	Msmo1	Ifi35
Clmp	Nup133	Mterf1a	Ifi47
Clstn1	Nup205	Mthfs	Ifit1
Cmah	Nup54	Mthfsl	Ifit3b
Cmtm6	Oaz1-ps	Mtrr	Ifitm1
Cndp2	Oit3	Mup1	Igfals
Cnih1	Olfm3	Mup16	Igtp
Cnmd	Olfr1034	Mup17	Ihh
Cnn2	Pacsin2	Mup20	Ik
Cnot3	Pak1	Mup21	Ikbke
Cnot4	Papss2	Mup7	Il13ra1
Cnot9	Paqr9	Mup9	Il4i1b
Cnp	Paxx	Mxd3	Inhba
Cnpy3	Pbdc1	Mxra7	Inmt
Cnpy4	Pcca	Myadm	Ino80c
Cntnap1	Pcdhga1	Myl12a	Insyn2a
Coa3	Pcdhga11	Myl12b	Ints1
Coa4	Pcdhga12	Myl6	Ints10
Cobl	Pcdhga3	Naa15	Ints13
Cog8	Pcdhga4	Naca	Ints2
Coil	Pcdhgb1	Nars	Ints3
Col14a1	Pcdhgb5	Nat8f7	Ints6
Col15a1	Pcdhgb6	Ncam2	Irak2
Col27a1	Pcdhgb7	Ncbp2	Irf5
Col3a1	Pcdhgb8	Nckipsd	Irf6
Col4a1	Pcdhgc3	Ncoa4	Isg15
Col4a2	Pcdhgc4	Ndufaf4	Isg20
Col5a3	Pcdhgc5	Ndufaf5	Isy1
Col6a2	Pcolce	Ndufb11	Itga6
Col6a3	Pdcd4	Nes	Itga8
Col8a1	Pde4dip	Nfu1	Itih5
Colec10	Pdhb	Nfyc	Itpkb
Colgalt2	Pdia6	Nhej1	Jmjd6
Commd10	Pdilt	Nhlrc1	Josd2
Comt	Pdrg1	Nid2	Jrk
Copg1	Pdzd11	Nifk	Katnb1
Copz1	Pdzk1ip1	Nip7	Kbtbd8
Coq10b	Per2	Nipa1	Kcnj2
Coq8a	Pex10	Nktr	Kdelr2
Cotl1	Pfn1	Nlrp6	Khdrbs1
Cox10	Pgd	Nme1	Khsrp
Cox15	Phlda1	Nmi	Kif3a
Cox20	Pik3c2b	Nmrk1	Klf6
Cox5b	Pik3r1	Nob1	Klhdc7a
Cpb2	Pik3r3	Noc2l	Kpna4
Cpm	Pklr	Nono	Kpnb1
Cpsf2	Plcg1	Nop14	Krt18
Cpsf3	Plet1	Nosip	Krt19
Cptp	Plxna2	Npas2	Krtcap2
Cr1l	Pm20d1	Nphp1	Kti12
Creb3l2	Pmf1	Nr1d2	Lama3
Creld2	Pnpla3	Nrap	Lamtor5
Crem	Pnpla7	Nrg1	Larp4b
Crtap	Poglut2	Nrg4	Larp7
Crtc3	Pola1	Nsrp1	Las1l
Cs	Pola2	Ntn3	Leo1
Csf1	Pole	Nudt15	Lifr
Csf2rb	Polr1a	Nudt2	Limd2
Csl	Ppa1	Nudt7	Lipt2
Csnk2b	Ppan	Nup155	Lman1
Cstf2	Ppat	Nup35	Lmna
Cstf2t	Ppid	Nup62	Lmnb2
Cstf3	Ppp1r13b	Nup93	Lmntd2
Ctc1	Ppp1r14b	Oaz1	Lonrf1
Ctdspl	Ppp1r3b	Olfml1	Lrat
Ctla2a	Ppp1r3g	Olfml3	Lrrc39
Ctnnd2	Pqbp1	Oma1	Lrrc41
Ctps	Prdm2	Osgep	Lrrc59
Ctr9	Prdx1	Osgin1	Lsg1
Cul2	Primpol	Palm	Lsm12
Cutal	Prmt5	Paox	Lsm3
Cwc22	Prpf31	Pard6b	Lsr
Cwc27	Prpsap2	Parp11	Lss
Cwf19l1	Psmb8	Parp2	LTO1
Cxadr	Psme1	Pcbp1	Luc7l
Cxcl10	Pspc1	Pcdhga2	Lum
Cxcl9	Pstpip2	Pcdhga6	Ly6a
Cxxc1	Ptbp1	Pcdhga7	Ly75
Cyb5b	Ptgds	Pcdhga8	Lyar
Cyb5d1	Ptgs1	Pcdhga9	Lysmd1
Cyb5r3	Ptpn3	Pcna	Maff
Cyb5r4	Ptpn9	Pcsk9	Magoh
Cyba	Puf60	Pcyox1l	Magt1
Cygb	Pum3	Pdcd10	Mak16
Cyp1a2	Pus7l	Pdcd11	Map1s
Cyp20a1	Pvr	Pde3a	Map2k6
Cyp26a1	Pwp2	Pdia5	Map3k20
Cyp26c1	Pygl	Pdxk	Mapkapk3
Cyp2a5	Qprt	Pemt	Marcksl1
Cyp2c23	Rabif	Per3	Marcksl1-ps4
Cyp2c29	Rabl2	Pgam1	Marco
Cyp2c40	Raet1b	Pgs1	Max
Cyp2c50	Raet1d	Phf11d	Mblac2
Cyp2c53-ps	Raph1	Phf8	Mbnl2
Cyp2c55	Rbm15	Pid1	Mcm3
Cyp2c67	Rbm15b	Pilrb1	Mcts2
Cyp2c68	Rbm20	Pilrb2	Mdc1
Cyp2c69	Rbm47	Pip4k2b	Meis1
Cyp2c70	Rbm5	Plaat3	Mesd
Cyp2d11	Rcn3	Plekhf1	Metap1d
Cyp2d13	Rdh5	Plekhh1	Mettl1
Cyp2d37-ps	Recql	Plet1os	Mettl16
Cyp2g1	Rell1	Plppr2	Mettl17
Cyp2r1	Reln	Plscr1	Mettl2
Cyp2u1	Rexo2	Pmvk	Mettl3
Cyp3a44	Rfc5	Pnpla5	Mfap1b
Cyp4a12a	Rgs12	Podn	Mgat2
Cyp4a31	Rhobtb1	Poglut3	Mgme1
Cyp4f14	Rhou	Polb	Mindy2
Cyp51	Rn45s	Pold1	Mis12
Cyp7a1	Rnaset2a	Pold2	Mlec
Cyp7b1	Rnaset2b	Poli	Mlx
Cys1	Rnd2	Polr2f	Mmaa
D030028A08Rik	Rnf141	Polr2h	Mmab
D030056L22Rik	Rnf146	Polr2l	Mmachc
D130043K22Rik	Rnps1	Polr3g	Mmp14
D17H6S56E-5	Romo1	Pomk	Mmp15
D1Pas1	Rpf1	Pop1	Mob3a
D630024D03Rik	Rpf2	Ppard	Mon1b
D630039A03Rik	Rpl13a	Ppdpf	Mphosph6
D6Wsu163e	Rpl22l1	Ppib	Mpp4
D830031N03Rik	Rpl3	Ppig	Mrfap1
D830032E09Rik	Rpl32l	Ppm1b	Mrm2
Daam1	Rpl36al	Ppp2r5e	Mrpl22
Dact1	Rpl37	Prelid1	Mrpl42
Dapk2	Rpl6	Prelid3b	Mrpl47
Dapk3	Rpl7a	Prelp	Mrpl50
Dars2	Rpp30	Prg4	Mrpl51
Dazap1	Rps15a	Prim1	Mrps18b
Dbi	Rps18	Prkab1	Mrps2
Dbndd2	Rps20	Prlr	Mrps27
Dbp	Rps21	Prnp	Mrps34
Dcaf12l1	Rps8	Prss8	Mrps6
Dcaf4	Rrm1	Prtn3	Mrtfa
Dcbld2	Rrn3	Psat1	Mrto4
Dcdc2a	Rsu1	Psenen	Mtap
Dck	Rtp3	Psma5	Mtf1
Dclk3	Rybp	Psmd11	Mthfd2
Dctn5	Samd11	Psmd2	Mtmr12
Ddc	Samhd1	Psme2	Mtmr4
Ddhd1	Sc5d	Ptcd2	Mtrf1l
Ddit3	Scara3	Ptgfrn	Mtss1
Ddit4l	Scarf1	Ptpra	Mybbp1a
Ddo	Scd2	Pvt1	Myc
Ddost	Scpep1	Pxdn	Myh9
Ddx10	Scube3	Pyroxd2	N4bp3
Ddx18	Sdad1	Qdpr	N6amt1
Ddx19a	Sdr16c5	R3hcc1	Nabp1
Ddx21	Sec22b	Rab27b	Nans
Ddx24	Sec23b	Raet1e	Napepld
Ddx27	Sec23ip	Ralgps1	Narf
Ddx31	Sec24d	Ramac	Nat8
Ddx39	Sec31a	Ran	Nat8f1
Ddx39b	Sec61b	Rars	Nav2
Ddx49	Sema6a	Rars2	Ncald
Ddx55	Sept8	Rbbp4	Ncbp1
Ddx60	Serpina12	Rbm25	Nck1
Denr	Serpina7	Rbms3	Ncoa5
Depdc7	Serpinh1	Rbmxl1	Ndufa12
Depp1	Sh2d4a	Rccd1	Ndufa8
Derl2	Shank2	Rev1	Neat1
Derl3	Shld2	Rexo4	Nek6
Dhcr24	Sigmar1	Rfwd3	Nelfa
Dhcr7	Slc10a2	Rfx7	Nemf
Dhdds	Slc13a3	Rgs16	Neurl1b
Dhrs9	Slc16a12	Ripor2	Nfam1
Dhx29	Slc17a4	Rmnd1	Nfe2l2
Dhx33	Slc17a8	Rnf123	Nfxl1
Dhx57	Slc17a9	Rnf145	Nfyb
Dhx8	Slc19a2	Rnf26	Ngdn
Diaph1	Slc22a28	Rnf43	Nhsl1
Dkc1	Slc22a30	Ropn1l	Nif3l1
Dlat	Slc25a30	Rpa1	Nkd1
Dlgap1	Slc25a40	Rpia	Nme6
Dmd	Slc2a9	Rpl13	Nmnat1
Dnaja1	Slc30a5	Rpl14	Noc3l
Dnaja4	Slc39a11	Rpl18	Noc4l
Dnajb11	Slc3a1	Rpl18a	Nol10
Dnajb2	Slc41a2	Rpl19	Nol12
Dnajb4	Slc44a1	Rpl21	Nol3
Dnajb6	Slc44a3	Rpl23	Nol6
Dnajb9	Slco1a1	Rpl26	Nol8
Dnajc11	Slfn9	Rpl29	Nol9
Dnajc17	Slx4	Rpl30	Nolc1
Dnajc2	Smc2	Rpl32	Nop2
Dnajc21	Smc3	Rpl34	Nop56
Dnajc3	Smco4	Rpl35	Nop58
Dnase1l3	Smcr8	Rpl35a	Nostrin
Dnm1l	Smim15	Rpl37a	Npr3
Dnmt1	Smn1	Rpl39	Nr1d1
Dnph1	Smoc2	Rpl4	Nr1h4
Dnttip2	Smyd5	Rpl41	Nrep
Dock1	Snap23	Rpl7	Nrgn
Dock6	Snd1	Rprd1b	Nrp
Dock8	Snhg14	Rps11	Nrp1
Dpagt1	Snrnp25	Rps19	Nsa2
Dpf2	Snrnp40	Rps2	Nsfl1c
Dph2	Snrpd1	Rps24	Ntn1
Dph5	Snrpd2	Rps25	Nucb2
Dph6	Socs5	Rps26	Nudc
Dpy19l3	Sox4	Rps3a1	Nup160
Dpysl2	Sox5	Rps4x	Nup85
Dpysl3	Sparc	Rpsa	Nutf2
Drc1	Spc24	Rrm2	Nxpe2
Drosha	Spcs2	Rrp8	Oas1a
Dsg1c	Spint1	Rsl24d1	Oas1g
Dtd1	Spout1	Rsrp1	Oasl2
Dtx3l	Spry4	Rtl8b	Oaz2
Dtymk	Srbd1	Rtraf	Odc1
Dus2	Srd5a2	Rusc1	Ola1
Dusp1	Srsf1	S100a11	Onecut1
Dusp12	Srsf2	Saa4	Onecut2
Dusp14	St5	Sart1	Orc5
Dusp4	St6gal1	Sart3	Orm1
Dusp7	Stat5b	Scd1	Orm2
Dvl3	Stk38l	Scly	Osbp
Dynll1	Stxbp1	Scnm1	Oser1
Dynlt1a	Stxbp6	Scnn1a	Ostc
Dynlt1c	Susd4	Sdf2l1	Ovol3
Dynlt1f	Syde1	Sdhb	P2ry13
E130308A19Rik	Syt7	Sec11a	P4ha1
E130311K13Rik	Tagln	Sec11c	Pa2g4
E230016M11Rik	Tars	Sec24c	Paf1
E2f1	Tbc1d31	Secisbp2	Pak1ip1
E2f2	Tcea1	Selenbp1	Pakap
E2f4	Tcerg1	Selenbp2	Palld
E2f6	Tfb1m	Selenok	Pam
E2f8	Tfdp1	Selenok-ps1	Papss1
Ears2	Tfpi2	Selenos	Parl
Ebna1bp2	Tfrc	Sept4	Pcdh12
Ebp	Tgfb1i1	Serp1	Pcdh18
Ebpl	Tgm2	Serpina10	Pcdhga10
Echdc1	Thbd	Serpina1a	Pcdhga5
Echdc3	Thumpd3	Serpina6	Pcdhgb2
Edc3	Timd2	Serpine2	Pcdhgb4
Edem1	Timm10	Sf3a1	Pclo
Edem2	Timm23	Sf3a2	Pcp4l1
Edem3	Tinagl1	Shc1	Pdap1
Eef1a1	Tkt	She	Pdcd5
Eef1akmt1	Tlcd2	Sirt5	Pdcl
Eef1aknmt	Tmcc1	Slbp	Pde12
Eef1b2	Tmco6	Slc17a3	Pde9a
Eef1d	Tmem14a	Slc22a7	Pdgfa
Eef1e1	Tmem150a	Slc23a1	Pdgfrb
Eef1g	Tmem181a	Slc25a17	Pdia3
Eef2k	Tmem209	Slc25a35	Pdia4
Eepd1	Tmem214	Slc25a37	Pdk1
Efemp2	Tmem218	Slc25a44	Pdlim1
Efna1	Tmem248	Slc2a2	Pdzk1
Efna3	Tmem97	Slc2a4	Pea15a
Egfr	Tmie	Slc2a5	Pebp1
Ehd1	Tmlhe	Slc35b1	Peg10
Ehd2	Tmsb4x	Slc36a1	Pelo
Ehd4	Tmx2	Slc38a3	Pelp1
Ehf	Tnc	Slc46a3	Pes1
Eif1a	Tnfaip2	Slc5a6	Pex12
Eif1b	Tnfrsf11b	Slc9a3r1	Pex2
Eif2ak2	Tnik	Slco3a1	Pex26
Eif2ak3	Tnip1	Slirp	Pfkfb1
Eif2ak4	Tpp2	Slx4ip	Pfkfb3
Eif2b1	Trappc2	Smarca2	Phf11c
Eif2b2	Trim45	Smarca5-ps	Phf6
Eif2b3	Trim7	Smo	Phlda2
Eif2b4	Trmt10c	Snapc5	Phrf1
Eif2s1	Tsc22d4	Snrk	Piga
Eif2s2	Tsen15	Snrpc	Pigh
Eif2s3x	Tspyl4	Snrpf	Pinx1
Eif3a	Tuba1c	Snrpg	Pitpnc1
Eif3d	Tufm	Snrpn	Pkhd1
Eif3g	Txlna	Sntg2	Pkm
Eif3j1	Uap1	Socs2	Pknox1
Eif3j2	Uba5	Sort1	Pla2g4b
Eif3m	Ube2l6	Sp5	Plcxd2
Eif4a1	Ubiad1	Spag7	Plpp5
Eif4a3	Uck1	Spata2l	Pmm2
Eif4e	Uox	Spdl1	Pnn
Eif4e3	Usp36	Spred1	Pnpt1
Eif5b	Utp4	Sptlc2	Polr1b
Eipr1	Utp6	Srebf2	Polr1e
Elavl1	Vps45	Srek1ip1	Polr2c
Elf3	Wars2	Srgap3	Polr2i
Elk3	Wbscr25	Sri	Polr2j
Ell3	Wdr12	Srm	Polr3d
Elmo1	Wdr74	Srms	Polr3e
Eln	Wdr75	Srp54a	Polr3k
Elovl1	Wdr92	Srp54b	Ppbp
Elovl5	Wfdc1	Srpr	Ppil1
Elovl6	Wnt5b	Srrm4	Ppip5k1
Elp1	Wrb	Srsf3	Ppm1h
Elp2	Wwox	Ss18	Ppme1
Eme1	Xkr9	Ssbp1	Ppox
Eme2	Xrcc5	Sspo	Ppp1r11
Eml2	Ywhae	Sstr2	Ppp1r7
Endod1	Ywhaq	Stap2	Ppp1r8
Eno1	Zbtb16	Stard4	Pprc1
Enpep	Zbtb20	Steap4	Praf2
Entpd7	Zc2hc1c	Stk35	Preb
Epc2	Zcchc7	Stoml2	Prkab2
Epcam	Zfand4	Stra6l	Prmt3
Epdr1	Zfp146	Stx8	Prmt9
Epha1	Zfp341	Styx	Prok1
Epm2aip1	Zfp704	Suclg2	Prpf3
Eprs	Zfp872	Sucnr1	Prrc1
Erbb4	Zfp932	Supt3	Prxl2a
Ercc6	Zfpl1	Supt6	Psma4
Erg28	Zmiz2	Supt7l	Psmb10
Erh	Zmynd19	Supv3l1	Psmb2
Erlin1	Fads1	Syne4	Psmb3
Ern1	Bco2	Taf10	Psmb9
Ero1lb	Kcna2	Taf15	Psmc5
Erp44		Tagln2	Psmd7
Esr1		Taldo1	Psme3
Etfa		Tapbpl	Psph
Ethe1		Tars2	Pter
Etv5		Tbc1d10a	Ptges3
Evc		Tbc1d2b	Ptgr1
Ewsr1		Tbca	Ptk6
Exoc3		Tbcb	Ptma
Exoc4		Tbcd	Ptprj
Exog		Tbcel	Pus1
Exosc1		Tcea3	Pus7
Exosc10		Tcf21	Pwp1
Exosc3		Tchh	Pxdc1
Exosc8		Tcim	Pycr2
Exosc9		Tecr	Pygb
Exph5		Tef	Pyroxd1
Extl1		Tent4a	Qrsl1
F11		Tesc	Rab23
F2r		Tff1	Rab3a
F3		Tgfb2	Rab5b
F730035M05Rik		Tgtp1	Rabl6
Fabp1		Tgtp2	Rad51c
Fabp4		Thap2	Raet1a
Fabp5		Thnsl2	Rai14
Fads1		Thrap3	Ralb
Fads2		Tigar	Ranbp1
Fads3		Tkfc	Rangap1
Fahd1		Tle1	Rassf4
Fam110a		Tle3	Rassf6
Fam111a		Tle4	Raver1
Fam114a1		Tmed10	Rbbp5
Fam124a		Tmed3	Rbl1
Fam129b		Tmed9	Rbm10
Fam149a		Tmem144	Rbm14
Fam166a		Tmem185b	Rbm19
Fam192a		Tmem186	Rbm8a
Fam20c		Tmem204	Rbmx
Fam214a		Tmem230	Rbmx2
Fam241b		Tmem258	Rbp1
Fam3c		Tmem29	Rbx1
Fam47e		Tmem41b	Rcan1
Fam50a		Tmem71	Rcc1
Fam98a		Tmod1	Rdh11
Fam98b		Tmsb10	Reck
Fanca		Tnfaip8l3	Rgn
Farp1		Tnfrsf19	Rhbg
Farsa		Tnfsf10	Rin3
Farsb		Tnks1bp1	Rint1
Fasn		Tns3	Riok2
Fastkd5		Tpm3	Riox2
Fbn1		Tpm4	Rmnd5b
Fbxo34		Tpt1	Rnf113a1
Fcer1g		Tra2a	Rnf135
Fcf1		Trim68	Rnf144b
Fcgr1		Trmt12	Rnf186
Fcgr4		Trmt61b	Robo1
Fdft1		Trp53i11	Rogdi
Fdps		Tsen2	Rpl14-ps1
Fdx1		Tsg101	Rpl34-ps1
Fem1a		Tspan4	Rpl36
Fen1		Tspan7	Rpl7l1
Fer		Ttbk1	Rplp0
Fermt2		Ttc23	Rplp2
Fga		Ttc25	Rpn1
Fgfr1		Ttc39c	Rpp38
Fgfr2		Ttc7	Rps17
Fgfr3		Ttf1	Rps6
Fgg		Tti2	Rpusd2
Fhad1		Ttll12	Rrbp1
Ficd		Ttll5	Rrp12
Fignl1		Tuba1a	Rrp15
Fip1l1		Tubb2a	Rrp1b
Fkbp11		Tubb4b	Rrp7a
Fkbp14		Tulp4	Rrp9
Fkbp4		Tut1	Rsl1d1
Flcn		U2af2	Rslcan18
Flna		Uba52	Rtp4
Flt1		Uba7	Ruvbl1
Flt4		Ubald2	Ruvbl2
Fmn1		Ube2g2	Rwdd4a
Fmo3		Ube2i	S1pr1
Fn3krp		Ube2v1	Sae1
Fnbp1l		Ubtf	Sap30bp
Fndc3a		Ufsp1	Sat1
Fndc3b		Uhrf1	Scaper
Fnip2		Umps	Scfd1
Folr2		Ung	Scp2
Fosl2		Upp2	Sdc3
Foxa1		Uqcrb	Sdhaf1
Foxa2		Usp2	Sdr9c7
Foxa3		Utp14a	Sec13
Foxj1		Vac14	Sec61a1
Foxk2		Vcpkmt	Sel1l
Foxn2		Vdac3	Selenoh
Foxo3		Vgll4	Sema6d
Foxp1		Wdr45b	Senp8
Foxq1		Wdr6	Sept11
Fpr1		Wee1	Sept5
Fras1		Xdh	Sept7
Frmd4b		Yars	Serbp1
Frrs1		Yrdc	Serpina1e
Fscn1		Ywhag	Serpina4-ps1
Fst		Ywhah	Serpina9
Fstl1		Zbed4	Serpinb9
Ftl1		Zbp1	Sf3a3
Ftsj3		Zbtb40	Sf3b3
Fubp1		Zc3h3	Sf3b4
Fus		Zfand1	Sfpq
Fut11		Zfhx2	Sgsm1
Fyb		Zfp276	Sh2b2
G3bp1		Zfp322a	Siglece
G6pd2		Zfp324	Sirpa
G6pdx		Zfp385b	Six5
Gabarapl2		Zfp518b	Slc16a5
Gabbr2		Zfp809	Slc16a6
Gadd45a		Zfp862-ps	Slc1a4
Gale		Zfp950	Slc20a1
Galt		Zfp955a	Slc25a1
Gamt		Zfp970	Slc25a45
Gapdh		Zfp971	Slc26a1
Gar1		Zfp983	Slc26a10
Gars		Zfp991	Slc26a6
Gas2l3		Zfp992	Slc30a10
Gas7		Zfyve26	Slc35c1
Gask1a		Zgpat	Slc39a10
Gask1b		Znf41-ps	Slc50a1
Gata4		Zyx	Slc5a1
Gatm			Slc5a3
Gbe1			Slc7a4
Gbf1			Smarca4
Gbp10			Smarcb1
Gbp11			Smarce1
Gbp2			Smim1
Gbp3			Snai2
Gbp4			Snapc1
Gbp6			Snf8
Gbp7			Snhg11
Gbp9			Snrnp35
Gca			Snrpa
Gcat			Snrpd3
Gcc1			Snu13
Gck			Snupn
Gckr			Snurf
Gclc			Snx1
Gcnt2			Snx22
Gdap10			Snx3
Gdap2			Socs3
Gdpgp1			Sod3
Gfod1			Sorl1
Gfpt1			Sp140
Gga3			Sp2
Ggct			Spata22
Ggcx			Spata5
Ghr			Spcs1
Gimap8			Spcs3
Gimap9			Spdya
Gimd1			Spns2
Gja10			Spp1
Gjb2			Spred2
Glul			Sqle
Gm10030			Srebf1
Gm10319			Srfbp1
Gm11437			Srp19
Gm11715			Srp54c
Gm12070			Srp68
Gm12191			Srpk1
Gm12250			Srprb
Gm12338			Srsf7
Gm12718			Ssb
Gm13034			Ssr1
Gm13420			Ssr2
Gm13872			Ssr3
Gm14325			St3gal4
Gm14326			Stard13
Gm14403			Stat1
Gm15348			Stat2
Gm15408			Stim2
Gm15421			Stip1
Gm15772			Stt3a
Gm16062			Stx5a
Gm16090			Sugp1
Gm16104			Sult1c2
Gm16551			Sumo1
Gm16675			Supt5
Gm17753			Svil
Gm19619			Swsap1
Gm19774			Swt1
Gm19935			Synj2
Gm20257			Syt1
Gm20939			Sytl5
Gm2788			Syvn1
Gm2a			Tada3
Gm31520			Taf1
Gm32511			Taf12
Gm32856			Taf7
Gm3414			Tagap1
Gm35986			Tarbp1
Gm37013			Tarbp2
Gm3704			Tasp1
Gm38416			Tbc1d25
Gm38666			Tbccd1
Gm38667			Tbck
Gm4070			Tbl2
Gm45916			Tbrg1
Gm4841			Tbx3
Gm4956			Tcaf1
Gm5088			Tcaim
Gm5148			Tceal8
Gm5434			Tcof1
Gm5524			Tdg
Gm6402			Tdp1
Gm6548			Tdrkh
Gm6568			Tefm
Gm6644			Tert
Gm7367			Tes
Gm9855			Tfg
Gmds			Tgfbi
Gmeb1			Tgm1
Gmfg			Thada
Gmppa			Thap1
Gmppb			Them6
Gmpr2			Thoc5
Gna14			Thop1
Gnat1			Thpo
Gnat2			Thrsp
Gne			Thumpd1
Gng11			Ticam1
Gng5			Timeless
Gng5-ps			Timm17a
Gngt1			Tirap
Gnl2			Tlcd1
Gnl3			Tma7
Gnpda1			Tmed2
Gnpnat1			Tmem104
Golga1			Tmem106a
Golga3			Tmem14c
Golga7			Tmem176b
Golph3l			Tmem198b
Golt1b			Tmem25
Gon4l			Tmem33
Gopc			Tmem39a
Gorasp2			Tmem43
Got2			Tmem45a
Gpam			Tmem50b
Gpatch11			Tmem86b
Gpatch4			Tmpo
Gpc4			Tnxb
Gpc6			Top1
Gpi1			Topbp1
Gpn1			Tppp
Gpr137b-ps			Tra2b
Gpr146			Traf3ip1
Gpr155			Tram1
Gpr182			Trappc13
Gpr89			Trappc5
Gprin3			Trim14
Gps1			Trim24
Gpx4			Trim5
Gpx6			Trim8
Gramd3			Trmt1l
Grb10			Trmt2a
Grb7			Trmt5
Grem2			Trmt6
Gria3			Trmt61a
Gripap1			Trp53
Grk5			Tsc22d1
Grwd1			Tsku
Gsap			Tspyl2
Gsn			Tsr2
Gsta1			Tssc4
Gsta2			Tstd1
Gsta3			Tstd2
Gsta4			Ttc21b
Gstm1			Tuba1b
Gstm2			Tuba4a
Gstm3			Tuba8
Gstm4			Tubb2a-ps2
Gstm5			Tubb5
Gstm6			Tubb6
Gstm7			Tubd1
Gstp1			Tubg1
Gstp3			Tuft1
Gtf2a1			Txndc11
Gtf2e2			Txndc5
Gtf2f1			Txndc9
Gtf2f2			Tyrobp
Gtf2h3			Ubald1
Gtf3c5			Ubap2l
Gtf3c6			Ubb
Gtpbp4			Ubc
Guca1a			Ubd
Gucy1a1			Ube2s
Gucy1b1			Ube2u
Gulo			Ubfd1
Gvin1			Ubxn4
Gyg			Ufd1
Gys1			Ufl1
H2-Aa			Uggt1
H2-Ab1			Ugt2b38
H2afx			Upf1
H2-K2			Upf2
H2-Q6			Urad
H2-Q7			Uso1
H2-Q9			Usp16
H2-T22			Uspl1
H2-T9			Utp11
H3f3a			Utp14b
Haao			Utp20
Habp2			Uxt
Hadhb			Vasn
Hagh			Vcp
Hamp2			Vps25
Hao1			Vps37c
Hapln1			Vps52
Hapln4			Vrk2
Hat1			Wars
Haus7			Wdr43
Haus8			Wdr46
Hax1			Wdr70
Hba-a1			Wdr77
Hba-a2			Wdr83os
Hck			Wdsub1
Hcls1			Wfs1
Hcn3			Wipf3
Hcrtr2			Wwc1
Hdac1			Xab2
Hdac2			Xaf1
Hdgfl2			Xbp1
Hdhd2			Xirp1
Hdhd3			Xlr3a
Heatr1			Xpo1
Heatr6			Xpo5
Hectd2			Yipf5
Hectd2os			Zbtb12
Helq			Zbtb45
Hemk1			Zbtb8a
Herc6			Zc3h18
Herpud1			Zc3h7a
Hes1			Zc3h8
Hes6			Zcchc17
Hexim1			Zfand2a
Hgs			Zfp142
Hhex			Zfp207
Hhip			Zfp217
Higd1a			Zfp248
Hinfp			Zfp27
Hist2h2be			Zfp330
Hk1			Zfp446
Hk2			Zfp454
Hltf			Zfp462
Hmbs			Zfp53
Hmga1			Zfp553
Hmga1b			Zfp605
Hmgb1			Zfp672
Hmgb3			Zfp692
Hmgcr			Zfp760
Hmgcs1			Zfp870
Hmgn1			Zfp873
Hmgn2			Zfp9
Hmox1			Zfp937
Hnmt			Zfp961
Hnrnpa2b1			Zmat1
Hnrnpa3			Zmat3
Hnrnpab			Znrd1
Hnrnpc			Zscan22
Hnrnpd			Zswim1
Hnrnpf			Acbd3
Hnrnph2
Hnrnph3
Homer2
Homer3
Hopx
Hpf1
Hpgd
Hs3st3b1
Hsbp1l1
Hsd17b2
Hsd17b6
Hsd17b7
Hsd3b2
Hsd3b3
Hsd3b5
Hsf1
Hsp90aa1
Hsp90ab1
Hsp90b1
Hspa13
Hspa14
Hspa4
Hspa4l
Hspa5
Hspa8
Hspb1
Hspd1
Hspe1
Hsph1
Htatsf1
Htra4
Htt
Hyou1
Hypk
Iars
Idh1
Idh3a
Idi1
Ido2
Iffo2
Ifi27l2b
Ifi30
Ifi35
Ifi44
Ifi47
Ifit1
Ifit2
Ifit3
Ifit3b
Ifitm1
Ifitm3
Ift80
Igfals
Igfbp3
Igtp
Ihh
Ik
Ikbip
Ikbke
Ikzf4
Il11ra1
Il12rb1
Il13ra1
Il18
Il18bp
Il4i1b
Ilf2
Ilf3
Inhba
Inmt
Ino80c
Insc
Insig1
Insyn2a
Ints1
Ints10
Ints13
Ints2
Ints3
Ints4
Ints6
Ints9
Ippk
Irak2
Irf1
Irf2
Irf2bpl
Irf5
Irf6
Irgm1
Irgq
Irs2
Isg15
Isg20
Isy1
Itga6
Itga8
Itga9
Itih5
Itpkb
Jag1
Jcad
Jmjd6
Josd2
Jpt1
Jpt2
Jrk
Kank2
Kat6b
Katnal1
Katnb1
Kbtbd8
Kcna2
Kcne3
Kcnj2
Kctd7
Kdelr2
Kdm5b
Keg1
Khdrbs1
Khk
Khsrp
Kif1bp
Kif3a
Klf10
Klf13
Klf6
Klhdc4
Klhdc7a
Klhl13
Klk1b4
Kmt5c
Kpna2
Kpna4
Kpnb1
Krr1
Krt18
Krt19
Krt8
Krtcap2
Kti12
Kyat1
Kyat3
Lacc1
Lactb2
Lad1
Lama1
Lama2
Lama3
Lamb1
Lamtor3
Lamtor5
Larp4b
Larp7
Lars2
Las1l
Lbh
Lbhd1
Lbr
Ldlr
Leap2
Lect2
Lefty1
Leng1
Leo1
Lhfp
Lhpp
Lifr
Lig1
Lig4
Limd2
Lin7a
Lipg
Lipt1
Lipt2
Llph
Lman1
Lmna
Lmnb2
Lmntd2
LOC102631757
LOC102631993
Lonrf1
Loxl2
Loxl4
Lpar6
Lpin1
Lpl
Lrat
Lratd2
Lrfn4
Lrig1
Lrig3
Lrp2bp
Lrrc39
Lrrc41
Lrrc59
Lrrk1
Lrtm1
Lsg1
Lsm12
Lsm2
Lsm3
Lsm6
Lsr
Lss
LTO1
Ltv1
Luc7l
Lum
Ly6a
Ly6e
Ly75
Lyar
Lyplal1
Lysmd1
Lysmd2
Lyz2
Mad2l1bp
Maff
Magoh
Magt1
Mak16
Mal2
Malat1
Manf
Map1s
Map2k3
Map2k6
Map3k13
Map3k20
Map3k4
Map4
Map9
Mapkapk3
Mapre2
Marcksl1
Marcksl1-ps4
Marco
Marveld1
Masp1
Mast3
Mavs
Max
Mblac2
Mbnl2
Mboat1
Mccc1
Mcfd2
Mcm10
Mcm2
Mcm3
Mcm4
Mcm5
Mcm6
Mcrs1
Mcts2
Mdc1
Mdn1
Me1
Med19
Meiob
Meis1
Meox1
Mesd
Metap1d
Mettl1
Mettl16
Mettl17
Mettl2
Mettl23
Mettl3
Mfap1b
Mfge8
Mfhas1
Mfsd13a
Mgam
Mgat2
Mgme1
Mgst3
Mid1ip1
Mif
Mindy2
Mipep
Mir3082
Mir6236
Mir682
Mir6921
Mir703
Mir8094
Mir8114
Mis12
Mitd1
Mki67
Mlec
Mlh1
Mlkl
Mlx
Mlxipl
Mmaa
Mmab
Mmachc
Mme
Mmp14
Mmp15
Mmp19
Mn1
Mob3a
Mon1b
Morf4l1
Morf4l1-ps1
Morf4l2
Morn2
Mov10
Mpdz
Mpeg1
Mphosph10
Mphosph6
Mphosph8
Mpp1
Mpp4
Mpv17l
Mr1
Mrfap1
Mrm2
Mrm3
Mrnip
Mrpl19
Mrpl22
Mrpl32
Mrpl42
Mrpl47
Mrpl49
Mrpl50
Mrpl51
Mrps18b
Mrps18c
Mrps2
Mrps21
Mrps27
Mrps33
Mrps34
Mrps35
Mrps5
Mrps6
Mrtfa
Mrto4
Ms4a4d
Msantd4
Msh6
Msmo1
Msn
Mtap
Mterf1a
Mtf1
Mtfmt
Mthfd2
Mthfs
Mthfsl
Mtmr11
Mtmr12
Mtmr4
Mtr
Mtrf1l
Mtrr
Mtss1
Muc1
Mug2
Mug-ps1
Mup1
Mup14
Mup16
Mup17
Mup20
Mup21
Mup7
Mup9
Mvd
Mvk
Mxd3
Mxra7
Myadm
Mybbp1a
Myc
Mycn
Myh11
Myh9
Myl12a
Myl12b
Myl6
Myl9
Myo1e
N4bp3
N6amt1
Naa15
Naa20
Nab2
Nabp1
Naca
Nans
Napepld
Narf
Nars
Nat8
Nat8f1
Nat8f4
Nat8f5
Nat8f6
Nat8f7
Nav2
Nbas
Ncald
Ncam2
Ncbp1
Ncbp2
Nck1
Nckap1l
Nckipsd
Ncoa3
Ncoa4
Ncoa5
Ndn
Ndrg1
Ndufa12
Ndufa8
Ndufaf4
Ndufaf5
Ndufb11
Ndufs3
Neat1
Neb
Nedd9
Nek6
Nelfa
Nemf
Nes
Neurl1b
Nfam1
Nfe2
Nfe2l2
Nfkbib
Nfu1
Nfxl1
Nfya
Nfyb
Nfyc
Ngdn
Ngef
Ngfr
Nhej1
Nhlrc1
Nhsl1
Nid1
Nid2
Nif3l1
Nifk
Nip7
Nipa1
Nit2
Nkd1
Nktr
Nlrp6
Nme1
Nme2
Nme6
Nmi
Nmnat1
Nmral1
Nmrk1
Nob1
Noc2l
Noc3l
Noc4l
Nol10
Nol11
Nol12
Nol3
Nol6
Nol8
Nol9
Nolc1
Nono
Nop14
Nop2
Nop56
Nop58
Nosip
Nostrin
Npas2
Nphp1
Npr3
Nqo2
Nr1d1
Nr1d2
Nr1h4
Nrap
Nrarp
Nrep
Nrg1
Nrg4
Nrgn
Nrn1
Nrp
Nrp1
Nsa2
Nsdhl
Nsfl1c
Nsrp1
Nt5c3b
Ntn1
Ntn3
Ntrk2
Nucb2
Nudc
Nudt15
Nudt16l1
Nudt2
Nudt21
Nudt7
Nup133
Nup155
Nup160
Nup205
Nup35
Nup54
Nup62
Nup85
Nup93
Nutf2
Nxpe2
Oas1a
Oas1g
Oasl2
Oaz1
Oaz1-ps
Oaz2
Odc1
Oit3
Ola1
Olfm3
Olfml1
Olfml3
Olfr1034
Oma1
Onecut1
Onecut2
Orc5
Orm1
Orm2
Osbp
Oser1
Osgep
Osgin1
Ostc
Ovol3
P2ry13
P4ha1
Pa2g4
Pacsin2
Paf1
Pak1
Pak1ip1
Pakap
Palld
Palm
Pam
Paox
Papss1
Papss2
Paqr9
Pard6b
Parl
Parp11
Parp2
Paxx
Pbdc1
Pcbp1
Pcca
Pcdh12
Pcdh18
Pcdhga1
Pcdhga10
Pcdhga11
Pcdhga12
Pcdhga2
Pcdhga3
Pcdhga4
Pcdhga5
Pcdhga6
Pcdhga7
Pcdhga8
Pcdhga9
Pcdhgb1
Pcdhgb2
Pcdhgb4
Pcdhgb5
Pcdhgb6
Pcdhgb7
Pcdhgb8
Pcdhgc3
Pcdhgc4
Pcdhgc5
Pclo
Pcna
Pcolce
Pcp4l1
Pcsk9
Pcyox1l
Pdap1
Pdcd10
Pdcd11
Pdcd4
Pdcd5
Pdcl
Pde12
Pde3a
Pde4dip
Pde9a
Pdgfa
Pdgfrb
Pdhb
Pdia3
Pdia4
Pdia5
Pdia6
Pdilt
Pdk1
Pdlim1
Pdrg1
Pdxk
Pdzd11
Pdzk1
Pdzk1ip1
Pea15a
Pebp1
Peg10
Pelo
Pelp1
Pemt
Per2
Per3
Pes1
Pex10
Pex12
Pex2
Pex26
Pfkfb1
Pfkfb3
Pfn1
Pgam1
Pgd
Pgs1
Phf11c
Phf11d
Phf6
Phf8
Phlda1
Phlda2
Phrf1
Pid1
Piga
Pigh
Pik3c2b
Pik3r1
Pik3r3
Pilrb1
Pilrb2
Pinx1
Pip4k2b
Pitpnc1
Pkhd1
Pklr
Pkm
Pknox1
Pla2g4b
Plaat3
Plcg1
Plcxd2
Plekhf1
Plekhh1
Plet1
Plet1os
Plpp5
Plppr2
Plscr1
Plxna2
Pm20d1
Pmf1
Pmm2
Pmvk
Pnn
Pnpla3
Pnpla5
Pnpla7
Pnpt1
Podn
Poglut2
Poglut3
Pola1
Pola2
Polb
Pold1
Pold2
Pole
Poli
Polr1a
Polr1b
Polr1e
Polr2c
Polr2f
Polr2h
Polr2i
Polr2j
Polr2l
Polr3d
Polr3e
Polr3g
Polr3k
Pomk
Pop1
Ppa1
Ppan
Ppard
Ppat
Ppbp
Ppdpf
Ppib
Ppid
Ppig
Ppil1
Ppip5k1
Ppm1b
Ppm1h
Ppme1
Ppox
Ppp1r11
Ppp1r13b
Ppp1r14b
Ppp1r3b
Ppp1r3g
Ppp1r7
Ppp1r8
Ppp2r5e
Pprc1
Pqbp1
Praf2
Prdm2
Prdx1
Preb
Prelid1
Prelid3b
Prelp
Prg4
Prim1
Primpol
Prkab1
Prkab2
Prlr
Prmt3
Prmt5
Prmt9
Prnp
Prok1
Prpf3
Prpf31
Prpsap2
Prrc1
Prss8
Prtn3
Prxl2a
Psat1
Psenen
Psma4
Psma5
Psmb10
Psmb2
Psmb3
Psmb8
Psmb9
Psmc5
Psmd11
Psmd2
Psmd7
Psme1
Psme2
Psme3
Pspc1
Psph
Pstpip2
Ptbp1
Ptcd2
Pter
Ptgds
Ptges3
Ptgfrn
Ptgr1
Ptgs1
Ptk6
Ptma
Ptpn3
Ptpn9
Ptpra
Ptprj
Puf60
Pum3
Pus1
Pus7
Pus7l
Pvr
Pvt1
Pwp1
Pwp2
Pxdc1
Pxdn
Pycr2
Pygb
Pygl
Pyroxd1
Pyroxd2
Qdpr
Qprt
Qrsl1
R3hcc1
Rab23
Rab27b
Rab3a
Rab5b
Rabif
Rabl2
Rabl6
Rad51c
Raet1a
Raet1b
Raet1d
Raet1e
Rai14
Ralb
Ralgps1
Ramac
Ran
Ranbp1
Rangap1
Raph1
Rars
Rars2
Rassf4
Rassf6
Raver1
Rbbp4
Rbbp5
Rbl1
Rbm10
Rbm14
Rbm15
Rbm15b
[truncated: 824 more rows]

## Sheet: recovered
The gene list is sorted alphbetically
recovered genes n=419		recovered enriched GO terms						recovered enriched pathways
0610040F04Rik
1810064F22Rik		Score	Name	# Genes	# Matched Genes	Matched Genes (Symbols)		Score	SuperPath Name	# SuperPath Total Genes	# SuperPath Matched Genes	Matched Genes (Symbols)
2310040G24Rik		51.415	Steroid Metabolic Process	129	22	CYP51A1, HSD17B2, HSD3B1, MSMO1, RDH5, ERG28, SREBF2, PMVK, LBR, LDLR, SC5D, PCSK9, MVK, CYB5R3, CYP1A2, EBP, DHCR7, CYP2C8, NSDHL, DHRS9, AKR1C4, SRD5A2		56.0938	Metabolism	2121	88	QPRT, CALM1, CYP4F12, CYP51A1, CALM3, GSTA3, HSD17B2, GSTM1, GSTM2, GSTM4, SERPINA6, ACSL4, ACSM1, HSD3B1, HSD3B2, SLC25A1, LPL, LRAT, GNGT1, RBP1, MSMO1, INMT, DBI, CHKA, TSTD1, SLC2A2, NUP133, NUP205, TMEM86B, SYNJ2, DDHD1, SLC44A1, SLC44A3, NPAS2, PM20D1, SREBF2, PSMB10, PMVK, COMT, GPC6, BCO1, LBR, TNFAIP8L3, BDH2, ABCB11, ITPKB, LDLR, SC5D, SCD, CES3, PTGR1, IDH1, NQO2, IDO2, GALE, CA3, MVK,…
3110082I17Rik		50.1926	Homophilic Cell Adhesion Via Plasma Membrane Adhesion Molecules	169	24	PCDH18, CDH1, PCDHGA1, PCDHGA10, PCDHGA11, PCDHGA12, PCDHGA2, PCDHGA3, PCDHGA4, PCDHGA5, PCDHGA6, PCDHGA7, PCDHGA8, PCDHGA9, PCDHGB1, PCDHGB2, PCDHGB4, PCDHGB5, PCDHGB6, PCDHGB7, PCDHGC3, PCDHGC4, PCDHGC5, CADM3		45.9339	Metabolism of Steroids	194	24	CYP51A1, HSD17B2, SERPINA6, HSD3B1, HSD3B2, LPL, MSMO1, DBI, SEC23B, SREBF2, PMVK, LBR, ABCB11, LDLR, SC5D, SCD, MVK, SLC10A2, EBP, DHCR7, NSDHL, STARD4, AKR1C4, SRD5A2
A2ml1		49.8301	Lipid Metabolic Process	815	49	CYP4F12, CYP51A1, GSTA3, HSD17B2, GSTM1, GSTM2, GSTM4, ACSL4, ACSM1, HSD3B1, HSD3B2, LPL, LRAT, MSMO1, CHKA, RDH5, ERG28, TMEM86B, SYNJ2, DDHD1, PM20D1, ABCA2, SREBF2, PMVK, COMT, BCO1, LBR, BDH2, LDLR, SC5D, SCD, PTGR1, PCSK9, MVK, CYB5R3, PAM, CYP1A2, ADIPOR2, FADS1, CYP26A1, EBP, CYP2C18, DHCR7, CYP2C8, NSDHL, CYP2U1, DHRS9, AKR1C4, SRD5A2		32.2432	Cholesterol Metabolism	72	13	CYP51A1, LPL, MSMO1, PMVK, LBR, ABCB11, LDLR, SC5D, PCSK9, MVK, EBP, DHCR7, NSDHL
A630076J17Rik		42.1444	Steroid Biosynthetic Process	64	15	CYP51A1, HSD17B2, HSD3B1, HSD3B2, MSMO1, ERG28, PMVK, LBR, SC5D, MVK, CYB5R3, EBP, DHCR7, NSDHL, SRD5A2		32.0938	Cholesterol Biosynthesis	45	11	CYP51A1, ACSL4, MSMO1, SREBF2, PMVK, LBR, SC5D, MVK, EBP, DHCR7, NSDHL
Abca2		39.9825	Cell Adhesion	677	40	FER, CD4, CD9, PCDH18, LAMA3, RELN, CDH1, SPP1, COL14A1, PCDHGA1, PCDHGA10, PCDHGA11, PCDHGA12, PCDHGA2, PCDHGA3, PCDHGA4, PCDHGA5, PCDHGA6, PCDHGA7, PCDHGA8, PCDHGA9, PCDHGB1, PCDHGB2, PCDHGB4, PCDHGB5, PCDHGB6, PCDHGB7, NEDD9, ITGA9, PCDHGC3, PCDHGC4, PCDHGC5, TGFB1I1, CXADR, JCAD, HABP2, NID2, CADM3, ARVCF, BMP10		30.889	Metapathway Biotransformation Phase I and II	296	23	CYP4F12, CYP51A1, GSTA3, GSTM1, GSTM2, GSTM4, ACSM1, INMT, NAT8, COMT, CES3, NQO2, CYB5B, CYB5R3, PAPSS1, CYP1A2, CYP26A1, CYP2C18, CYP2C8, HS3ST3B1, CYP2U1, ADH1C, AKR1C4
Abca8a		37.7304	Sterol Biosynthetic Process	31	11	CYP51A1, MSMO1, ERG28, PMVK, LBR, SC5D, MVK, CYB5R3, EBP, DHCR7, NSDHL		21.9285	Visual Phototransduction	111	12	CALM1, CALM3, LPL, LRAT, GNGT1, RBP1, RDH5, GPC6, BCO1, LDLR, DHRS9, AKR1C4
Abca8b		27.4712	Nervous System Development	588	31	HES6, CAMK1D, INHBA, ERBB4, DCDC2, PCDHGA1, PCDHGA10, PCDHGA11, PCDHGA12, PCDHGA2, PCDHGA3, PCDHGA4, PCDHGA5, PCDHGA6, PCDHGA7, PCDHGA8, PCDHGA9, PCDHGB1, PCDHGB2, PCDHGB4, PCDHGB5, PCDHGB6, PCDHGB7, PCDHGC3, PCDHGC4, PCDHGC5, SOX4, NGFR, GAS7, NRN1, INSC		21.395	Oxidation By Cytochrome P450	115	12	CYP4F12, CYP51A1, CES3, NQO2, CYB5B, CYB5R3, CYP1A2, CYP26A1, CYP2C18, CYP2C8, CYP2U1, ADH1C
Abcb11		26.9052	Cholesterol Biosynthetic Process	36	9	CYP51A1, MSMO1, PMVK, LBR, MVK, CYB5R3, EBP, DHCR7, NSDHL		21.3707	Extracellular Matrix Organization	300	19	CAPN3, LOXL4, CASP3, SERPINH1, PPIB, LAMA3, ACTN1, CDH1, SPP1, COL14A1, COL27A1, P4HA1, COL3A1, ITGA9, NID2, SPARC, MMP15, ADAMTS9, BMP10
Acsl4		25.5116	Cholesterol Metabolic Process	107	13	CYP51A1, MSMO1, SREBF2, PMVK, LBR, LDLR, PCSK9, MVK, CYB5R3, CYP1A2, EBP, DHCR7, NSDHL		18.5719	Estrone Metabolism	24	6	HSD17B2, HSD3B1, HSD3B2, COMT, CYP1A2, CYP2C8
Acsm1		25.2042	Xenobiotic Metabolic Process	109	13	CYP4F12, GSTA3, ACSM1, SLC22A7, ABCB11, CES3, CYB5B, CYP1A2, CYP26A1, CAD, CYP2C18, CYP2C8, CYP2U1		18.298	Nuclear Receptors Meta-pathway	315	18	CYP4F12, GSTA3, GSTM1, GSTM2, GSTM4, DBI, SLC2A2, SOD3, ABCB11, BHLHE40, SCD, CES3, PTGR1, CCND1, SCNN1A, CYP1A2, SLC39A10, SLC5A1
Actn1		22.2152	Retinol Metabolic Process	53	9	LRAT, RBP1, RDH5, BCO1, CYP1A2, CYP2C18, CYP2C8, DHRS9, ADH1C		17.517	Infectious Disease	1747	52	CALM1, CALM3, CALR, FGFR2, FGFR3, CARS1, CAMK4, STT3A, CD4, GGCX, LRAT, SLC3A1, GNGT1, RBP1, MSN, CD9, RDH5, PPIB, EIF2AK3, ERBB4, CDH1, SLC2A2, NUP133, NUP205, TUBA4A, TUBB, SPRED1, DDOST, SYT1, PSMB10, COMT, GPC6, ABCB11, IHH, MUC1, IDH1, GALE, MASP1, CLCN6, TPM4, CCND1, CCND2, AVPR1A, PAPSS1, ST6GAL1, DYNLL1, SND1, MMAB, SLC5A1, GBE1, CYP2U1, ADAMTS9
Adamts9		17.9165	Retinoic Acid Metabolic Process	26	6	RBP1, SCPEP1, CYP26A1, CYP2C18, CYP2C8, ADH1C		16.3153	Metabolism of Water-soluble Vitamins and Cofactors	191	13	QPRT, CALM1, CALM3, LPL, LRAT, RBP1, GPC6, BCO1, LDLR, IDH1, CYB5R3, MMAB, AKR1C4
Adgrf1		15.1186	Xenobiotic Catabolic Process	22	5	GSTM1, GSTM2, GSTM4, CYP1A2, CYP2C8		15.5117	Metabolism of Steroid Hormones	35	6	HSD17B2, SERPINA6, HSD3B1, HSD3B2, STARD4, SRD5A2
Adh1		14.9833	Fatty Acid Metabolic Process	209	13	CYP4F12, ACSL4, ACSM1, LPL, MSMO1, DBI, PM20D1, ABCB11, SCD, PTGR1, CYP1A2, ADIPOR2, FADS1		14.8558	Retinol Metabolism (TR)	38	6	LRAT, RDH5, BCO1, CYP1A2, CYP2C18, CYP2C8
Adh6-ps1		14.7754	Metabolic Process	212	13	CAMK1D, HSD3B1, HSD3B2, ATG16L2, ERN1, HLTF, MGAM, PAM, PAPSS1, CAD, EDEM1, PYGB, ALDH18A1		14.0897	Disorders of Galactose Metabolism	13	4	SLC2A2, GALE, SLC5A1, GBE1
Adipor2		14.7037	Cholesterol Biosynthetic Process Via Desmosterol	4	3	SC5D, EBP, DHCR7		14.0641	Vitamin A and Carotenoid Metabolism	42	6	LPL, LRAT, RBP1, RDH5, BCO1, CYP26A1
Adprh		14.7037	Cholesterol Biosynthetic Process Via Lathosterol	4	3	SC5D, EBP, DHCR7		14.0418	MAPK Signaling: Mitogens	108	9	FGFR2, FGFR3, CASP3, FLT1, ERBB4, PDCD4, CCND1, CCND2, CAD
Adra1b		14.7037	Nitrobenzene Metabolic Process	4	3	GSTM1, GSTM2, GSTM4		13.7323	Photodynamic Therapy-induced Unfolded Protein Response	27	5	CALR, EIF2AK3, ERN1, PDIA6, EDEM1
Afm		13.3512	Glutathione Metabolic Process	46	6	GSTA3, GSTM1, GSTM2, GSTM4, NAT8, IDH1		13.4521	Transport of Inorganic Cations/anions and Amino Acids/oligopeptides	728	26	CALM1, CALM3, SLC1A4, SLC22A7, LPL, SLC3A1, GNGT1, SLC41A2, ATP11A, SLCO3A1, SLC2A2, SLC44A1, SLC44A3, ATP4A, ABCA2, PSMB10, ABCA8, LDLR, CES3, ATP8B4, PCSK9, CLCN6, SCNN1A, LSR, SLC39A10, SLC5A1
Akr1c6		13.03	Peptidyl-tyrosine Phosphorylation	69	7	FER, FGFR2, FGFR3, CD4, FLT1, RELN, ERBB4		12.8244	Fatty Acid Metabolism	179	11	CYP4F12, ACSL4, SLC25A1, DBI, SCD, PTGR1, CYP1A2, FADS1, CYP2C8, CYP2U1, NUDT7
Aldh18a1		12.9441	Regulation of Calcium-mediated Signaling	16	4	CALM1, CALM3, RGN, JPT2		12.005	Biosynthesis of Specialized Proresolving Mediators (SPMs)	19	4	GSTM4, PTGR1, CYP1A2, CYP2C8
Aldh1a7		12.8085	Lipid Biosynthetic Process	31	5	SERPINA12, ACSL4, MSMO1, SC5D, FADS1		11.6997	Tryptophan Utilization	57	6	QPRT, INMT, IDO2, HAAO, CYP1A2, CYP2U1
Aldoc		12.2995	Epoxygenase P450 Pathway	18	4	CYP4F12, CYP1A2, CYP2C18, CYP2C8		11.2809	Phospholipase-C Pathway	503	19	PROK1, CALM1, CALM3, FGFR2, FGFR3, CAMK4, GNGT1, FLT1, LAMA3, SPP1, COL14A1, COL27A1, COL3A1, FRAS1, ITGA9, GPC6, NGFR, PRG4, BMP10
Als2		12.005	Long-chain Fatty Acid Biosynthetic Process	19	4	GSTM4, CYP1A2, FADS1, CYP2C8		11.2115	FGF23 Signaling in Hypophosphatemic Rickets and Related Disorders	22	4	FGFR2, FGFR3, SPP1, CCND1
Angptl2		12.0026	Response to Xenobiotic Stimulus	258	13	CALR, CASP3, INHBA, CDH1, ATP4A, NPAS2, ABCA2, ABCB11, SHANK2, TNFRSF11B, CPB2, CCND1, SRD5A2		11.1868	Cell Adhesion_ECM Remodeling	61	6	MSN, LAMA3, ERBB4, COL3A1, SPARC, MMP15
Arvcf		11.7265	Androgen Metabolic Process	20	4	HSD17B2, DHRS9, AKR1C4, SRD5A2		11.0607	PCSK9-mediated LDL Receptor Degradation	2	2	LDLR, PCSK9
Atad2		11.3113	Collagen Fibril Organization	60	6	LOXL4, SERPINH1, COL14A1, COL27A1, P4HA1, COL3A1		11.0305	PI3K-Akt Signaling Pathway	390	16	FGFR2, FGFR3, EFNA3, GNGT1, FLT1, LAMA3, RELN, SPP1, SLC2A2, COL3A1, ITGA9, NGFR, CCND1, CCND2, F2R, CREB3L2
Atg16l2		11.2766	Positive Regulation of Ryanodine-sensitive Calcium-release Channel Activity	9	3	CALM1, CALM3, GSTM2		11.019	ERK Signaling	1185	34	PROK1, CAPN3, FGFR2, FGFR3, CASP3, CD4, GNGT1, MSN, FLNA, FLT1, LAMA3, ACTN1, ERBB4, CDH1, SPP1, COL14A1, COL27A1, TUBA4A, COL3A1, FRAS1, ITGA9, GPC6, TGFB1I1, IHH, MUC1, SOX4, CXCL9, NGFR, IL13RA1, CCND1, CCND2, PRG4, MYO1E, BMP10
Atp11a		11.2766	Androgen Biosynthetic Process	9	3	HSD3B1, HSD3B2, SRD5A2		10.9314	Collagen Chain Trimerization	145	9	LOXL4, SERPINH1, PPIB, LAMA3, COL14A1, COL27A1, P4HA1, COL3A1, MMP15
Atp4a		11.1331	Arachidonic Acid Metabolic Process	40	5	CYP4F12, CYP1A2, CYP2C18, CYP2C8, CYP2U1		10.7443	Naphthalene Metabolism	24	4	GSTM1, CYP1A2, CYP2C8, AKR1C4
Atp8b4		11.0607	Regulation of Post-translational Protein Modification	2	2	PPIB, ABCA2		10.4411	Alternative Pathway of Fetal Androgen Synthesis	11	3	HSD3B2, AKR1C4, SRD5A2
Atxn7l1		11.0607	Peptidyl-lysine N6-acetylation	2	2	NAT8, NAT8B		10.411	Vitamin D Receptor Pathway	185	10	STEAP4, HSD17B2, CD9, SPP1, IRF5, TNFRSF11B, CLDN2, CCND1, IGFBP3, ADRA1B
Avpr1a		11.0186	Positive Regulation of MAPK Cascade	175	10	PROK1, FGFR2, FGFR3, CD4, FLT1, JCAD, PTPRJ, F2R, IGFBP3, ADRA1B		10.3793	Unfolded Protein Response (UPR)	94	7	CALR, EIF2AK3, ERN1, SSR1, PDIA6, CREB3L2, EDEM1
Bco1		45.9888	Extracellular Exosome	2216	84	QPRT, STEAP4, CALR, GSTA3, UGGT1, CARMIL1, A2ML1, GSTM2, LOXL4, SERPINA6, SERPINA7, ACSL4, ACSM1, SLC1A4, CAMK4, ENPEP, SLC25A1, SUCNR1, SLC3A1, MSN, FLNA, CD9, DBI, ATAD2, PPIB, LAMA3, ACTN1, CDH1, SPP1, NANS, TUBA4A, TUBB, SLC44A1, PM20D1, PCDHGB5, SOD3, SLC46A3, PMVK, COMT, BDH2, ABCB11, TARS1, FSTL1, PCLO, SMC2, COTL1, CKAP4, PTER, MUC1, CES3, PTGR1, IDH1, CPB2, NQO2, PKHD1, SELENBP1, MARCKSL…		10.0964	Glutathione Conjugation	47	5	GSTA3, GSTM1, GSTM2, GSTM4, IDH1
Bdh2		45.2585	Membrane	8740	208	FER, CD276, DLGAP1, STEAP4, CALM1, CYP4F12, CYP51A1, MCM3, CALM3, CALR, STK38L, MCM5, CARMIL1, FGFR2, HSD17B2, FGFR3, CMAHP, LOXL4, SERPINA9, ACSL4, ACSM1, SLC1A4, STT3A, SLC22A25, SLC22A7, HSD3B1, HSD3B2, ENPEP, CMTM6, SLC25A1, TMED3, CD4, GGCX, LPL, LRAT, FKBP11, SUCNR1, EFNA3, SLC3A1, GNGT1, MSMO1, NXPE2, MSN, SLC41A2, MPEG1, TMEM14A, TMEM150A, FLNA, CD9, KRTCAP2, PCDH18, FLT1, SUSD4, RDH5, FM…		10.0882	Glycosaminoglycan Metabolism	298	13	CALM1, CALM3, SLC25A1, NUP133, NUP205, GPC6, GALE, PAPSS1, HS3ST3B1, GBE1, PYGB, TKT, ALDOC
Bhlhe40		43.2721	Endoplasmic Reticulum	1666	69	CYP4F12, CYP51A1, CALR, UGGT1, HSD17B2, FGFR3, ACSL4, STT3A, HSD3B1, HSD3B2, TMED3, GGCX, LRAT, FKBP11, SERPINH1, MSMO1, TMEM14A, DBI, RCN3, KRTCAP2, RDH5, MANF, PPIB, LACC1, LAMA3, ATP11A, EIF2AK3, DNASE1L3, ERG28, P4HA1, ERN1, SEC23B, DDOST, SPCS3, SREBF2, NAT8, LBR, ABCA8, NBAS, ITPKB, SC5D, SCARA3, SCD, POGLUT3, CKAP4, IHH, UBA5, CES3, PKHD1, PCSK9, SSR1, CYB5R3, CYP1A2, PDIA6, FADS1, CYP26A1…		10.0809	Bile Acids Synthesis and Enterohepatic Circulation	12	3	ABCB11, LDLR, SLC10A2
Bicc1		38.9589	Endoplasmic Reticulum Membrane	1146	53	CYP4F12, CYP51A1, CALR, HSD17B2, ACSL4, STT3A, HSD3B1, HSD3B2, TMED3, CD4, GGCX, LRAT, MSMO1, TMEM14A, KRTCAP2, RDH5, FMN1, ATP11A, EIF2AK3, ERG28, TMEM86B, ERN1, SEC23B, DDOST, SPCS3, SREBF2, NAT8, NAT8B, LBR, NBAS, SC5D, SCARA3, SCD, CKAP4, IHH, UBA5, SSR1, CYB5R3, CYP1A2, PDIA6, FADS1, CYP26A1, EBP, CYP2C18, DHCR7, CYP2C8, CREB3L2, NSDHL, CYP2U1, EDEM1, DHRS9, TKT, SRD5A2		9.92452	Diseases Associated With Visual Transduction	28	4	LRAT, RBP1, RDH5, DHRS9
Bmp10		32.4544	Extracellular Region	2559	82	PROK1, CALM1, CALR, A2ML1, FGFR2, FGFR3, SERPINA12, LOXL4, SERPINA6, SERPINA7, SERPINA9, GFOD1, LPL, MPEG1, INHBA, NTN1, FLNA, CD9, FLT1, SUSD4, MANF, LAMA3, ACTN1, RELN, DNASE1L3, ERBB4, CDH1, PLET1, SPP1, COL14A1, COL27A1, TUBA4A, TUBB, COL3A1, PM20D1, SOD3, OLFM3, OLFML1, CELA1, C1QL3, GPC6, FSTL1, TNFRSF11B, TFPI2, CXADR, LECT2, COTL1, IHH, MUC1, CXCL9, IDH1, CPB2, PKHD1, MASP1, PCSK9, MGAM, …		9.8931	Neuroscience	341	14	DLGAP1, CALM1, CALR, CAMK1D, SLC1A4, CAMK4, TUBB, SYT1, COMT, SHANK2, GABBR2, PCSK9, NGFR, MKI67
Bmyc		30.0814	Plasma Membrane	5591	139	FER, DLGAP1, STEAP4, CALM1, CAPN3, CALM3, CARMIL1, FGFR2, FGFR3, SERPINA12, ACSL4, SLC1A4, EEPD1, SLC22A7, ENPEP, CMTM6, CD4, LPL, SUCNR1, EFNA3, SLC3A1, GNGT1, MSMO1, MSN, SLC41A2, TMEM150A, FLNA, CD9, MPP4, PCDH18, FLT1, FMN1, SVIL, TMEM204, ACTN1, ATP11A, RELN, SLCO3A1, ERBB4, CDH1, PLET1, SLC2A2, KCTD7, SYNJ2, SPRED1, HLTF, DDOST, SLC44A1, SLC44A3, PCDHGA1, PCDHGA10, PCDHGA11, PCDHGA12, PCDHG…
Brip1os		25.3295	Endoplasmic Reticulum Lumen	306	21	CALR, UGGT1, CD4, SERPINH1, DBI, RCN3, RDH5, MANF, PPIB, SPP1, COL14A1, COL27A1, P4HA1, COL3A1, FSTL1, POGLUT3, CKAP4, CES3, PCSK9, PDIA6, IGFBP3
C1ql3		20.4571	Cytoplasm	7312	158	FER, QPRT, CALM1, CAPN3, CYP4F12, MCM3, CALM3, CALR, CAMK1D, GSTA3, STK38L, CARMIL1, FGFR2, CMAHP, GSTM1, GSTM2, GSTM4, SERPINA9, ACSL4, PEA15, CARS1, CAMK4, PAXX, HSD3B1, HSD3B2, ENPEP, MOB3A, CASP3, LRAT, SERPINH1, GUCY1A1, RBP1, MSN, FAM47E, INMT, NTN1, LRP2BP, FLNA, CHKA, MPP4, FLT1, ATG16L2, FMN1, SVIL, PPIB, LACC1, TSTD1, TDRKH, TRIM68, RGN, ACTN1, EIF2AK3, FNIP2, RELN, TBCEL, SLC2A2, NANS,…
C6		18.9266	Intracellular Membrane-bounded Organelle	1020	37	CYP4F12, CYP51A1, TRA2A, HSD17B2, ACSL4, PEA15, HSD3B1, HSD3B2, RCN3, RDH5, PPIB, ATP11A, P4HA1, CDK5RAP3, DDOST, ABCA2, SREBF2, COMT, ABCA8, TGFB1I1, UBA5, CLCN6, MVK, CYB5B, SPARC, CYP1A2, FADS1, CYP26A1, GASK1A, CYP2C18, CYP2C8, CYP2U1, DHRS9, ALS2, ADAMTS9, SRD5A2, PMF1
Cad		17.4585	Extracellular Space	1941	56	CALR, A2ML1, SERPINA12, LOXL4, SERPINA6, SERPINA7, SERPINA9, LPL, SERPINH1, MSN, INHBA, CD9, FLT1, MANF, ACTN1, RELN, SPP1, COL14A1, COL27A1, COL3A1, ATP4A, PM20D1, SOD3, OLFM3, OLFML1, CELA1, FRMD4B, GPC6, TNFAIP2, FSTL1, TNFRSF11B, TFPI2, CXADR, LECT2, IHH, MUC1, CXCL9, CPB2, SELENBP1, MASP1, PCSK9, HABP2, NID2, SPARC, PDIA6, GREM2, PRG4, AFM, TINAGL1, MMP15, IGFBP3, ADPRH, ADAMTS9, ANGPTL2, BM…
Cadm3		15.3033	Apical Plasma Membrane	404	19	CYP4F12, SLC22A7, ENPEP, SLC3A1, MSN, SLCO3A1, PLET1, SLC2A2, ATP4A, ABCB11, SHANK2, MUC1, PKHD1, MGAM, SCNN1A, SLC10A2, SLC39A10, SLC5A1, CLIC5
Calm1		14.5495	Adherens Junction	185	12	FER, MSN, MPP4, FMN1, TMEM204, LAMA3, CDH1, FRMD4B, CXADR, JCAD, MYO1E, ARVCF
Calm3		14.4917	Collagen-containing Extracellular Matrix	385	18	CALR, FGFR2, LOXL4, SERPINH1, LAMA3, COL14A1, COL27A1, COL3A1, SOD3, FRAS1, GPC6, TGFB1I1, NID2, SPARC, PRG4, TINAGL1, ADAMTS9, ANGPTL2
Calr		12.7688	Cytosol	5492	116	FER, QPRT, CALM1, CAPN3, CALR, GSTA3, STK38L, CARMIL1, GSTM1, GSTM2, GSTM4, PEA15, CARS1, SLC22A7, CASP3, GUCY1A1, RBP1, NABP1, MSN, HECTD2, INMT, NTN1, FLNA, CHKA, MPP4, ATG16L2, MANF, SVIL, PPIB, TSTD1, TRIM68, ACTN1, EIF2AK3, FNIP2, ERBB4, NANS, NUP133, NUP205, KCTD7, DCDC2, DOCK6, SYNJ2, IRF5, SEC23B, CDK5RAP3, TUBA4A, TUBB, SPRED1, DDHD1, SLC44A1, NPAS2, NEDD9, SREBF2, PSMB10, PMVK, COMT, BC…
Camk1d		11.9363	Anchoring Junction	406	17	FER, FMN1, SVIL, TMEM204, ACTN1, CDH1, NEDD9, FRMD4B, TGFB1I1, CXADR, JCAD, CLDN2, PTPRJ, LSR, CADM3, MYO1E, ARVCF
Camk4		11.779	Cell-cell Junction	195	11	FLNA, ACTN1, SLC2A2, PCDHGA12, CXADR, JCAD, NGFR, CLDN2, MYADM, PTPRJ, CADM3
Capn3		11.1414	Actin Cytoskeleton	275	13	FER, STK38L, NTN1, FLNA, MPP4, FLT1, SVIL, ACTN1, CDH1, SHLD2, TAGLN2, MYO1E, CLIC5
Car3		11.0607	PCSK9-LDLR Complex	2	2	LDLR, PCSK9
Carmil1		10.4685	Collagen Trimer	93	7	SERPINH1, COL14A1, COL27A1, P4HA1, COL3A1, C1QL3, SCARA3
Cars		10.4411	CMG Complex	11	3	MCM3, MCM5, MCM6
Casp3		10.4411	MCM Complex	11	3	MCM3, MCM5, MCM6
Ccl9		9.92452	Catalytic Complex	28	4	QPRT, CALM1, CALM3, LPL
Ccnd1		9.90553	Nitric-oxide Synthase Complex	3	2	CYB5B, CYB5R3
Ccnd2		9.44667	Oligosaccharyltransferase Complex	14	3	STT3A, KRTCAP2, DDOST
Cd276		9.01406	Endoplasmic Reticulum-Golgi Intermediate Compartment	82	6	UGGT1, TMED3, SERPINH1, NAT8, NAT8B, PDIA6
Cd4
Cd9
Cdh1
Cdk5rap3
Cela1
Cenpu
Ces2b
Ces2c
Ces3b
Chka
Ckap4
Clcn6
Cldn2
Clec2h
Clic5
Cmah
Cmtm6
Col14a1
Col27a1
Col3a1
Comt
Cotl1
Cpb2
Creb3l2
Csl
Cutal
Cxadr
Cxcl9
Cyb5b
Cyb5r3
Cyp1a2
Cyp26a1
Cyp2c29
Cyp2c55
Cyp2c67
Cyp2c70
Cyp2u1
Cyp4f14
Cyp51
D17H6S56E-5
Dbi
Dcaf12l1
Dcdc2a
Ddhd1
Ddost
Dhcr7
Dhrs9
Dlgap1
Dnase1l3
Dock6
Dpy19l3
Dynll1
Ebp
Echdc1
Edem1
Eepd1
Efna3
Eif2ak3
Eipr1
Enpep
Erbb4
Erg28
Ern1
Etv5
Exph5
F2r
Fads1
Fam111a
Fam124a
Fam47e
Fer
Fgfr2
Fgfr3
Fkbp11
Flna
Flt1
Fmn1
Fnip2
Foxj1
Foxq1
Fras1
Frmd4b
Fstl1
Gabbr2
Gale
Gamt
Gas7
Gask1a
Gbe1
Gbp10
Gcat
Gfod1
Ggcx
Gm12718
Gm16551
Gm31520
Gm37013
Gm3704
Gm38416
Gm38666
Gm38667
Gm4956
Gngt1
Gpc6
Gpr182
Gprin3
Gramd3
Grb10
Grem2
Gsap
Gsta3
Gstm1
Gstm4
Gstm6
Gstm7
Gucy1a1
Gulo
Haao
Habp2
Hectd2
Hectd2os
Hes6
Hltf
Hpf1
Hs3st3b1
Hsbp1l1
Hsd17b2
Hsd3b2
Hsd3b3
Hsd3b5
Idh1
Ido2
Ifitm3
Igfbp3
Ihh
Il13ra1
Inhba
Inmt
Insc
Ints10
Irf5
Itga9
Itpkb
Jcad
Jpt2
Kctd7
Keg1
Klhdc7a
Krtcap2
Lacc1
Lactb2
Lama3
Lbh
Lbr
Ldlr
Lect2
Loxl4
Lpl
Lrat
Lrp2bp
Lsm2
Lsr
Ly6e
Manf
Marcksl1
Masp1
Mcm3
Mcm5
Mcm6
Meiob
Mfsd13a
Mgam
Mgme1
Mipep
Mki67
Mmab
Mmp15
Mn1
Mob3a
Mpeg1
Mpp4
Msmo1
Msn
Muc1
Mug2
Mvk
Myadm
Myo1e
Nabp1
Nans
Nat8
Nat8f1
Nat8f5
Nbas
Nedd9
Nfe2
Ngfr
Nhsl1
Nid2
Nit2
Npas2
Nqo2
Nrn1
Nsdhl
Ntn1
Nudt7
Nup133
Nup205
Nxpe2
Olfm3
Olfml1
P4ha1
Pam
Papss1
Paxx
Pcdh18
Pcdhga1
Pcdhga10
Pcdhga11
Pcdhga12
Pcdhga2
Pcdhga3
Pcdhga4
Pcdhga5
Pcdhga6
Pcdhga7
Pcdhga8
Pcdhga9
Pcdhgb1
Pcdhgb2
Pcdhgb4
Pcdhgb5
Pcdhgb6
Pcdhgb7
Pcdhgc3
Pcdhgc4
Pcdhgc5
Pclo
Pcsk9
Pdcd4
Pdia6
Pea15a
Pkhd1
Plet1
Pm20d1
Pmf1
Pmvk
Poglut3
Pold2
Polr3k
Ppib
Prg4
Prok1
Psmb10
Pter
Ptgr1
Ptprj
Pygb
Qdpr
Qprt
Raph1
Rbp1
Rcn3
Rdh5
Reln
Rgn
Rnf144b
Rnf146
Sc5d
Scara3
Scd1
Scd2
Scnn1a
Scpep1
Sec23b
Selenbp2
Serpina12
Serpina4-ps1
Serpina6
Serpina7
Serpina9
Serpinh1
Shank2
Shld2
Slc10a2
Slc1a4
Slc22a28
Slc22a30
Slc22a7
Slc25a1
Slc2a2
Slc39a10
Slc3a1
Slc41a2
Slc44a1
Slc44a3
Slc46a3
Slc5a1
Slco3a1
Smc2
Snd1
Snx22
Sod3
Sox4
Sparc
Spata22
Spcs3
Spp1
Spred1
Srd5a2
Srebf2
Ssr1
St5
St6gal1
Stard4
Steap4
Stk38l
Stt3a
Sucnr1
Susd4
Svil
Synj2
Syt1
Sytl5
Tagln2
Tarbp1
Tars
Tbcel
Tdrkh
Tfpi2
Tgfb1i1
Tinagl1
Tkt
Tlcd2
Tmed3
Tmem14a
Tmem150a
Tmem204
Tmem218
Tmem86b
Tnfaip2
Tnfaip8l3
Tnfrsf11b
Tpm4
Tra2a
Trim68
Trp53i11
Tstd1
Ttc39c
Ttll12
Tuba4a
Tubb2a-ps2
Tubb5
Uba5
Uba7
Uggt1
Xkr9
Zbtb16
Zfand4

## Sheet: overshoot
The gene list is sorted alphbetically
overshoot n=74		overshoot enriched GO terms						overshoot enriched pathways
1810008I18Rik
4930452B06Rik		Score	Name	# Genes	# Matched Genes	Matched Genes (Symbols)		Score	SuperPath Name	# SuperPath Total Genes	# SuperPath Matched Genes	Matched Genes (Symbols)
Aacs		81.532	Lipid Metabolic Process	816	29	G6PD, MVD, GSTM2, INSIG1, AACS, FABP5, THRSP, LSS, ELOVL6, ACACA, ACACB, HMGCR, HMGCS1, MID1IP1, SQLE, SREBF1, PNPLA3, GPAM, ACLY, ACSL3, ACSL5, ACSS2, FDFT1, FDPS, FASN, RDH11, IDI1, PPARD, ACAT2		75.2765	Metabolism	2121	38	G6PD, MVD, GSTM2, GSTM3, INSIG1, PGD, AACS, FABP5, ME1, THRSP, RPS4X, LSS, ELOVL6, SLC23A1, ACACA, ACACB, HMGCR, HMGCS1, MID1IP1, PKLR, SQLE, SREBF1, PNPLA3, GPAM, GCK, ACLY, PYGL, ACSL3, ACSL5, MLXIPL, ACSS2, FDFT1, FDPS, FASN, RDH11, IDI1, PPARD, ACAT2
Acaca		62.6188	Cholesterol Biosynthetic Process	38	11	G6PD, MVD, INSIG1, LSS, HMGCR, HMGCS1, SREBF1, ACLY, FDFT1, FDPS, IDI1		67.7362	Metabolism of Steroids	194	17	MVD, INSIG1, LSS, ELOVL6, ACACA, ACACB, HMGCR, HMGCS1, SQLE, SREBF1, GPAM, ACLY, FDFT1, FDPS, FASN, IDI1, ACAT2
Acacb		44.5529	Sterol Biosynthetic Process	31	8	MVD, INSIG1, HMGCR, HMGCS1, SQLE, FDFT1, FDPS, IDI1		66.8279	Cholesterol Biosynthesis	45	12	MVD, LSS, HMGCR, HMGCS1, SQLE, SREBF1, ACSL3, FDFT1, FDPS, FASN, IDI1, ACAT2
Acat2		41.0612	Cholesterol Metabolic Process	106	10	MVD, INSIG1, HMGCR, HMGCS1, SQLE, SREBF1, FDFT1, FDPS, IDI1, PPARD		41.2644	Fatty Acid Biosynthesis	22	7	ACACA, ACACB, ACLY, ACSL3, ACSL5, ACSS2, FASN
Acly		35.9359	Fatty Acid Metabolic Process	211	11	PER2, AACS, ELOVL6, ACACA, ACACB, GPAM, ACSL3, ACSL5, FASN, PPARD, ACAT2		33.7246	Fatty Acid Metabolism	179	10	THRSP, ELOVL6, ACACA, ACACB, MID1IP1, ACLY, ACSL3, ACSL5, FASN, PPARD
Acsl3		31.2687	Isoprenoid Biosynthetic Process	13	5	MVD, HMGCR, HMGCS1, FDPS, IDI1		30.2755	Glucose / Energy Metabolism	307	11	G6PD, PGD, FABP5, ACACA, ACACB, HMGCS1, SREBF1, ACLY, ACSS2, FASN, ACAT2
Acsl5		30.4563	Steroid Biosynthetic Process	65	7	MVD, LSS, HMGCR, HMGCS1, FDFT1, FDPS, IDI1		30.04	Metformin Pathway, Pharmacodynamics	36	6	ACACA, ACACB, HMGCR, SREBF1, GPAM, MLXIPL
Acss2		28.3139	Steroid Metabolic Process	130	8	MVD, INSIG1, HMGCR, HMGCS1, SREBF1, FDFT1, FDPS, IDI1		29.5782	Fatty Acyl-CoA Biosynthesis	38	6	ELOVL6, ACACA, ACLY, ACSL3, ACSL5, FASN
Acss2os		25.0544	Lipid Biosynthetic Process	31	5	SREBF1, ACLY, MLXIPL, ACSS2, FDFT1		28.1825	FOXA2 Pathway	20	5	GSTM2, ACACA, SREBF1, MLXIPL, FASN
Anks4b		21.2613	Acetyl-CoA Metabolic Process	5	3	ACACA, ACACB, HMGCS1		27.501	Bisphosphonate Pathway, Pharmacodynamics	22	5	HMGCR, HMGCS1, SQLE, FDFT1, FDPS
Aqp8		19.4271	Metabolic Process	202	7	ACACA, ACACB, PKLR, GCK, PYGL, FDFT1, FASN		25.461	Integration of Energy Metabolism	108	7	ACACA, ACACB, PKLR, ACLY, ACSL3, MLXIPL, FASN
C330021F23Rik		18.7219	Fatty Acid Biosynthetic Process	76	5	ELOVL6, ACACA, ACACB, ACLY, FASN		22.8472	SREBF and MiR33 in Cholesterol and Lipid Homeostasis	16	4	HMGCR, HMGCS1, SREBF1, FASN
Ces2g		17.6303	Microtubule-based Process	40	4	TUBA1B, TUBA1C, TUBB2A, TUBB4B		22.7534	Clear Cell Renal Cell Carcinoma Pathways	85	6	ME1, ACACA, ACACB, PKLR, ACLY, FASN
Chrna4		17.1482	NADP Metabolic Process	13	3	G6PD, ME1, GCK		22.5003	Lipid Metabolism Pathway	17	4	ACACA, ACLY, ACSS2, FASN
Cnp		16.8842	Cellular Response to Insulin Stimulus	99	5	INSIG1, PKLR, SREBF1, PNPLA3, GCK		22.2404	Nuclear Receptors Meta-pathway	315	9	G6PD, GSTM2, GSTM3, PGD, ME1, SREBF1, GPAM, FASN, PPARD
Commd10		16.0685	Malonyl-CoA Biosynthetic Process	2	2	ACACA, ACACB		19.3977	PPAR Signaling Pathway	69	5	FABP5, ME1, ACSL3, ACSL5, PPARD
Elovl6		16.0685	Pentose Biosynthetic Process	2	2	G6PD, PGD		17.3546	Metabolic Reprogramming in Colon Cancer	42	4	G6PD, PGD, ACLY, FASN
F11		15.5226	Long-chain Fatty-acyl-CoA Biosynthetic Process	19	3	ELOVL6, ACSL3, ACSL5		17.3546	Metabolic Reprogramming in Pancreatic Cancer	42	4	ME1, HMGCR, ACLY, FASN
Fabp5		15.166	Glucose Metabolic Process	62	4	G6PD, FABP5, GCK, PPARD		16.8842	AMP-activated Protein Kinase Signaling	99	5	ACACA, ACACB, HMGCR, SREBF1, FASN
Fasn		14.4103	Response to Glucose	71	4	PKLR, SREBF1, GPAM, PPARD		15.9984	Ketone Body Metabolism	17	3	AACS, HMGCS1, ACAT2
Fdft1		14.0736	Nitrobenzene Metabolic Process	4	2	GSTM2, GSTM3		15.9397	Intraflagellar Transport	54	4	TUBA1B, TUBA1C, TUBB2A, TUBB4B
Fdps		14.0736	Pentose-phosphate Shunt, Oxidative Branch	4	2	G6PD, PGD		14.9887	Ferroptosis	64	4	HMGCR, ACSL3, ACSL5, FDFT1
G6pd2		13.9959	Microtubule Cytoskeleton Organization	151	5	CNP, TUBA1B, TUBA1C, TUBB2A, TUBB4B		14.3172	EphB-EphrinB Signaling	144	5	GNAT1, TUBA1B, TUBA1C, TUBB2A, TUBB4B
G6pdx		13.4323	Cellular Detoxification of Nitrogen Compound	5	2	GSTM2, GSTM3		14.2703	PPARA Activates Gene Expression	145	5	ME1, HMGCR, HMGCS1, SREBF1, FDFT1
Gbp6		13.4323	Coenzyme A Metabolic Process	5	2	HMGCR, ACLY		14.2559	Gap Junction Trafficking	73	4	TUBA1B, TUBA1C, TUBB2A, TUBB4B
Gck		12.8043	Long-chain Fatty Acid Metabolic Process	36	3	PNPLA3, ACSL3, ACSL5		13.4783	Activation of AMPK Downstream of NMDARs	84	4	TUBA1B, TUBA1C, TUBB2A, TUBB4B
Gm11437		12.4665	Acetyl-CoA Biosynthetic Process	7	2	ACLY, ACSS2		13.4783	7q11.23 Copy Number Variation Syndrome	84	4	ACACA, ACACB, PKLR, MLXIPL
Gm35986		12.0837	Regulation of Lipid Biosynthetic Process	8	2	THRSP, MID1IP1		13.4375	Statin Inhibition of Cholesterol Production	31	3	HMGCR, SQLE, FDFT1
Gnat1		11.7714	Glutathione Metabolic Process	46	3	G6PD, GSTM2, GSTM3		13.0461	Fatty Acid Beta-oxidation	34	3	ACSL3, ACSL5, ACSS2
Gpam		11.7464	SREBP Signaling Pathway	9	2	INSIG1, SREBF1		12.9662	COPI-independent Golgi-to-ER Retrograde Traffic	176	5	NES, TUBA1B, TUBA1C, TUBB2A, TUBB4B
Grk5		11.6812	Regulation of Insulin Secretion	47	3	PER2, SREBF1, GCK		12.9174	Activation of NMDA Receptors and Postsynaptic Events	93	4	TUBA1B, TUBA1C, TUBB2A, TUBB4B
Gstm2		11.5928	Energy Homeostasis	48	3	ACACB, MLXIPL, PPARD		12.6861	Chaperonin-mediated Protein Folding	97	4	TUBA1B, TUBA1C, TUBB2A, TUBB4B
Gstm3		11.445	Glucose 6-phosphate Metabolic Process	10	2	G6PD, GCK		12.5759	Signaling Events Mediated By HDAC Class III	38	3	ACSS2, TUBA1B, TUBB2A
Gstp3		11.4363	Glucose Homeostasis	122	4	FABP5, GCK, PYGL, MLXIPL		12.5461	ESR-mediated Signaling	298	6	FABP5, SREBF1, GPAM, FASN, RDH11, PPARD
Hcn3		10.8743	Phospholipid Biosynthetic Process	57	3	PNPLA3, GPAM, PPARD		12.4665	Pentose Phosphate Pathway (Erythrocyte), Pharmacodynamics	7	2	G6PD, PGD
Hmgcr		10.841	Carbohydrate Metabolic Process	243	5	G6PD, ME1, PKLR, GCK, PYGL		12.4214	Metabolism of Water-soluble Vitamins and Cofactors	191	5	SLC23A1, ACACA, ACACB, FASN, RDH11
Hmgcs1		10.7306	Protein Homotetramerization	59	3	ME1, ACACA, ACACB		12.3595	FOXA2 and FOXA3 Transcription Factor Networks	40	3	HMGCS1, PKLR, GCK
Idi1		10.6955	Pentose-phosphate Shunt	13	2	G6PD, PGD		12.2006	Regulation of CFTR Activity (norm and CF)	106	4	TUBA1B, TUBA1C, TUBB2A, TUBB4B
Ikbke		10.4842	Positive Regulation of Lipid Storage	14	2	ACACB, IKBKE		12.0549	Signaling By Retinoic Acid	43	3	FABP5, RDH11, PPARD
Insig1		10.104	Glycerophospholipid Metabolic Process	16	2	PNPLA3, GPAM		11.8281	Nervous System Development	1156	11	RPS4X, MYL9, HMGCR, PKLR, SREBF1, GCK, PRSS8, TUBA1B, TUBA1C, TUBB2A, TUBB4B
Lss		10.104	Positive Regulation of Fatty Acid Biosynthetic Process	16	2	MID1IP1, MLXIPL		11.6812	Glutathione Conjugation	47	3	G6PD, GSTM2, GSTM3
Me1		9.93162	Fatty Acid Homeostasis	17	2	GPAM, MLXIPL		11.607	Cellular Responses to Stimuli	802	9	AQP8, G6PD, PGD, ME1, RPS4X, TUBA1B, TUBA1C, TUBB2A, TUBB4B
Mid1ip1		9.88449	Mitotic Cell Cycle	163	4	TUBA1B, TUBA1C, TUBB2A, TUBB4B		11.5928	Exercise-induced Circadian Regulation	48	3	PER2, GSTM3, IDI1
Mlxipl		9.76923	Triglyceride Biosynthetic Process	18	2	PNPLA3, GPAM		11.5711	L1CAM Interactions	119	4	TUBA1B, TUBA1C, TUBB2A, TUBB4B
Mvd		9.76923	Small Molecule Metabolic Process	18	2	ACACA, ACACB		11.4808	Development Slit-Robo Signaling	121	4	TUBA1B, TUBA1C, TUBB2A, TUBB4B
Myl9		9.76923	White Fat Cell Differentiation	18	2	PER2, PNPLA3		11.4363	Cooperation of Prefoldin and TriC/CCT in Actin and Tubulin Folding	122	4	TUBA1B, TUBA1C, TUBB2A, TUBB4B
Neb		9.61575	Response to Lipid	19	2	SREBF1, PPARD		10.3617	Signaling By Hedgehog	149	4	TUBA1B, TUBA1C, TUBB2A, TUBB4B
Nes		9.20034	Xenobiotic Catabolic Process	22	2	GSTM2, GSTM3		10.2906	Selective Autophagy	151	4	TUBA1B, TUBA1C, TUBB2A, TUBB4B
Pdzk1ip1		9.07461	Cytoskeleton-dependent Intracellular Transport	23	2	TUBA1B, TUBA1C		10.2877	Pentose Phosphate Pathway	15	2	G6PD, PGD
Per2								10.2206	AMPK Enzyme Complex Pathway	153	4	ACACA, ACACB, HMGCR, FASN
Pgd								10.126	Transmission Across Chemical Synapses	410	6	HCN3, TUBA1B, TUBA1C, TUBB2A, TUBB4B, CHRNA4
Pklr								10.104	Arachidonate Biosynthesis III (metazoa)	16	2	ACSL3, ACSL5
Pnpla3								9.98291	HCMV Infection	160	4	TUBA1B, TUBA1C, TUBB2A, TUBB4B
Ppard								9.57701	Organelle Biogenesis and Maintenance	296	5	ACSS2, TUBA1B, TUBA1C, TUBB2A, TUBB4B
Prss8								9.53444	Glycosaminoglycan Metabolism	298	5	G6PD, PGD, PKLR, GCK, PYGL
Pstpip2								9.40865	Transport to The Golgi and Subsequent Modification	304	5	MVD, TUBA1B, TUBA1C, TUBB2A, TUBB4B
Pygl								8.83907	Galactose Metabolism	25	2	GCK, PYGL
Ralgps1								8.83819	Nuclear Events Mediated By NFE2L2	199	4	AQP8, G6PD, PGD, ME1
Rdh11								8.5228	Acetyl-CoA Biosynthesis From Citrate	1	1	ACLY
Rps4x
Sec61b
Sgsm1
Sh2d4a
Slc17a4
Slc23a1
Sqle
Srebf1
Thrsp
Tuba1b
Tuba1c
Tubb2a
Tubb4b

## Sheet: early refed induced
The gene list is sorted alphbetically
early refeeding-induced and not fasting repressed n=1047		refeeding-induced GO terms						refeeding-induced pathways
0610010K14Rik
1700021F05Rik		Score	Name	# Genes	# Matched Genes	Matched Genes (Symbols)		Score	Name	# Genes	# Matched Genes	Matched Genes (Symbols)
1700023D09Rik		92.9731	RRNA Processing	162	51	KRR1, RRP1, RRP1B, RRP36, RRP8, DKC1, NOB1, PELP1, BYSL, HEATR1, MPHOSPH6, PES1, REXO4, NOL11, NOL6, NOL8, NOL9, NOP14, ISG20, UTP11, UTP14A, UTP20, UTP25, WDR36, WDR43, LAS1L, EIF4A3, UTP4, DDX21, WDR74, WDR75, DDX27, DROSHA, ESF1, TFB1M, FTSJ3, EXOSC1, EXOSC2, EXOSC3, EXOSC4, EXOSC6, EXOSC9, MRM2, MRM3, GAR1, RPF1, EBNA1BP2, TSR2, PWP1, BRIX1, LYAR		166.096	Processing of Capped Intron-Containing Pre-mRNA	745	153	CD2BP2, PRMT5, KRR1, RRP1, GEMIN5, NSRP1, RBM42, RRP36, PRPF3, PRPF31, DKC1, GTF2F1, GTF2F2, ZCRB1, RBM8A, FIP1L1, MAGOH, GTPBP3, UPF1, NCL, SUGP1, NOB1, PCBP1, PELP1, GNL3, TCERG1, UPF2, BUD31, BYSL, HEATR1, MPHOSPH6, PES1, NOL11, NOL12, NOL6, NOL9, SF3A1, SF3A2, CHERP, HSPB1, SUPT5H, NOP14, CSTF2T, SNRNP27, SNRNP35, SNRNP40, SF3B3, SNRPA, SFPQ, CCAR1, PPIL1, PPIL4, SNUPN, FAM98B, NUP62, SEC13, …
1700030K09Rik		73.7549	MRNA Processing	407	69	CD2BP2, TRA2A, RBM15B, GEMIN5, NSRP1, RRP1B, PRPF3, PRPF31, ZCRB1, HSF1, RBM8A, FIP1L1, MAGOH, SUGP1, TCERG1, BUD31, NOL3, SF3A1, SF3A2, SUPT6H, CSTF2T, SNRNP27, SNRNP35, SNRNP40, SF3B3, SNRPA, SFPQ, PPIL1, TENT4A, PABPC1, BCAS2, KHDRBS1, KHSRP, FASTKD5, SREK1IP1, TSEN2, CELF2, TRMT2A, EIF4A3, DDX1, TUT1, METTL3, CWC15, SART1, TXNL4B, PTCD2, NCBP1, IK, RNF113A, U2AF1, U2AF1L4, XAB2, ZMAT2, SRRT, …		75.2661	RRNA Processing in The Nucleus and Cytosol	205	50	KRR1, RRP1, RRP36, DKC1, NCL, NOB1, PELP1, GNL3, BYSL, HEATR1, MPHOSPH6, PES1, NOL11, NOL12, NOL6, NOL9, NOP14, WDR3, UTP11, UTP14A, UTP20, UTP25, FAU, WDR36, WDR43, TRMT10C, WDR46, LAS1L, UTP4, DDX21, WDR75, RIOK1, ELAC2, TFB1M, FTSJ3, EXOSC1, EXOSC2, EXOSC3, EXOSC4, NIP7, BMS1, THUMPD1, EXOSC6, EXOSC9, MRM2, MRM3, GAR1, EBNA1BP2, LTV1, PWP2
1700052K11Rik		64.3543	MRNA Splicing, Via Spliceosome	197	45	TRA2A, RBM14, GEMIN5, RBM19, RBM42, PRPF3, PRPF31, ZCRB1, RBM8A, MAGOH, BUD31, SF3A1, SF3A2, SNRNP27, SNRNP35, SNRNP40, SF3B3, SNRPA, PPIL1, PABPC1, BCAS2, EIF4A3, HTATSF1, METTL14, METTL3, CWC15, SART1, TXNL4B, CWC27, PPP1R7, NCBP1, IK, RNF113A, U2AF1, U2AF1L4, XAB2, ZMAT2, SRSF1, SRSF2, SRSF7, YJU2B, LSM3, CACTIN, GCFC2, ALYREF		61.6977	Metabolism of Proteins	1970	165	FEM1A, PRMT3, EDEM3, MRPS2, CALR, UFD1, AXIN2, MRPS34, MRPS35, HGS, RAB1A, EEF1AKMT2, HDAC2, EEF1D, EEF1E1, MRPS6, STX5, GFPT1, TMED3, GGA3, GMPPA, GMPPB, NUS1, TMED9, CSNK2B, HSP90B1, INHBC, WARS1, TRIM27, INO80E, B3GNTL1, PEX12, PEX2, BABAM2, EIF1AX, TOP1, CDC34, FN3KRP, CSF1, TP53, DNAJC3, EIF2B1, EIF2B2, COG8, GORASP1, PFDN4, GOSR2, CDC73, USO1, EIF2B4, TBCB, TBCC, EIF3A, USP14, USP16, KDELR2…
1810009A15Rik		64.1308	Ribosome Biogenesis	112	35	KRR1, GRWD1, RRP36, DKC1, GNL2, BYSL, HEATR1, HEATR3, PES1, NOL11, NOP14, SURF6, AATF, UTP14A, WDR43, UTP4, WDR75, DDX31, RIOK1, RIOX2, DROSHA, FTSJ3, XPO1, PAK1IP1, ZNHIT6, NIP7, MYBBP1A, BMS1, GAR1, RPF1, SDAD1, EBNA1BP2, AFG2A, PWP1, BRIX1		47.142	Unfolded Protein Response (UPR)	94	27	CALR, GFPT1, HSP90B1, HSPA5, DNAJB11, EIF2AK3, DNAJC3, GOSR2, SEC31A, DDIT3, KHSRP, SYVN1, WFS1, SRPRB, HYOU1, CXXC1, NFYA, EXOSC1, EXOSC2, EXOSC3, EXOSC4, EXOSC6, EXOSC9, PREB, LMNA, TSPYL2, CREB3
2310061I04Rik		61.7452	RNA Splicing	322	56	CD2BP2, TRA2A, RBM15B, GEMIN5, NSRP1, RRP1B, PRPF3, PRPF31, ZCRB1, RBM8A, MAGOH, SUGP1, TCERG1, BUD31, NOL3, SF3A1, SF3A2, SUPT6H, SNRNP27, SNRNP35, SNRNP40, SF3B3, SNRPA, SFPQ, PPIL1, PABPC1, BCAS2, KHSRP, SREK1IP1, EIF4A3, CWC15, IVNS1ABP, SART1, TXNL4B, NCBP1, IK, RNF113A, U2AF1, U2AF1L4, XAB2, ZMAT2, SRSF1, SRSF11, SRSF2, SRSF7, THOC1, JMJD6, SMN1, PQBP1, TIA1, YJU2B, SCNM1, LSM3, CACTIN, PUS…		38.8891	Peptide Chain Elongation	417	52	MRPS2, MRPS34, MRPS35, EEF1D, EEF1E1, MRPS6, RBM8A, IMPACT, MAGOH, UPF1, UPF2, WARS1, EIF1AX, DNAJC3, EIF2B1, EIF2B2, EIF2B4, EIF3A, SEC13, EIF3D, PABPC1, DDIT3, EIF3G, FARSA, FARSB, MTIF3, ITFG2, FAU, EIF4A3, MTRF1L, EIF5B, SRPRB, IARS1, NCBP1, SECISBP2, MARS2, SSR2, RARS1, RARS2, MRPL15, MRPL17, MRPL19, MRPL22, MRPL34, EARS2, HARS1, MRPL49, MRPL50, MRPL52, AIMP2, SRP68, SRP19
2700046G09Rik		53	Protein Folding	179	39	LYRM7, CALR, HSP90AB1, ANP32E, FKBP4, HSP90B1, DNAJA1, HSPA4, HSPA4L, HSPA5, DNAJB1, DNAJB11, DNAJB4, PPIF, TTC1, BAG3, DNAJC21, RUVBL2, PPIL1, DNAJC7, PFDN4, TBCC, KHSRP, CCDC47, MESD, HSPH1, CWC27, HYOU1, PTGES3, PDIA3, PDIA4, PDILT, NKTR, CCT2, CCT3, CCT6A, CCT7, AHSA1, ALG12		38.3614	Gene Expression (Transcription)	1546	121	ZNF454, PRMT5, PRMT6, RBM14, ZNF519, RRP8, HDAC2, GTF2A1, GTF2F1, GTF2F2, RBM8A, ZNF563, FIP1L1, GTF3C6, MAGOH, CSNK2B, NABP1, NOC2L, ZNF585A, SUPT5H, SUPT6H, INTS10, MED15, CSTF2T, ZNF274, INTS2, TEAD1, TP53, MED6, CDC73, PLK2, BAZ1B, NUP62, SEC13, CDK4, CDK7, DDIT3, TP53RK, ZNF324, H2AX, PSMB2, PHAX, PSMC1, PSMC2, PSMC3, PSMC4, PSMC5, PSMC6, PSMD12, PSMD14, ZNF354B, PSMD4, EIF4A3, DDX21, H2BC21…
2700097O09Rik		45.4454	Ribosomal Small Subunit Biogenesis	75	24	KRR1, RRP36, NOB1, HEATR1, NOL6, NOP14, SURF6, DNTTIP2, WDR3, AATF, UTP11, UTP20, C1orf131, WDR36, WDR43, WDR46, UTP4, WDR75, RIOK1, METTL17, NGDN, BMS1, LTV1, PWP2		38.1222	Transport to The Golgi and Subsequent Modification	304	43	EDEM3, CALR, RAB1A, STX5, GFPT1, TMED3, GMPPA, GMPPB, NUS1, TMED9, COG8, GORASP1, GOSR2, USO1, KDELR2, SEC13, SEC31A, TUBA8, TUBB6, SYVN1, NEU2, TRAPPC5, PSMC1, COPG1, SLC35C1, COPZ2, ARCN1, ARF4, TFG, ARFGAP3, UAP1, SEL1L, RNF185, UBB, MGAT2, ST3GAL4, PDIA3, PREB, MCFD2, ALG8, ALG12, ALG2, ALG3
2810004N23Rik		39.8012	TRNA Processing	108	26	MOCS3, GTPBP3, TP53RK, TSEN2, TRMT10C, TRMT12, TRMT13, TRMT1L, TRMT2A, TRMT5, TRMT6, TRMT61A, TRMT61B, DDX1, METTL2A, ELAC2, DTWD1, DUS4L, SSB, ELP1, ELP2, ELP3, THG1L, THUMPD3, PUS7, ADAT1		34.0231	HIV Life Cycle	231	35	FEN1, NMT1, GTF2A1, GTF2F1, GTF2F2, VPS37C, RCC1, SUPT5H, AP1M1, NUP62, SEC13, CDK7, PSMB2, PSMC1, PSMC2, PSMC3, PSMC4, PSMC5, PSMC6, PSMD12, PSMD14, PSMD4, PSMD7, TAF12, PSME3, RANBP1, NCBP1, TAF7, XPO1, UBB, POLR2E, TBP, POLR2I, LIG4, KPNB1
2810021J22Rik		32.6256	Maturation of SSU-rRNA From Tricistronic RRNA Transcript (SSU-rRNA, 5.8S RRNA, LSU-rRNA)	27	13	RRP36, NOL10, BYSL, HEATR1, NOP14, UTP25, WDR43, WDR46, UTP4, NGDN, BMS1, TSR2, PWP2		32.917	Translational Control	190	31	UPF1, NCL, PCBP1, HSP90B1, UPF2, HSPA5, EIF2AK2, EIF2AK3, DNAJC3, COIL, CDC73, EIF3A, ATP2A2, PABPC1, DDIT3, KHDRBS1, KHSRP, EIF4A3, SMARCA4, DROSHA, NCBP1, HNRNPD, U2AF1, SRSF1, SSB, SMN1, TIA1, PDIA3, PDIA4, DHX29, ALYREF
4930453N24Rik		29.1471	Translation	359	42	MRPS2, QRSL1, GEMIN5, EEF1D, EEF1E1, MRPS6, WARS1, EIF1AD, EIF1AX, EIF1B, EIF2AK2, EIF2B1, EIF2B2, EIF2B4, EIF3A, EIF3D, EIF3G, FARSA, FARSB, MTIF3, FAU, METTL17, MTRF1L, EIF5B, IARS1, SECISBP2, MARS2, DENR, RARS1, RARS2, MRPL15, MRPL17, MRPL19, MRPL22, MRPL34, EARS2, HARS1, MRPL49, MRPL52, DHX29, PDF, AIMP2		32.426	Cellular Responses to Stimuli	802	73	STIP1, CALR, UFD1, HSF1, GFPT1, IMPACT, CSNK2B, HSP90AB1, FKBP4, HSP90B1, DNAJA1, HSPA4, HSPA4L, HSPA5, DNAJB1, DNAJB11, BAG3, TP53, EIF2AK3, DNAJC3, DNAJC7, GOSR2, NUP62, SEC13, CDK4, SEC31A, TUBA8, DDIT3, KHSRP, TERF2IP, HSPB8, TUBB6, ITFG2, FAU, H2AX, SYVN1, PSMB2, PSMC1, PSMC2, PSMC3, PSMC4, PSMC5, PSMC6, PSMD12, PSMD14, PSMD4, H2BC21, PSMD7, HSPH1, WFS1, TXN2, PSME3, SRPRB, HYOU1, COX20, PTG…
4931414P19Rik		29.1096	Response to Unfolded Protein	72	18	EDEM3, FICD, HSP90AB1, DNAJA1, HSPA4, HSPA4L, HSPB1, DNAJB1, ATF6B, MANF, DNAJB2, DNAJB4, EIF2AK3, DNAJC3, DDIT3, HSPH1, UBXN4, CREB3		27.7295	Remodeling of Adherens Junctions	127	23	CLTB, HGS, CBLL1, TUBA8, TUBB6, TUBD1, PSMC1, PSMC2, PSMC3, PSMC4, PSMC5, PSMC6, PSMD12, PSMD14, PSMD4, UBA5, ZYX, UBB, UBD, UBE2F, UBE2M, ACTB, ANAPC10
4933421O10Rik		25.2634	Response to Endoplasmic Reticulum Stress	96	19	UFL1, FICD, HSP90B1, EIF2AK3, DNAJC3, TMEM33, ATP2A2, DDIT3, WFS1, HYOU1, UBA5, SEL1L, PIK3R1, NHLRC1, PDIA3, PDIA4, SDF2L1, CREB3, ALOX15		25.1344	Regulation of Activated PAK-2p34 By Proteasome Mediated Degradation	978	77	FEN1, CLTB, CALR, RBM14, AXIN2, AZIN1, ORC3, CSNK2B, HSP90AB1, HSP90B1, BUB3, ORC5, TRIM27, INO80E, HSPA4, HSPA5, HSPB1, DNAJB1, CDC34, TEAD1, TP53, CDC73, PFN1, CDK4, CDK7, TUBA8, TUBB, PABPC1, KHSRP, TUBB6, H2AX, SYVN1, PSMB2, PSMC1, PSMC2, PSMC3, PSMC4, PSMC5, PSMC6, PSMD12, PSMD14, PSMD4, PSMD7, PSME3, BIRC2, HNRNPD, SOX9, NCK1, SEL1L, NFKBIB, RNF185, XPO1, UBB, UBD, PPP2R5E, UBE2G2, PIK3R1, …
5730408K05Rik		25.14	Protein Stabilization	227	30	CALR, GET1, CAMLG, NAA15, NAA16, DNAAF10, HSP90AB1, ZNF207, TRIM39, SWSAP1, BAG3, RUVBL2, TP53, PFDN4, PFN1, CDK7, SYVN1, WFS1, TTI2, PTGES3, SEL1L, POLR2E, PIK3R1, DVL3, TBRG1, RPAP3, CCT2, CCT3, CCT6A, CCT7		24.5757	RNA Polymerase II Transcription Initiation And Promoter Clearance	205	28	HDAC2, GTF2A1, GTF2F1, GTF2F2, MED21, MED6, CDK7, PSMB2, PSMC1, PSMC2, PSMC3, PSMC4, PSMC5, PSMC6, PSMD12, PSMD14, PSMD4, PSMD7, TAF12, TAF1C, TAF7, POLR1B, POLR1E, POLR2E, TBP, POLR2I, POLR3D, POLR3E
6030458C11Rik		24.8638	Methylation	203	28	PRMT3, PRMT5, PRMT6, PRMT7, EEF1AKMT2, RRP8, ZCCHC4, MTAP, DPH5, TRMT10C, TRMT13, TRMT1L, TRMT2A, TRMT5, TRMT61A, TRMT61B, METTL13, METTL16, METTL17, METTL18, METTL2A, METTL3, TFB1M, FTSJ3, THUMPD3, MRM2, MRM3, SMYD5		24.2729	Validated Targets of C-MYC Transcriptional Activation	80	17	DKC1, NCL, HSPA4, RCC1, SUPT7L, RUVBL2, TP53, CDCA7, CDK4, RIOX2, TAF12, TFRC, PTMA, POLR3D, MAX, UBTF, CAD
6430548M08Rik		24.0797	Ribosomal Large Subunit Biogenesis	37	12	NOC2L, HEATR3, PES1, SURF6, WDR74, PAK1IP1, NIP7, SDAD1, EBNA1BP2, AFG2A, LTO1, NLE1		23.4277	RNA Polymerase I Promoter Opening	509	48	PRMT3, PRMT5, PRMT6, PRMT7, AXIN2, RRP8, HDAC2, GGA3, ORC3, ORC5, TP53, CDC73, BAZ1B, CDK4, CDK7, MEIS1, H2AX, DDX21, WDR77, H2BC21, SMARCA4, RIOX2, SMARCB1, SAP30BP, SMARCE1, TAF1C, TTF1, LEO1, POLR1B, POLR1E, UBB, CXXC1, POLR1G, POLR1H, POLR2E, TBP, POLR2I, JMJD6, MYBBP1A, GPS2, ACTB, YWHAG, UBTF, LMNA, TASP1, KPNB1, BRMS1, AJUBA
9130023H24Rik		24.0797	TRNA Methylation	37	12	GTPBP3, TRMT10C, TRMT12, TRMT13, TRMT1L, TRMT2A, TRMT5, TRMT6, TRMT61A, TRMT61B, METTL2A, THUMPD3		23.2707	Chromatin Regulation / Acetylation	255	31	PRMT5, PRMT6, PRMT7, RRP8, HDAC2, DKC1, GTF2F1, NCL, PELP1, SUPT5H, SUPT6H, RUVBL2, BAZ1B, TERF2IP, H2AX, WDR77, SMARCA4, METTL14, METTL3, SMARCB1, PAF1, DTX3L, XPO1, SS18, ELP1, ELP3, CXXC1, TBP, RNF40, MLX, DHX29
9330133O14Rik		23.2158	Positive Regulation of Transcription By RNA Polymerase II	1214	88	ZNF48, ZBTB7C, RBM14, IL4I1, TBX3, ABLIM3, RRP1B, HDAC2, GTF2A1, GTF2F1, GTF2F2, HSF1, NCL, PCBP1, MORF4L2, PELP1, TCERG1, NODAL, ZNF585A, SUPT5H, ATF6B, MED21, SFPQ, TEAD1, NUFIP1, RUVBL2, TP53, ZFP64, MED6, CDC73, FOXA3, USP16, IRF1, BAZ1B, IRF9, CDK7, DDIT3, AATF, S100A10, MEIS1, ITGA6, BCL3, PSMC3, DDX21, SMARCA4, TAF12, SAMD11, SMARCB1, TFAP4, HNF1A, ARF4, CXCL10, ZNF407, PAF1, HNRNPD, ZNF66…		23.0763	PERK Regulates Gene Expression	32	11	HSPA5, EIF2AK3, DDIT3, KHSRP, NFYA, EXOSC1, EXOSC2, EXOSC3, EXOSC4, EXOSC6, EXOSC9
Aatf		22.0888	Translational Initiation	69	15	EIF1AD, EIF1AX, EIF1B, EIF2B1, EIF2B2, EIF2B4, EIF3A, EIF3D, EIF3G, MTIF3, EIF5B, DENR, LTO1, ABCE1, DHX29		22.2778	MRNA Splicing - Minor Pathway	50	13	GTF2F1, GTF2F2, ZCRB1, SNRNP35, SNRNP40, SF3B3, DDX42, NCBP1, SRSF1, SRSF2, SRSF7, POLR2E, POLR2I
Abce1		21.2652	Endoplasmic Reticulum to Golgi Vesicle-mediated Transport	127	20	RAB1A, STX5, TMED3, TMED9, GOLT1B, USE1, GOSR2, USO1, KDELR2, SEC23B, SEC31A, TRAPPC5, COPG1, RINT1, ARCN1, ARF4, TFG, HYOU1, YIPF5, PREB		21.1268	Cell Cycle, Mitotic	691	57	FEN1, DIDO1, RAB1A, DKC1, ORC3, CSNK2B, HSP90AB1, BUB3, ORC5, RCC1, BABAM2, RUVBL2, TP53, GORASP1, USO1, NUP62, CDK11B, SEC13, CDK4, CDK7, TUBA8, TUBB, TERF2IP, TUBB6, H2AX, PSMB2, PSMC1, PSMC2, PSMC3, PSMC4, PSMC5, PSMC6, PSMD12, PSMD14, PSMD4, H2BC21, PSMD7, PSME3, ZWINT, XPO1, UBB, POLR2E, PPP2R5E, BLZF1, POLR2I, MIS12, SKP2, MAX, GAR1, YWHAG, LIN37, E2F4, LMNA, BRCC3, KPNB1, ANAPC10, AJUBA
Abcf2		21.1674	ER Overload Response	11	7	HSPA5, TP53, EIF2AK3, DDIT3, CCDC47, WFS1, SELENOS		20.8388	VEGFA-VEGFR2 Signaling	154	22	STIP1, CALR, NCL, DNAJA1, DNAJB4, PFN1, CCDC124, TMOD1, EIF3D, PABPC1, FARSB, COPG1, PSMD4, ARF4, HYOU1, PTMA, LRRC59, CCT7, LUC7L, ABCF2, DHX29, ALDOA
Abcf3		21.0433	Protein Transport	675	56	NMD3, HGS, RAB1A, VPS25, STX18, TMED3, GGA3, NUTF2, ENTR1, TMED9, HSP90B1, VPS37C, CHCHD4, TOMM40, EHD1, PEX12, PEX2, ATG3, DNAJC15, AP1M1, GOLT1B, USE1, COG8, GORASP1, GOSR2, USO1, APBA3, KDELR2, NUP62, SEC13, SEC23B, SEC31A, VPS52, PHAX, COPG1, RINT1, COPZ2, ARCN1, ARF4, ARFGAP3, DTX3L, XPO1, XPO4, BLZF1, PIK3R1, MX2, YIPF5, PREB, LSG1, SDAD1, ARRDC3, GRIPAP1, KPNB1, AKAP8, MCFD2, BBS4		20.7839	Formation of HIV Elongation Complex in The Absence of HIV Tat	180	24	GTF2A1, GTF2F1, GTF2F2, NABP1, SUPT5H, SUPT6H, INTS10, INTS2, TP53, CDC73, CDK7, PHAX, DROSHA, TAF12, PAF1, NCBP1, SRRT, LEO1, TAF7, POLR2E, TBP, POLR2I, TIA1, SNAPC3
Abhd1		20.6494	MRNA Methylation	17	8	CBLL1, TRMT10C, TRMT6, TRMT61A, TRMT61B, METTL14, METTL16, METTL3		20.6869	TRNA Processing	107	18	GTPBP3, FAM98B, NUP62, SEC13, TP53RK, TSEN2, TRMT10C, TRMT12, TRMT13, TRMT5, TRMT6, TRMT61A, TRMT61B, DDX1, ELAC2, THG1L, PUS7, ADAT1
Abitram		20.6012	Ubiquitin-dependent ERAD Pathway	75	15	CALR, UFD1, HSP90B1, HSPA5, DNAJB2, CCDC47, SYVN1, PSMC6, WFS1, SEL1L, RNF185, SELENOS, UBE2G2, UBQLN2, UBXN4		19.9846	Programmed Cell Death	213	26	NMT1, DAPK2, DAPK3, TP53, BAK1, DNM1L, IRF1, PSMB2, PSMC1, PSMC2, PSMC3, PSMC4, PSMC5, PSMC6, PSMD12, PSMD14, PSMD4, PSMD7, PSME3, BID, BIRC2, UBB, TICAM1, YWHAG, LMNA, KPNB1
Ablim3		19.5529	RNA Catabolic Process	33	10	SUPV3L1, ISG20, NCBP1, HNRNPD, EXOSC1, EXOSC2, EXOSC3, EXOSC4, EXOSC6, EXOSC9		19.8534	Processing of Capped Intronless Pre-mRNA	68	14	RBM8A, FIP1L1, MAGOH, CSTF2T, EIF4A3, NCBP1, U2AF1, U2AF1L4, SRSF1, SRSF11, SRSF2, SRSF7, THOC1, ALYREF
Acadl		19.3406	Positive Regulation of Transcription By RNA Polymerase I	26	9	HEATR1, EIF2AK3, BAZ1B, WDR43, DDX21, WDR75, MYBBP1A, UBTF, LYAR		19.6907	Mitotic G1 Phase and G1/S Transition	149	21	ORC3, ORC5, CDK4, CDK7, PSMB2, PSMC1, PSMC2, PSMC3, PSMC4, PSMC5, PSMC6, PSMD12, PSMD14, PSMD4, PSMD7, PSME3, UBB, SKP2, MAX, LIN37, E2F4
Acbd3		19.0104	DNA-templated Transcription	294	31	DIDO1, TBX3, TCERG1, MED15, MED22, GON4L, MED6, FOXA3, IRF1, IRF9, WDR43, DDX1, SAMD11, HNF1A, XAB2, THAP1, PTMA, NFKBIB, POLR1B, POLR1E, POLR1H, NFYA, POLR2E, NR1H4, POLR2I, NR2F2, POLR3E, PPRC1, GPS2, CREB3, PWP1		19.5451	Translation Factors	50	12	EEF1D, EIF1AX, EIF2AK2, EIF2AK3, EIF2B1, EIF2B2, EIF2B4, EIF3A, EIF3D, PABPC1, EIF3G, EIF5B
Acbd4		18.6915	Regulation of Translation	169	22	GEMIN5, RBM8A, IMPACT, MAGOH, PELO, BZW2, DAPK3, EIF2AK3, DNAJC3, EIF2B4, LARP4B, EIF4A3, METTL18, NCBP1, NCK1, ELP1, ELP2, ELP3, NGDN, PUM3, ABCE1, PYM1		19.2794	TRNA Aminoacylation	42	11	EEF1E1, WARS1, FARSA, FARSB, IARS1, MARS2, RARS1, RARS2, EARS2, HARS1, AIMP2
Acnat1		18.6869	Proteasome-mediated Ubiquitin-dependent Protein Catabolic Process	224	26	UFD1, AXIN2, PLAA, PEX12, TRIM45, DNAJB2, CDC34, USP14, SPSB3, DDIT3, PSMB2, PSMC1, PSMC2, PSMC3, PSMC4, PSMC5, PSMC6, PSMD12, PSMD14, PSMD4, PSMD7, RMND5B, BIRC2, NHLRC1, SKP2, NSFL1C		19.1018	Interleukin-1 Family Signaling	153	21	TP53, USP14, IRAK2, USP18, PSMB2, PSMC1, PSMC2, PSMC3, PSMC4, PSMC5, PSMC6, PSMD12, PSMD14, PSMD4, PSMD7, PSME3, NFKBIB, PTPN2, UBB, PTPN9, NKIRAS1
Actb		18.6447	Chaperone-mediated Protein Folding	44	11	FKBP4, HSPB1, HSPB6, DNAJB2, CHORDC1, PFDN4, PDIA4, CCT2, CCT3, CCT6A, CCT7		18.6233	Transport of Mature Transcript to Cytoplasm	84	15	RBM8A, FIP1L1, MAGOH, NUP62, SEC13, EIF4A3, NCBP1, U2AF1, U2AF1L4, SRSF1, SRSF11, SRSF2, SRSF7, THOC1, ALYREF
Adat1		18.0328	Vesicle-mediated Transport	289	30	CLTB, RAB1A, CAMLG, STX18, STX3, STX5, GGA3, AP1M1, GOLT1B, USE1, GOSR2, USO1, KDELR2, SEC13, SEC23B, SEC31A, TRAPPC5, COPG1, RINT1, COPZ2, ARCN1, ARF4, TFG, ARFGAP3, PICALM, BLZF1, CACFD1, YIPF5, PREB, MCFD2		18.2339	Chks in Checkpoint Regulation	186	23	FEN1, TP53, TENT4A, SEC23B, CDK4, PSMB2, PSMC1, PSMC2, PSMC3, PSMC4, PSMC5, PSMC6, PSMD4, PSMD7, XAB2, GADD45A, POLR1B, POLR3D, LIG4, SKP2, YWHAG, E2F4, KPNB1
Adgrl2		17.9324	Positive Regulation of Transcription of Nucleolar Large RRNA By RNA Polymerase I	10	6	NCL, NOL11, IPPK, SMARCA4, SMARCB1, PWP1		17.2689	Separation of Sister Chromatids	237	26	BUB3, RCC1, NUP62, SEC13, TUBA8, TUBB6, PSMB2, PSMC1, PSMC2, PSMC3, PSMC4, PSMC5, PSMC6, PSMD12, PSMD14, PSMD4, PSMD7, PSME3, ZWINT, XPO1, UBB, PPP2R5E, MIS12, LMNA, KPNB1, ANAPC10
Adsl		17.7271	Positive Regulation of DNA-templated Transcription	802	60	TBX3, HDAC2, ANKRD49, NAA15, NAA16, TRIM14, MORF4L2, BUD31, TRIM27, INO80E, SUPT7L, SF3B3, TEAD1, RUVBL2, TP53, CCAR1, TRIM8, USP16, IRF1, NUP62, CCDC124, IRF9, DDIT3, KDM8, AATF, BCL3, PSMC5, ZNF341, LBHD1, WDR77, SMARCA4, TAF12, TFAP4, HNF1A, SMARCE1, PICALM, BIRC2, DTX3L, WWC1, HNRNPAB, HNRNPD, SOX9, NFKBIB, TAF7, SS18, CXXC1, NFYA, TBP, NR1H4, NR2F2, JMJD6, NIF3L1, DVL3, PQBP1, MAX, ACTB, CRE…		17.1952	RNA Polymerase I Transcription Termination	49	11	HDAC2, CDK7, TAF1C, TTF1, POLR1B, POLR1E, POLR1G, POLR1H, POLR2E, TBP, UBTF
Aen		17.6324	Regulation of MRNA Processing	16	7	RBM8A, MAGOH, SUPT6H, CDK11B, SAFB, PTCD2, NCBP1		17.1902	Deubiquitination	298	30	UFD1, AXIN2, HGS, INO80E, BABAM2, TP53, USP14, USP16, USP18, PSMB2, PSMC1, PSMC2, PSMC3, PSMC4, PSMC5, PSMC6, PSMD12, PSMD14, PSMD4, H2BC21, PSMD7, PSME3, BIRC2, RNF135, UBB, SKP2, SENP8, MAVS, ACTB, BRCC3
Agpat1		17.1646	Defense Response to Virus	238	26	OASL, EIF2AK2, DNAJC3, IRF1, IRF9, ISG20, DDX1, DDX21, CXCL10, DTX3L, NCBP1, RNF185, G3BP1, PDE12, IFIT1, ZNFX1, MX2, EXOSC4, POLR3D, POLR3E, PQBP1, SKP2, MAVS, TICAM1, STAT2, ABCF3		16.8511	Vesicle-mediated Transport	673	52	CLTB, CALR, HGS, TBC1D25, RAB1A, VPS25, STX18, STX5, TMED3, GGA3, TMED9, HSP90B1, GOLGA1, VPS37C, GJB2, FNBP1L, AP1M1, USE1, COG8, GORASP1, GOSR2, USO1, KDELR2, SYNJ2, SEC13, SEC31A, TUBA8, VPS52, ACBD3, TUBB6, TRAPPC5, COPG1, HSPH1, RINT1, COPZ2, ARCN1, ARF4, TFG, TFRC, ARFGAP3, ARFIP2, HYOU1, PICALM, UBB, HP, PREB, UBQLN2, ACTB, YWHAG, PRKAB1, MCFD2, PRKAB2
Agpat5		16.9263	Positive Regulation of Transcription Elongation By RNA Polymerase II	50	11	GTF2F1, TCERG1, SUPT6H, MED15, MED21, MED22, MED6, CDC73, NCBP1, LEO1, EAPP		15.8511	Infectious Disease	1747	106	FDX2, FEN1, CALR, GEMIN5, HGS, NMT1, HDAC2, GTF2A1, GTF2F1, GTF2F2, ZCRB1, VPS25, GFPT1, NUS1, FIP1L1, B3GALT6, HSP90AB1, FKBP4, VPS37C, TRIM27, RCC1, SUPT5H, ATIC, FMO3, AP1M1, SFPQ, GYS1, CBLL1, TP53, EIF2AK2, EIF2AK3, BAIAP2, DNAJC3, IRAK2, PLK2, TENT4A, NUP62, SEC13, CDK4, SEC31A, CDK7, TUBA8, TUBB, NAPEPLD, ISCU, TUBB6, FAU, H2AX, SYVN1, PSMB2, PSMC1, PSMC2, PSMC3, PSMC4, PSMC5, PSMC6, PSMD1…
Ahr		16.7157	Mitochondrial Translation	94	15	MRPS2, QRSL1, MRPS34, MRPS35, MRPS6, RARS2, MRPL15, MRPL17, MRPL19, MRPL22, MRPL34, HARS1, MRPL49, MRPL50, MRPL52		15.8141	Photodynamic Therapy-induced Unfolded Protein Response	27	8	CALR, HSP90B1, WARS1, HSPA5, DNAJB11, EIF2AK3, DNAJC3, DDIT3
Ahsa1		16.6016	TRNA Modification	33	9	GTPBP3, KTI12, TRMT12, TRMT5, METTL2A, DTWD1, SSB, THG1L, THUMPD1		15.7131	Ubiquitin-Proteasome Dependent Proteolysis	125	17	USP14, USP16, USP18, PSMB2, PSMC1, PSMC2, PSMC3, PSMC4, PSMC5, PSMC6, PSMD4, PSMD7, UBA5, UBB, UBD, UBE2F, UBE2M
AI662270		16.536	Stem Cell Population Maintenance	42	10	TBX3, PELO, GNL3, NODAL, CDC73, TRIM8, METTL14, METTL3, PAF1, LEO1		15.5192	Cellular Response to Heat Stress	89	14	HSF1, HSP90AB1, FKBP4, HSPA4, HSPA4L, HSPA5, DNAJB1, BAG3, DNAJC7, NUP62, SEC13, HSPB8, HSPH1, PTGES3
Aimp2		16.4354	Regulation of Mitochondrial MRNA Stability	7	5	FASTK, FASTKD1, FASTKD5, PDE12, TBRG4		15.3689	Loss of Proteins Required For Interphase Microtubule Organization From The Centrosome	226	24	HSP90AB1, TP53, CDK11B, CDK7, TUBA8, TUBB, TUBB6, PSMB2, PSMC1, PSMC2, PSMC3, PSMC4, PSMC5, PSMC6, PSMD12, PSMD14, PSMD4, PSMD7, PSME3, XPO1, UBB, YWHAG, LIN37, AJUBA
Airn		16.1994	RNA Methylation	26	8	RBM15B, TRMT2A, METTL14, METTL2A, METTL3, FTSJ3, THUMPD3, MRM2		15.0067	P53 Signaling	117	16	HDAC2, PPIF, TP53, CDK4, PSMB2, PSMC1, PSMC2, PSMC3, PSMC4, PSMC5, PSMC6, PSMD4, GADD45A, UBB, UBD, E2F4
Ajuba		16.0459	Maturation of SSU-rRNA	19	7	NOB1, NOL11, NOP14, WDR3, SRFBP1, UTP4, RIOK1		14.8988	Antigen Processing-Cross Presentation	105	15	CALR, PSMB2, PSMC1, PSMC2, PSMC3, PSMC4, PSMC5, PSMC6, PSMD12, PSMD14, PSMD4, PSMD7, PSME3, UBB, PDIA3
Akap17b		15.8077	Maturation of 5.8S RRNA	13	6	MAK16, MPHOSPH6, NOL9, LAS1L, EXOSC4, RPF1		14.8838	Cell Cycle Checkpoints	293	28	ORC3, BUB3, ORC5, BABAM2, TP53, SEC13, H2AX, PSMB2, PSMC1, PSMC2, PSMC3, PSMC4, PSMC5, PSMC6, PSMD12, PSMD14, PSMD4, H2BC21, PSMD7, PSME3, ZWINT, XPO1, UBB, PPP2R5E, MIS12, YWHAG, BRCC3, ANAPC10
Akap8		15.5197	U4 SnRNA 3'-end Processing	8	5	EXOSC2, EXOSC3, EXOSC4, EXOSC6, EXOSC9		14.8405	Mitochondrial Translation	93	14	MRPS2, MRPS34, MRPS35, MRPS6, MTIF3, MTRF1L, MRPL15, MRPL17, MRPL19, MRPL22, MRPL34, MRPL49, MRPL50, MRPL52
Alad		14.7489	Regulation of Translational Initiation	30	8	IMPACT, BZW2, HSPB1, EIF1B, EIF2B2, DDX1, EIF5B, NCBP1		14.5802	TCR Signaling (REACTOME)	120	16	CDC34, PSMB2, PSMC1, PSMC2, PSMC3, PSMC4, PSMC5, PSMC6, PSMD12, PSMD14, PSMD4, PSMD7, PSME3, NCK1, UBB, PIK3R1
Aldoa		14.7489	Spliceosomal SnRNP Assembly	30	8	PRMT5, PRMT7, GEMIN5, COIL, WDR77, SART1, SMN1, TSSC4		14.2221	Transport of The SLBP Independent Mature MRNA	285	27	PRMT5, GEMIN5, HDAC2, GTF2F1, GTF2F2, FIP1L1, TRIM27, RCC1, TOP1, TP53, EIF2AK2, SNUPN, NUP62, SEC13, PHAX, WDR77, SAFB, RANBP1, NCBP1, XPO1, POLR2E, NR1H4, POLR2I, SMN1, LMNA, KPNB1, ALYREF
Aldoart1		14.6663	Maturation of LSU-rRNA From Tricistronic RRNA Transcript (SSU-rRNA, 5.8S RRNA, LSU-rRNA)	15	6	RBM34, PES1, RPL7L1, FTSJ3, NIFK, ZNHIT6		14.1544	ATP/ITP Metabolism	85	13	ITPA, POLR1B, POLR2E, POLR2I, EXOSC1, EXOSC2, EXOSC3, EXOSC4, POLR3D, POLR3E, EXOSC6, EXOSC9, ADSL
Aldoart2		14.6663	TRNA Wobble Uridine Modification	15	6	MOCS3, GTPBP3, KTI12, ELP1, ELP2, ELP3		14.005	RRNA Processing in The Mitochondrion	10	5	TRMT10C, ELAC2, TFB1M, MRM2, MRM3
Alg12		14.6663	Positive Regulation of Telomerase RNA Localization to Cajal Body	15	6	DKC1, RUVBL2, CCT2, CCT3, CCT6A, CCT7		13.5855	Regulation of Expression of SLITs and ROBOs	462	37	IL4I1, AZIN1, EEF1E1, ENOPH1, RBM8A, SLC7A5, MAGOH, UPF2, OAT, PFN1, MTAP, PABPC1, BCAT2, FAU, PSMB2, PSMC1, PSMC2, PSMC3, PSMC4, PSMC5, PSMC6, PSMD12, PSMD14, PSMD4, EIF4A3, PSMD7, TXN2, PSME3, IARS1, NCBP1, NCK1, SECISBP2, UBB, LIPT1, RARS1, AIMP2, FMO1
Alg2		14.4466	MRNA Transport	108	15	HSF1, RBM8A, MAGOH, NUTF2, SUPT6H, NUP62, SEC13, KHSRP, EIF4A3, NCBP1, SRSF1, XPO1, SRSF7, THOC1, MX2		13.3	Synthesis of Substrates in N-glycan Biosythesis	78	12	GFPT1, GMPPA, GMPPB, NUS1, NEU2, SLC35C1, UAP1, ST3GAL4, ALG8, ALG12, ALG2, ALG3
Alg3		14.1959	Cellular Response to Glucose Starvation	51	10	RRP8, SLC7A5, HSPA5, TP53, EIF2AK3, ITFG2, PICK1, TBL2, MYBBP1A, YWHAG		13.2205	Calnexin/calreticulin Cycle	35	8	EDEM3, CALR, SYVN1, PSMC1, SEL1L, RNF185, UBB, PDIA3
Alg8		14.005	RNA Polymerase I Preinitiation Complex Assembly	10	5	SMARCA4, SMARCB1, TAF1C, POLR1E, UBTF		13.0686	Alzheimer's Disease and MiRNA Effects	267	25	AXIN2, CSNK2B, PPIF, CSF1, EIF2AK2, EIF2AK3, ATP2A2, TUBA8, TUBB, DDIT3, TUBB6, PSMB2, PSMC1, PSMC2, PSMC3, PSMC4, PSMC5, PSMC6, PSMD12, PSMD14, PSMD4, PSMD7, BID, PIK3R1, DVL3
Alkbh2		14.005	Positive Regulation of Establishment of Protein Localization to Telomere	10	5	DKC1, CCT2, CCT3, CCT6A, CCT7		12.9651	Antiviral Mechanism By IFN-stimulated Genes	80	12	OASL, EIF2AK2, USP18, NUP62, SEC13, EIF4A3, UBB, PDE12, IFIT1, MX2, ABCE1, KPNB1
Alox15		14.005	Nuclear-transcribed MRNA Catabolic Process, Exonucleolytic, 3'-5'	10	5	EXOSC2, EXOSC3, EXOSC4, EXOSC6, EXOSC9		12.6715	Signaling By Hedgehog	149	17	CDC73, TUBB6, SYVN1, PSMB2, PSMC1, PSMC2, PSMC3, PSMC4, PSMC5, PSMC6, PSMD12, PSMD14, PSMD4, PSMD7, PSME3, SEL1L, UBB
Alyref		13.923	Regulation of Transcription By RNA Polymerase II	1579	95	ZSCAN22, ZNF454, ZNF48, ZBTB7C, ZBTB8A, TBX3, ZNF142, ZNF146, ZNF518A, ZNF519, HDAC2, HSF1, ZNF563, ZSCAN30, ZNF585A, SUPT5H, MED15, KTI12, ATF6B, MED21, MED22, ZNF274, ZNF280C, TEAD1, RUVBL2, TP53, MED6, CDC73, FOXA3, USP16, IRF1, OVOL3, BAZ1B, PFN1, IRF9, CDK7, FOXN2, DDIT3, AATF, ZNF322, ZNF324, ZGPAT, ZNF623, PSMC5, BCL7B, ZNF341, ZNF354B, WDR77, SMARCA4, ZNF383, HTATSF1, SAFB, TAF12, SMARCB1…		12.6169	COPII-mediated Vesicle Transport	70	11	RAB1A, STX5, GORASP1, GOSR2, USO1, SEC13, SEC31A, TRAPPC5, TFG, PREB, MCFD2
Alyref2		13.3648	Ribosome Assembly	11	5	EIF1AX, EIF5B, NIP7, MRPL22, DHX29		12.5423	Cooperation of Prefoldin and TriC/CCT in Actin and Tubulin Folding	122	15	RCC1, PFDN4, TBCB, TBCC, NUP62, SEC13, TUBA8, TUBB6, ACTB, CCT2, CCT3, CCT6A, CCT7, LMNA, KPNB1
Amigo3		13.3648	Positive Regulation of Protein Localization to Cajal Body	11	5	DKC1, CCT2, CCT3, CCT6A, CCT7		12.0905	DNA Damage	296	26	FEN1, HELQ, BUB3, RCC1, BABAM2, TOP1, TP53, CDC73, PLK2, CDK11B, CDK4, CDK7, TERF2IP, H2AX, SMARCA4, DTX3L, GADD45A, LIG4, SKP2, TIGAR, YWHAG, EAPP, CAD, LMNA, BRCC3, ANAPC10
Anapc10		13.2339	Positive Regulation of Proteasomal Protein Catabolic Process	18	6	PSMC1, PSMC2, PSMC3, PSMC4, PSMC5, PSMC6		11.995	Signaling By WNT	331	28	CLTB, AXIN2, CSNK2B, CDC73, PFN1, H2AX, PSMB2, PSMC1, PSMC2, PSMC3, PSMC4, PSMC5, PSMC6, PSMD12, PSMD14, PSMD4, H2BC21, PSMD7, SMARCA4, PSME3, SOX9, LEO1, XPO1, UBB, PPP2R5E, DVL3, RNF43, ROR1
Ankrd49		13.1021	Mitochondrial RNA Processing	6	4	FASTK, FASTKD1, FASTKD5, TBRG4		11.9864	Cytokine Signaling in Immune System	732	50	STX3, TRIM14, HSP90B1, TRIM45, OASL, CSF1, TP53, EIF2AK2, TRIM8, USP14, IRAK2, IRF1, USP18, MTAP, NUP62, SEC13, IRF9, ISG20, PSMB2, PSMC1, PSMC2, PSMC3, PSMC4, PSMC5, PSMC6, PSMD12, PSMD14, PSMD4, EIF4A3, PSMD7, SMARCA4, TXLNA, PSME3, CXCL10, BIRC2, NFKBIB, PTPN2, UBB, PTPN9, PDE12, PIK3R1, IFIT1, MX2, UBE2M, RNF7, NKIRAS1, STAT2, ABCE1, KPNB1, ALOX15
Anp32e		13.1021	Positive Regulation of MRNA 3'-end Processing	6	4	CDC73, PAF1, NCBP1, LEO1		11.8599	Assembly of The Pre-replicative Complex	316	27	FEN1, PRMT6, ORC3, CSNK2B, ORC5, CDK7, H2AX, PSMB2, PSMC1, PSMC2, PSMC3, PSMC4, PSMC5, PSMC6, PSMD12, PSMD14, PSMD4, H2BC21, PSMD7, SMARCA4, SMARCB1, PSME3, SMARCE1, UBB, SKP2, KPNB1, ANAPC10
Ap1m1		12.9455	Transcription Elongation By RNA Polymerase II	36	8	GTF2F1, GTF2F2, SUPT5H, SUPT6H, CDC73, PAF1, LEO1, ELP2		11.7739	Interferon Gamma Signaling	203	20	TRIM14, TRIM45, OASL, EIF2AK2, TRIM8, IRF1, USP18, NUP62, SEC13, IRF9, ISG20, EIF4A3, PTPN2, UBB, PDE12, IFIT1, MX2, STAT2, ABCE1, KPNB1
Apba3		12.8977	MRNA Export From Nucleus	57	10	RBM15B, RBM8A, MAGOH, UPF1, UPF2, EIF4A3, NCBP1, XPO1, THOC1, ALYREF		11.7564	Golgi-to-ER Retrograde Transport	369	30	RAB1A, HDAC2, STX18, STX5, TMED3, TMED9, GOLGA1, EHD1, AP1M1, TP53, USE1, COG8, GOSR2, IRF1, KDELR2, SEC13, SEC31A, TUBA8, VPS52, TUBB6, COPG1, CTSE, RINT1, COPZ2, ARCN1, ARF4, ARFGAP3, ARFIP2, ACTB, GATA6
Apex2		12.8603	DNA Damage Response	546	41	FEN1, PRMT6, HELQ, UFL1, HSF1, UNG, MORC2, HDGFL2, NABP1, MORF4L2, INO80E, BABAM2, FLYWCH1, SWSAP1, SFPQ, RUVBL2, TP53, USP16, BAZ1B, CDK7, APEX2, DDIT3, AATF, BCCIP, SPDYA, H2AX, BCL3, PSMD14, METTL3, DTX3L, RNF113A, XAB2, GADD45A, EME1, EME2, LIG4, TIGAR, BRCC3, ZBTB40, ALKBH2, AEN		11.4166	Disorders of Transmembrane Transporters	176	18	NUP62, SEC13, PSMB2, PSMC1, PSMC2, PSMC3, PSMC4, PSMC5, PSMC6, PSMD12, PSMD14, PSMD4, PSMD7, SLC35C1, PSME3, SEL1L, RNF185, UBB
Arcn1		12.7845	Protein Folding in Endoplasmic Reticulum	12	5	CALR, HSP90B1, HSPA5, DNAJC3, PDIA3		11.4092	Chromatin Organization	272	24	PRMT3, PRMT5, PRMT6, PRMT7, HDAC2, MORF4L2, SUPT7L, RUVBL2, CDK4, H2AX, WDR77, H2BC21, SMARCA4, RIOX2, TAF12, SMARCB1, SMARCE1, ELP1, ELP2, ELP3, JMJD6, GPS2, ACTB, BRMS1
Arf2		12.72	Positive Regulation of Stem Cell Population Maintenance	47	9	HDAC2, ZNF322, BCL7B, SMARCA4, SMARCB1, SMARCE1, SS18, ACTB, BRMS1		11.3166	Ran Pathway	15	5	RCC1, RANBP1, XPO1, XPO4, KPNB1
Arf4		12.3107	Primary Metabolic Process	60	10	ZCCHC4, PPIF, PPIL1, METTL16, CWC27, TBRG1, NKTR, CAD, UCK2, GCFC2		11.0829	Deadenylation-dependent MRNA Decay	55	9	PABPC1, EIF4A3, EXOSC1, EXOSC2, EXOSC3, EXOSC4, EXOSC6, EXOSC9, LSM3
Arfgap3		12.2581	Nuclear Polyadenylation-dependent TRNA Catabolic Process	7	4	ZCCHC7, EXOSC2, EXOSC3, EXOSC9		11.0343	HSF1-dependent Transactivation	24	6	HSF1, HSP90AB1, FKBP4, DNAJB1, HSPB8, PTGES3
Arfip2		12.2581	Nuclear Polyadenylation-dependent RRNA Catabolic Process	7	4	ZCCHC7, EXOSC2, EXOSC3, EXOSC9		11.0303	WtCFTR and Delta508-CFTR Traffic / Generic Schema (norm and CF)	135	15	CLTB, HGS, VPS25, STX5, AP1M1, SEC13, SEC23B, SEC31A, COPG1, COPZ2, ARCN1, PICALM, UBB, PREB, ACTB
Arhgap32		12.2581	Protein Histidyl Modification to Diphthamide	7	4	DPH2, DPH5, DPH6, DPH7		11.0291	RNA Polymerase III Transcription Initiation	44	8	GTF3C6, TSEN2, SSB, POLR2E, TBP, POLR3D, POLR3E, SNAPC3
Arpin		12.2421	Transcription By RNA Polymerase II	245	23	ABLIM3, GTF2A1, GTF2F1, GTF2F2, FOXA3, IRF1, CCDC124, IRF9, CDK7, DDX21, TAF12, HNF1A, TAF1C, SOX9, TAF7, NFYA, POLR2E, TBP, PIK3R1, NR1H4, POLR2I, ZNF768, SNAPC3		10.7272	Beta-Adrenergic Signaling	333	27	CSNK2B, EIF1AX, GYS1, EIF2B1, EIF2B2, EIF2B4, ATP2A2, ITGA6, PSMB2, PSMC1, PSMC2, PSMC3, PSMC4, PSMC5, PSMC6, PSMD4, PPP1R11, PSMD7, PPP1R14B, PPP1R7, NCK1, NFKBIB, UBB, UBD, PPP2R5E, PIK3R1, YWHAG
Arrdc3		12.1717	Nuclear-transcribed MRNA Catabolic Process, Nonsense-mediated Decay	39	8	RBM8A, MAGOH, UPF1, UPF2, PABPC1, EIF4A3, NCBP1, PYM1		10.5057	Chaperonin-mediated Protein Folding	97	12	CSNK2B, TP53, PFDN4, TBCB, TBCC, TUBA8, TUBB6, ACTB, CCT2, CCT3, CCT6A, CCT7
Asna1		12.0682	Retrograde Vesicle-mediated Transport, Golgi to Endoplasmic Reticulum	50	9	STX18, GOLPH3L, USE1, KDELR2, RINT1, COPZ2, ARCN1, ARF4, PICK1		10.4611	Pre-NOTCH Expression and Processing	235	21	HDAC2, TP53, ATP2A2, H2AX, PSMB2, PSMC1, PSMC2, PSMC3, PSMC4, PSMC5, PSMC6, PSMD12, PSMD14, PSMD4, H2BC21, PSMD7, PSME3, WWC1, SEL1L, UBB, ST3GAL4
Atf6b		11.9773	Transcription By RNA Polymerase III	30	7	GTF3C6, IVNS1ABP, POLR2E, TBP, POLR3D, POLR3E, SNAPC3		10.3012	CLEC7A (Dectin-1) Signaling	142	15	CDC34, PSMB2, PSMC1, PSMC2, PSMC3, PSMC4, PSMC5, PSMC6, PSMD12, PSMD14, PSMD4, PSMD7, PSME3, UBB, UBE2M
Atg3		11.8936	Positive Regulation of Inclusion Body Assembly	3	3	HSF1, CDC34, PSMC6		10.0049	COPI-independent Golgi-to-ER Retrograde Traffic	176	17	STIP1, KRT18, HSP90AB1, FKBP4, DNAJA1, RCC1, DNAJB1, TUBA8, TUBB, TUBB6, PTGES3, UBB, ACTB, DYNLRB1, YWHAG, KPNB1, ANAPC10
Atg9b		11.8238	Intracellular Protein Transport	283	25	CLTB, RAB1A, STX18, STX3, STX5, TMED3, GGA3, TMED9, EHD1, DNAJC15, AP1M1, USO1, SEC13, SEC23B, SEC31A, COPG1, COPZ2, ARCN1, ARF4, ARFGAP3, ARFIP2, PICK1, XPO1, SELENOS, KPNB1
Atic		11.7134	Negative Regulation of Apoptotic Process	531	39	KRT18, CARD14, UFL1, TBX3, HDAC2, NAA15, NAA16, UNG, HSP90AB1, HSP90B1, DNAJA1, HSPA5, NOL3, HSPB1, HSPB6, BABAM2, SUPV3L1, PPIF, BAG3, TP53, EIF2AK2, DNAJC3, CDC73, PLK2, NUP62, AATF, BCL3, WFS1, HNF1A, ARF4, TFRC, HYOU1, BIRC2, SOX9, PTMA, PIK3R1, NR1H4, YBX3, GATA6
Atp2a2		11.6322	Protein-containing Complex Assembly	144	16	GEMIN5, HSF1, CSNK2B, CHCHD10, DNAJC15, TEAD1, TP53, DNM1L, TFAP4, PICALM, BID, SOX9, NIFK, MAX, PARD6B, AIMP2
Atp5h
Atxn1
AU041133
AW011738
AW209491
Axin2
Azin1
B230307C23Rik
B3galt6
B3gntl1
B4galnt1
Babam2
Bag3
Baiap2
Baiap3
Bak1
Baz1b
Bbs4
BC024978
BC029722
BC037704
Bcas2
Bcat2
Bccip
Bcl3
Bcl7b
Bcor
Bid
Birc2
Blzf1
Bms1
Brcc3
Brix1
Brms1
Bub3
Bud31
Bysl
Bzw2
C1ql3
C2cd2l
C330018D20Rik
Cacfd1
Cactin
Cacybp
Cad
Calr
Caml
Capn12
Car2
Card14
Card19
Catsper2
Cbll1
Ccar1
Ccdc115
Ccdc124
Ccdc130
Ccdc134
Ccdc151
Ccdc174
Ccdc32
Ccdc47
Ccdc59
Ccdc66
Ccdc86
Ccdc96
Ccdc97
Ccnj
Cct2
Cct3
Cct6a
Cct7
Cd2bp2
Cd3eap
Cdc34
Cdc42se1
Cdc73
Cdca7
Cdk11b
Cdk2ap2
Cdk4
Cdk7
Celf2
Cfap298
Cfdp1
Champ1
Chchd10
Chchd4
Cherp
Chic1
Chordc1
Clpp
Cltb
Coa4
Coa7
Cog8
Coil
Commd2
Commd5
Commd9
Copg1
Copz2
Cox10
Cox15
Cox20
Cpox
Cptp
Creb3
Creld2
Cryzl1
Csf1
Csnk2b
Cstf2t
Ctla2a
Ctps
Ctse
Cux2
Cwc15
Cwc27
Cxcl10
Cxcl11
Cxxc1
Cyp7a1
Cys1
D030028A08Rik
D6Wsu163e
Dancr
Dand5
Dapk2
Dapk3
Ddit3
Ddx1
Ddx21
Ddx24
Ddx27
Ddx31
Ddx42
Denr
Dhx29
Dido1
Dkc1
Dnaaf1
Dnaja1
Dnajb1
Dnajb11
Dnajb2
Dnajb4
Dnajc11
Dnajc15
Dnajc21
Dnajc3
Dnajc30
Dnajc7
Dnm1l
Dnttip2
Dph2
Dph5
Dph6
Dph7
Drosha
Dtd1
Dtwd1
Dtx3l
Dus4l
Dusp12
Dvl3
Dynlrb1
E230016M11Rik
E2f4
E530011L22Rik
Eapp
Ears2
Ebna1bp2
Edem3
Eef1akmt2
Eef1aknmt
Eef1d
Eef1e1
Ehd1
Ehd4
Eif1a
Eif1ad
Eif1b
Eif2ak2
Eif2ak3
Eif2b1
Eif2b2
Eif2b4
Eif3a
Eif3d
Eif3g
Eif4a3
Eif5b
Elac2
Elp1
Elp2
Elp3
Eme1
Eme2
Enoph1
Entpd7
Entr1
Epm2aip1
Esf1
Exog
Exosc1
Exosc2
Exosc3
Exosc4
Exosc6
Exosc9
Fahd1
Fam107b
Fam122a
Fam161b
Fam192a
Fam214a
Fam219b
Fam98a
Fam98b
Farsa
Farsb
Fastk
Fastkd1
Fastkd5
Fau
Fdx2
Fem1a
Fen1
Fez2
Fgl1
Ficd
Fip1l1
Fkbp4
Flywch1
Fmo1
Fmo3
Fn3krp
Fnbp1l
Fndc3a
Foxa3
Foxn2
Ftsj3
Fubp1
Fyb2
G3bp1
G630025P09Rik
G6pc3
Gadd45a
Gar1
Gas5
Gata6
Gcfc2
Gemin5
Gfpt1
Gga3
Gimap9
Gjb2
Glyctk
Gm10030
Gm10509
Gm11715
Gm20257
Gm3414
Gm45916
Gm5088
Gm6568
Gm867
Gmppa
Gmppb
Gnl2
Gnl3
Golga1
Golph3l
Golt1b
Gon4l
Gorasp1
Gosr2
Gpn1
Gpr25
Gps2
Gripap1
Grwd1
Gtf2a1
Gtf2f1
Gtf2f2
Gtf3c6
Gtpbp3
Gtpbp8
Guca1b
Gypc
Gys1
H2afx
Hadha
Hapln1
Hapln4
Hars
Hccs
Hdac2
Hdgfl2
Hdhd3
Heatr1
Heatr3
Heatr6
Helq
Hgh1
Hgs
Hist2h2be
Hnf1a
Hnrnpab
Hnrnpd
Hopx
Hp
Hpgd
Hsf1
Hsp90ab1
Hsp90b1
Hspa4
Hspa4l
Hspa5
Hspb1
Hspb6
Hspb8
Hsph1
Htatsf1
Hyou1
Iars
Idh3a
Ier5
Iffo2
Ifit1
Igfbp2
Ik
Il4i1b
Impact
Inhbc
Ino80e
Inpp5b
Ints10
Ints2
Ippk
Iqcc
Irak2
Irf1
Irf9
Irgm1
Irgq
Iscu
Isg20
Itfg2
Itga6
Itpa
Ivns1abp
Jmjd6
Jrk
Kank2
Katnal1
Kcnc3
Kctd18
Kdelr2
Kdm8
Khdrbs1
Khsrp
Kif1bp
Klhl18
Kpnb1
Kri1
Krr1
Krt10
Krt18
Kti12
Lad1
Larp4b
Las1l
Lbhd1
Leap2
Lenep
Leo1
Lgals8
Lig4
Lin37
Lipt1
Lmna
LOC102640673
Lrif1
Lrrc39
Lrrc57
Lrrc59
Lsg1
Lsm12
Lsm3
LTO1
Ltv1
Luc7l
Lyar
Lyrm2
Lyrm7
Mab21l2
Magoh
Mak16
Manf
Map1s
Mars2
Mavs
Max
Mcfd2
Mcts2
Med15
Med21
Med22
Med6
Meis1
Mesd
Mettl14
Mettl16
Mettl17
Mettl18
Mettl2
Mettl3
Mgat2
Micos10
Mis12
Mitd1
Mlx
Mmachc
Mmp14
Mmp19
Mmp24
Mocs3
Morc2a
Morf4l2
Mpc1
Mphosph6
Mpp1
Mrm2
Mrm3
Mroh6
Mrpl15
Mrpl17
Mrpl19
Mrpl22
Mrpl34
Mrpl49
Mrpl50
Mrpl52
Mrps2
Mrps34
Mrps35
Mrps6
Msantd4
Mtap
Mtif3
Mtmr12
Mtmr4
Mtrf1l
Mx2
Mybbp1a
Naa15
Naa16
Nabp1
Napepld
Nat8f2
Nav2
Ncbp1
Ncdn
Nck1
Ncl
Ncoa5
Ndufa5
Ndufa8
Ndufaf3
Nepro
Neu2
Nfkbib
Nfxl1
Nfya
Ngdn
Nhlrc1
Nif3l1
Nifk
Nip7
Nkiras1
Nktr
Nle1
Nmd3
Nmnat1
Nmt1
Nob1
Noc2l
Noc3l
Nodal
Nol10
Nol11
Nol12
Nol3
Nol6
Nol8
Nol9
Nop14
Nosip
Nr1h4
Nr2f2
Nsfl1c
Nsrp1
Nufip1
Nup62
Nus1
Nutf2
Oasl1
Oat
Orc3
Orc5
Ostc
Ovca2
Ovol3
P4ha1
Pabpc1
Paf1
Pak1ip1
Palld
Paqr9
Pard6b
Pcbp1
Pcsk5
Pde12
Pdf
Pdia3
Pdia4
Pdilt
Pdzd11
Pelo
Pelp1
Pes1
Pex12
Pex2
Pfdn4
Pfn1
Phax
Phf6
Phlda2
Phrf1
Picalm
Pick1
Piga
Pigh
Pik3r1
Pip4p2
Plaa
Plekhh1
Plk2
Plpp5
Polr1b
Polr1e
Polr2e
Polr2i
Polr3d
Polr3e
Ppbp
Ppif
Ppil1
Ppil4
Ppp1r11
Ppp1r14b
Ppp1r7
Ppp2r5e
Pprc1
Pqbp1
Preb
Prelid3b
Prkab1
Prkab2
Prmt3
Prmt5
Prmt6
Prmt7
Proser2
Prpf3
Prpf31
Prrc1
Psmb2
Psmc1
Psmc2
Psmc3
Psmc4
Psmc5
Psmc6
Psmd12
Psmd14
Psmd4
Psmd7
Psme3
Ptcd2
Ptges3
Ptma
Ptp4a3
Ptpn2
Ptpn9
Pum3
Pus7
Pwp1
Pwp2
Pym1
Pyroxd1
Qrsl1
R3hcc1
Rab1a
Rab26os
Ranbp1
Rars
Rars2
Raver1
Rbm12b2
Rbm14
Rbm15b
Rbm19
Rbm34
Rbm42
Rbm8a
Rcan1
Rcc1
Rexo2
Rexo4
Rgl3
Rint1
Riok1
Riox2
Rmnd5b
Rnf113a1
Rnf113a2
Rnf135
Rnf145
Rnf185
Rnf40
Rnf43
Rnf7
Rogdi
Ror1
Rpap3
Rpf1
Rpl14-ps1
Rpl7l1
Rrp1
Rrp1b
Rrp36
Rrp8
Rsl1d1
Rslcan18
Rtp3
Rusc1
Ruvbl2
Rwdd4a
S100a10
Safb
Samd1
Samd11
Sap30bp
Sart1
Scnm1
Scyl2
Sdad1
Sdf2l1
Sdhaf1
Sec13
Sec23b
Sec31a
Secisbp2
Sel1l
Selenos
Senp8
Sept7
Serac1
Serbp1
Serf2
Sf3a1
Sf3a2
Sf3b3
Sfpq
Sgsh
Shroom1
Shtn1
Six5
Skp2
Slc16a6
Slc17a9
Slc25a29
Slc25a45
Slc26a10
Slc30a5
Slc30a6
Slc35c1
Slc39a10
Slc7a5
Smarca4
Smarcb1
Smarce1
Smco4
Smim8
Smn1
Smyd5
Snapc3
Snhg5
Snn
Snrnp27
Snrnp35
Snrnp40
Snrpa
Snupn
Sox6os
Sox9
Sp5
Spata5
Spdya
Spns2
Spsb3
Srek1ip1
Srfbp1
Srp19
Srp68
Srprb
Srrt
Srsf1
Srsf11
Srsf2
Srsf7
Ss18
Ssb
Ssr2
Sstr2
St3gal4
Stat2
Stip1
Stx18
Stx3
Stx5a
Suco
Sugp1
Supt5
Supt6
Supt7l
Supv3l1
Surf2
Surf6
Swsap1
Swt1
Sybu
Synj2
Syvn1
Taf12
Taf1c
Taf7
Tasp1
Tbc1d25
Tbcb
Tbcc
Tbccd1
Tbl2
Tbp
Tbrg1
Tbrg4
Tbx3
Tcerg1
Tead1
Tefm
Tent4a
Tepsin
Terf2ip
Tes
Tfap4
Tfb1m
Tfg
Tfrc
Thap1
Them6
Them7
Thg1l
Thoc1
Thpo
Thumpd1
Thumpd3
Tia1
Ticam1
Tigar
Tm6sf2
Tmed3
Tmed9
Tmem102
Tmem104
Tmem167
Tmem185b
Tmem186
Tmem198b
Tmem209
Tmem214
Tmem248
Tmem33
Tmem50b
Tmem69
Tmod1
Tomm40
Top1
Tra2a
Traf3ip1
Trappc5
Trim14
Trim27
Trim39
Trim45
Trim8
Trmt10c
Trmt12
Trmt13
Trmt1l
Trmt2a
Trmt5
Trmt6
Trmt61a
Trmt61b
Trp53
Trp53rka
Tsen2
Tspyl2
Tsr2
Tssc4
Tstd2
Ttc1
Ttf1
Tti2
Tuba8
Tubb5
Tubb6
Tubd1
Tut1
Twnk
Txlna
Txn2
Txnl4b
U2af1
U2af1l4
Uap1
Uba5
Ubac1
Ubb
Ubd
Ube2f
Ube2g2
Ube2m
Ubfd1
Ubiad1
Ubl4a
Ubqln2
Ubtf
Ubxn4
Uck2
Ufd1
Ufl1
Ufsp1
Uhrf1bp1l
Ung
Upf1
Upf2
Uqcc3
Uros
Use1
Uso1
Usp14
Usp16
Usp18
Uspl1
Utp11
Utp14a
Utp20
Utp25
Utp4
Vasn
Vps25
Vps37c
Vps52
Wars
Wbscr25
Wdr3
Wdr36
Wdr43
Wdr46
Wdr74
Wdr75
Wdr77
Wdr92
Wfs1
Wrb
Wwc1
Xab2
Xpo1
Xpo4
Ybx3
Yipf5
Yrdc
Ywhag
Zbtb32
Zbtb40
Zbtb7c
Zbtb8a
Zc3h7a
Zcchc17
Zcchc4
Zcchc7
Zcrb1
Zfp110
Zfp128
Zfp142
Zfp146
Zfp207
Zfp27
Zfp280c
Zfp322a
Zfp324
Zfp330
Zfp341
Zfp35
Zfp354b
Zfp383
Zfp386
Zfp39
Zfp407
Zfp408
Zfp438
Zfp446
Zfp454
Zfp51
Zfp518a
Zfp53
Zfp54
Zfp553
Zfp563
Zfp605
Zfp617
Zfp623
Zfp64
Zfp668
Zfp672
Zfp68
Zfp691
Zfp708
Zfp750
Zfp768
Zfp784
Zfp786
Zfp862-ps
Zfp870
Zfp873
Zfp939
Zfp951
Zfp952
Zfp958
Zfp961
Zgpat
Zmat2
Zmiz2
Zmynd19
Znfx1
Znhit2
Znhit6
Znrd1
Znrd1as
Znrd2
Zscan22
Zscan30
Zswim1
Zwint
Zyx

## Sheet: late refed induced
The gene list is sorted alphbetically
late refeeding-induced and not fasting repressed n=747		refeeding-induced GO terms						refeeding-induced pathways
0610040F04Rik		Score	Name	# Genes	# Matched Genes	Matched Genes (Symbols)		Score	Name	# Genes	# Matched Genes	Matched Genes (Symbols)
1190007I07Rik		122.142	Cytoplasmic Translation	89	41	RPS8, RPSA, RPL39, RPL13A, RPL14, RPL18, RPL19, RPL21, RPL23, RPL4, RPL41, RPL6, RPL7, RPL7A, RPLP0, RPLP2, RPL26, RPS11, RPL29, RPS15A, RPL3, RPL30, RPS17, RPL32, RPL34, RPS18, RPS19, RPS2, RPS20, RPL35A, RPS21, RPS24, RPS25, RPS26, UBA52, RPL36, RPS4X, RPL10A, RPL37, RPL37A, RPL13		166.096	Metabolism	2121	188	PRODH, RPS8, RPSA, CYP4A22, RPL39, CYP7B1, SLC5A6, NME2, NME4, CALM2, GSTA1, RRM2, GSTA2, RPL13A, AACS, RPL14, GSTM2, GSTM3, GSTM5, SERPINA6, GSTP1, NMRK1, ACSL3, ACSL5, ENO1, RPL18, SLC23A1, RPL19, RPL21, ASNS, LPIN1, LPIN2, LPIN3, SUCLG2, ASRGL1, ASS1, PPARD, ME1, MSMO1, GNPDA1, UPP2, INMT, RTEL1, OSBPL5, UQCRB, INSIG1, OAZ1, OAZ2, NDUFA12, RDH11, SLC25A44, SLC26A1, PPIP5K1, NDUFB11, PFKFB1, RP…
1500004A13Rik		109.823	Translation	359	64	EEF1A1, RPS8, RPSA, RPL39, MRPS21, RPL13A, MRPS33, RPL14, EEF1B2, EEF1G, MRPS5, RPL18, RPL19, RPL21, NACA, EIF2S1, RPL23, EIF2S2, EIF2S3, RPL4, RPL41, RPL6, RPL7, RPL7A, RPLP0, RPLP2, RPL26, RPS11, TUFM, RPL29, EIF3M, RPS15A, RPL3, RPL30, RPS17, EIF4E, EIF4E3, RPL32, RPL34, RPS18, RMND1, RPS19, RPS2, RPS20, RPL35A, RPS21, RPS24, RPS25, RPS26, UBA52, RPL36, RPS4X, RPL36AL, MRPL18, MRPL21, RPL10A, …		124.805	Processing of Capped Intron-Containing Pre-mRNA	745	95	RPS8, RPSA, RPL39, ZBTB8OS, RPL13A, RPL14, GEMIN8, TSR3, RPL18, RPL19, RPL21, UPF3B, HSPA1A, NONO, RTRAF, SF3B4, SNRPC, SNRPD2, SNRPG, SNRPN, SNU13, NUDT21, PPIL3, CDC5L, RPL23, RPL4, RPL41, RPL6, RPL7, RPL7A, CCDC12, RPLP0, RPLP2, RPL26, UTP14C, RPS11, RPL29, PSMA2, PSMA5, PSMB10, PSMB3, PSMB5, TRMU, RPS15A, PSMB9, RPL3, RPL30, PSMD11, PSMD2, RPS17, EIF4E, DDX39A, RPL32, RPL34, SRP54, MFAP1, PSM…
1700001L05Rik		35.886	Cholesterol Biosynthetic Process	36	13	MSMO1, INSIG1, HMGCR, HMGCS1, SREBF1, FDFT1, FDPS, G6PD, IDI1, ACLY, MVD, MVK, LSS		120.768	Peptide Chain Elongation	417	72	EEF1A1, RPS8, RPSA, RPL39, MRPS21, RPL13A, MRPS33, RPL14, EEF1B2, EEF1G, MRPS5, RPL18, RPL19, RPL21, ASNS, UPF3B, INMT, FNIP2, EIF2S1, RPL23, EIF2S2, EIF2S3, RPL4, RPL41, RPL6, RPL7, RPL7A, RPLP0, LAMTOR3, RPLP2, RPL26, RPS11, SPCS1, TUFM, RPL29, EIF3M, RPS15A, RPL3, RPL30, RPS17, EIF4E, RPL32, RPL34, SRP54, ATP6V0C, RPS18, ATP6V1F, RPS19, ATP6V1G1, RPS2, RPS20, RPL35A, RPS21, RPS24, RPS25, RPS26…
1700007L15Rik		35.472	Lipid Metabolic Process	815	56	CYP4A22, CYP7B1, BSCL2, GSTA1, AACS, GSTM2, GSTP1, ACSL3, ACSL5, LPIN1, LPIN2, LPIN3, PPARD, MSMO1, INSIG1, ATG4A, RDH11, ACSS2, GPAM, SQLE, FASN, HMGCR, HMGCS1, SREBF1, ACP3, ACACA, ACACB, BDH2, PNPLA3, PNPLA5, PNPLA6, LDLR, ETNK2, FDFT1, FDPS, G6PD, IDI1, ELOVL6, ACLY, ACOT11, PIK3C2G, PCSK9, MVD, MVK, HACD1, THRSP, SMPD3, GPX4, FABP5, LSS, DGKQ, MID1IP1, FADS3, CYP3A5, ACAT2, AKR1B1		116.471	Cellular Responses to Stimuli	802	95	EEF1A1, RPS8, RPSA, RPL39, CAPZA1, GSTA1, RPL13A, RPL14, GSTP1, RPL18, HIGD1A, RPL19, RPL21, ASNS, FKBP14, ME1, RBX1, HSPA1A, DNAJB6, FNIP2, MAP2K3, EIF2S1, RPL23, MAP2K6, EIF2S2, EIF2S3, RPL4, RPL41, RPL6, RPL7, RPL7A, TUBA1A, TUBA1B, TUBB2A, RPLP0, LAMTOR3, RPLP2, HMGA1, PGD, RPL26, RPS11, RPL29, PSMA2, PSMA5, PSMB10, PSMB3, PSMB5, RPS15A, PSMB9, RPL3, RPL30, PSMD11, PSMD2, RPS17, RPL32, RPL34,…
1700048O20Rik		28.0777	Cholesterol Metabolic Process	107	17	CYP7B1, PPARD, MSMO1, OSBPL5, INSIG1, SQLE, HMGCR, HMGCS1, SREBF1, LDLR, FDFT1, FDPS, IDI1, PCSK9, NR0B2, MVD, MVK		116.145	Influenza Infection	157	48	RPS8, RPSA, RPL39, RPL13A, RPL14, RPL18, RPL19, RPL21, HSPA1A, RPL23, RPL4, RPL41, RPL6, RPL7, RPL7A, RPLP0, RPLP2, RPL26, RPS11, RPL29, RPS15A, RPL3, RPL30, RPS17, RPL32, RPL34, RAN, RPS18, RPS19, RPS2, RPS20, RPL35A, RPS21, RPS24, RPS25, RPS26, UBA52, POLR2C, POLR2F, RPL36, POLR2L, RPS4X, RPL36AL, RPL10A, RPL37, RPL37A, RPL13, KPNA2
1810008I18Rik		26.5807	Sterol Biosynthetic Process	31	10	MSMO1, INSIG1, SQLE, HMGCR, HMGCS1, FDFT1, FDPS, IDI1, MVD, MVK		114.375	Regulation of Expression of SLITs and ROBOs	462	73	PRODH, RPS8, RPSA, RPL39, RPL13A, RPL14, RPL18, RPL19, RPL21, ASNS, ASRGL1, ASS1, RBX1, UPF3B, INMT, OAZ1, OAZ2, SLC25A44, RPL23, RPL4, RPL41, RPL6, RPL7, RPL7A, GOT2, RPLP0, RPLP2, RPL26, PSAT1, RPS11, RPL29, PSMA2, PSMA5, PSMB10, PSMB3, PSMB5, RPS15A, PSMB9, RPL3, RPL30, PSMD11, PSMD2, RPS17, RPL32, SRGAP3, RPL34, PSME1, PSME2, SAT1, RPS18, RPS19, RPS2, RPS20, PHYKPL, RPL35A, RPS21, RPS24, RPS2…
1810046K07Rik		22.8599	Lipid Biosynthetic Process	31	9	MSMO1, ACSS2, FASN, SREBF1, ACACA, FDFT1, ACLY, MLXIPL, FADS3		95.9083	RRNA Processing in The Nucleus and Cytosol	205	47	RPS8, RPSA, RPL39, RPL13A, RPL14, TSR3, RPL18, RPL19, RPL21, SNU13, RPL23, RPL4, RPL41, RPL6, RPL7, RPL7A, RPLP0, RPLP2, RPL26, UTP14C, RPS11, RPL29, RPS15A, RPL3, RPL30, RPS17, RPL32, RPL34, RPS18, RPS19, RPS2, RPS20, FCF1, RPL35A, RPS21, RPS24, RPS25, RPS26, UBA52, NHP2, RPL36, RPS4X, RPL36AL, RPL10A, RPL37, RPL37A, RPL13
1810058I24Rik		19.0473	Isoprenoid Biosynthetic Process	14	6	HMGCR, HMGCS1, FDPS, IDI1, MVD, MVK		81.8322	Infectious Disease	1747	123	EEF1A1, RPS8, RPSA, RPL39, CYP7B1, CALM2, RPL13A, SLC17A8, RPL14, GEMIN8, EEF1G, ENO1, RPL18, RPL19, RPL21, PEBP1, RBX1, HSPA1A, SUMO1, EGFR, GUCY2C, HLA-A, SNRPD2, SNRPG, AP2M1, ACTR3, MAP2K3, RPL23, MAP2K6, RPL4, RPL41, RPL6, RPL7, RPL7A, TUBA1A, TUBA1B, TUBB2A, RPLP0, RPLP2, HMGA1, PPM1B, RPL26, SYT1, KHK, TCEA1, HMGB1, RPS11, NEIL1, TUFM, RPL29, PSMA2, PSMA5, PSMB10, PSMB3, PSMB5, RPS15A, PSM…
2310015A10Rik		17.8363	Ribosomal Small Subunit Biogenesis	75	11	RPS8, SNU13, RPS11, RPS15A, RPS17, RPS19, FCF1, NPM1, RPS24, RPS25, RPS4X		68.9233	Metabolism of Proteins	1970	124	EEF1A1, SERPINA1, RPS8, RPSA, RPL39, MRPS21, CALM2, CAPZA1, RPL13A, MRPS33, RPL14, EEF1B2, BTBD1, EEF1G, MRPS5, MCRS1, RPL18, RAB23, GMDS, RPL19, TMED2, RPL21, GNPNAT1, RBX1, SUMO1, AOPEP, HLA-A, TDG, RUVBL1, RABGGTA, P2RY2, AP3M1, EIF2S1, TBCA, RPL23, EIF2S2, EIF2S3, APCS, RPL4, RPL41, RPL6, RPL7, RPL7A, TUBA1A, TUBA1B, TUBB2A, RPLP0, RPLP2, OGT, RPL26, RPS11, SPCS1, COMMD10, TUFM, TULP4, RPL29,…
2610203C22Rik		17.1781	Steroid Biosynthetic Process	64	10	CYP7B1, MSMO1, HMGCR, HMGCS1, FDFT1, FDPS, IDI1, MVD, MVK, LSS		56.7481	Nervous System Development	1168	84	RPS8, RPSA, RPL39, RPL13A, RPL14, KRT8, RPL18, RPL19, RPL21, CFL1, RBX1, UPF3B, EGFR, AP2M1, ACTR3, RPL23, MAP2K6, RPL4, RPL41, RPL6, RPL7, RPL7A, SLC2A4, TUBA1A, TUBA1B, TUBB2A, RPLP0, RPLP2, PRSS8, RPL26, RPS11, HMGCR, SREBF1, RPL29, PSMA2, PSMA5, PSMB10, PSMB3, PSMB5, RPS15A, PSMB9, RPL3, RPL30, PSMD11, PSMD2, RPS17, RPL32, SRGAP3, RPL34, H3-3A, PSME1, PSME2, TFDP1, RPS18, RPS19, RPS2, RPS20, …
2900097C17Rik		17.1411	Steroid Metabolic Process	129	14	CYP7B1, MSMO1, INSIG1, HMGCR, HMGCS1, SREBF1, LDLR, FDFT1, FDPS, IDI1, PCSK9, MVD, MVK, CYP3A5		47.6424	Activation of The MRNA Upon Binding of The Cap-binding Complex and EIFs, and Subsequent Binding to 43S	61	19	RPS8, RPSA, EIF2S1, EIF2S2, EIF2S3, RPS11, EIF3M, RPS15A, RPS17, EIF4E, RPS18, RPS19, RPS2, RPS20, RPS21, RPS24, RPS25, RPS26, RPS4X
3000002C10Rik		16.9726	Circadian Rhythm	80	11	ASS1, CRY2, NONO, SREBF1, BHLHE40, BHLHE41, HNRNPR, KLF10, NR0B2, THRAP3, TIMELESS		47.3276	SARS-CoV-2 Modulates Host Translation Machinery	53	18	EEF1A1, RPS8, RPSA, GEMIN8, SNRPD2, SNRPG, RPS11, RPS15A, RPS17, RPS18, RPS19, RPS2, RPS20, RPS21, RPS24, RPS25, RPS26, RPS4X
4930404H11Rik		16.556	RNA Splicing	322	23	GEMIN8, PRPF38B, RBMXL1, NONO, SF3B4, SNRPD2, SNRPG, SNRPN, SNU13, PPIL3, CDC5L, DDX39A, MFAP1, HNRNPA3, HNRNPC, CLASRP, HNRNPF, HNRNPR, C9orf78, THRAP3, RNPS1, LUC7L3, PRMT1		43.4454	SARS-CoV-1-host Interactions	142	25	EEF1A1, RPS8, RPSA, SUMO1, RPS11, RPS15A, RPS17, RPS18, RPS19, RPS2, RPS20, NPM1, RPS21, RPS24, RPS25, RPS26, UBA52, PKLR, UBE2I, VCP, RPS4X, YWHAH, PARP10, KPNA2, TKFC
4930452B06Rik		16.0651	MRNA Splicing, Via Spliceosome	197	17	PRPF38B, SF3B4, SNRPC, SNRPD2, SNRPG, SNRPN, SNU13, PPIL3, CDC5L, DDX39A, MFAP1, HNRNPA3, HNRNPC, HNRNPF, HNRNPR, C9orf78, RNPS1		41.5365	Metabolism of Steroids	194	28	CYP7B1, SERPINA6, LPIN1, MSMO1, INSIG1, SEC31B, GPAM, SQLE, FASN, HMGCR, HMGCS1, SREBF1, ACACA, ACACB, LDLR, RAN, FDFT1, FDPS, IDI1, ELOVL6, ACLY, NFYC, UBE2I, MVD, MVK, LSS, ACAT2, AKR1B1
4930483K19Rik		15.4284	Maturation of LSU-rRNA	13	5	SNU13, RPL7A, NHP2, RPL10A, NSA2		36.9648	Metabolic Reprogramming in Colon Cancer	42	14	ENO1, SUCLG2, PGAM1, GOT2, PGD, PSAT1, FASN, GPI, G6PD, PKM, ACLY, PDHB, RPIA, SDHB
4933407K13Rik		15.2057	Glutathione Metabolic Process	46	8	GSTA1, GSTA2, GSTM2, GSTM3, GSTM5, GSTP1, G6PD, GPX4		35.6696	Cholesterol Biosynthesis	45	14	ACSL3, MSMO1, SQLE, FASN, HMGCR, HMGCS1, SREBF1, FDFT1, FDPS, IDI1, MVD, MVK, LSS, ACAT2
4933411K16Rik		15.0077	Fatty Acid Metabolic Process	209	17	AACS, ACSL3, ACSL5, LPIN1, LPIN2, LPIN3, PPARD, MSMO1, GPAM, FASN, ACACA, ACACB, ELOVL6, ACOT11, HACD1, FADS3, ACAT2		35.6148	Nuclear Events Mediated By NFE2L2	199	26	GSTA1, GSTP1, ME1, RBX1, PGD, PSMA2, PSMA5, PSMB10, PSMB3, PSMB5, PSMB9, PSMD11, PSMD2, AQP8, PSME1, PSME2, UBA52, PTK6, G6PD, VCP, PRDX1, GPX6, STAP2, HBA1, AKT2, COX6C
5830417I10Rik		14.8782	DNA Repair	421	26	PARP2, MCRS1, HINFP, MORF4L1, RBX1, CHD1L, SUMO1, RTEL1, REV1, NONO, TDG, RFWD3, RUVBL1, CDC5L, FANCA, CHRNA4, HMGB1, NEIL1, NPM1, PCNA, POLI, POLM, VCP, TIMELESS, PARP10, POLB		33.8986	SARS-CoV-2 Infection	414	37	EEF1A1, RPS8, RPSA, GEMIN8, RBX1, SUMO1, HLA-A, SNRPD2, SNRPG, AP2M1, RPS11, TUFM, RPS15A, RPS17, RPS18, RPS19, RPS2, RPS20, NPM1, RPS21, RPS24, RPS25, RPS26, UBA52, BLNK, PKLR, UBE2I, VCP, UBE2V1, RPS4X, YWHAH, PARP10, ZBP1, PRMT1, KPNA2, TKFC, AKT2
6820431F20Rik		14.1995	Cellular Response to Insulin Stimulus	99	11	LPIN1, LPIN2, LPIN3, INSIG1, SLC2A4, SREBF1, PNPLA3, PKLR, PKM, PCSK9, AKT2		33.7086	Mitotic G1 Phase and G1/S Transition	149	22	MCM3, RRM2, MCM5, MCM6, GMNN, PSMA2, PSMA5, PSMB10, PSMB3, PSMB5, PSMB9, PSMD11, PSMD2, PSME1, PSME2, TFDP1, PCNA, UBA52, PTK6, CCNE1, MCM10, AKT2
9030619P08Rik		14.1802	Phosphorylation	701	36	NME2, NME4, CALM2, STK35, NMRK1, EGFR, SNRK, PPIP5K1, PFKFB1, MAP2K3, MAP2K6, DCLK3, CDK20, KHK, SRMS, ETNK2, CKB, PTK6, PAK1, PKLR, PKM, PIK3C2G, MVK, MAST3, DGKQ, TNIK, UCK1, PRKD2, GCKR, GRK5, TKFC, ALPK1, PDK1, AKT2, AK2, AK4		29.5489	Cell Cycle, Mitotic	691	47	MCM3, RRM2, MCM5, MCM6, GMNN, LPIN1, LPIN2, LPIN3, RBX1, SUMO1, RTEL1, RUVBL1, SFI1, TUBA1A, TUBA1B, TUBB2A, TERT, PSMA2, PSMA5, PSMB10, PSMB3, PSMB5, PSMB9, PSMC3IP, PSMD11, PPP1CC, PSMD2, CENPM, H3-3A, PSME1, PSME2, TFDP1, RAN, NPM1, PCNA, UBA52, PTK6, POLR2C, POLR2F, UBE2I, NHP2, POLR2L, CCNE1, YWHAH, MCM10, ANAPC15, AKT2
9330159M07Rik		13.5943	Proteasomal Protein Catabolic Process	40	7	PSMA2, PSMA5, PSMB10, PSMB3, PSMB5, PSMB9, VCP		29.525	Metabolic Reprogramming in Pancreatic Cancer	42	12	ME1, GNPNAT1, GOT2, FASN, HMGCR, GPI, LDLR, PKM, ACLY, PDHB, RPIA, CS
A330041J22Rik		12.935	Translational Elongation	30	6	EEF1A1, EEF1B2, EEF1G, RPLP2, TCEA1, TUFM		27.9282	Nuclear Receptors Meta-pathway	315	29	SERPINA1, SLC5A6, GSTA1, GSTA2, GSTM2, GSTM3, GSTM5, GSTP1, PPARD, ME1, HSPA1A, EGFR, SLC2A4, SLC2A5, PGD, GPAM, FASN, SREBF1, ABCB1, BHLHE40, FTL, ETNK2, MFGE8, CES3, CES4A, G6PD, NR0B2, PRDX1, CYP3A5
A930013F10Rik		12.8958	MRNA Processing	407	24	GEMIN8, PRPF38B, RBMXL1, NONO, SF3B4, SNRPD2, SNRPG, SNU13, NUDT21, PPIL3, CDC5L, DDX39A, MFAP1, RAMAC, HNRNPA3, HNRNPC, CLASRP, HNRNPF, HNRNPR, C9orf78, THRAP3, RNPS1, LUC7L3, ADARB1		27.0605	Cholesterol Metabolism	72	14	MSMO1, OSBPL5, SQLE, HMGCR, HMGCS1, LDLR, FDFT1, FDPS, IDI1, PCSK9, MVD, MVK, LSS, ACAT2
A930015D03Rik		12.8681	Triglyceride Biosynthetic Process	19	5	LPIN1, LPIN2, LPIN3, GPAM, PNPLA3		26.7539	Glucose / Energy Metabolism	307	28	BSCL2, ENO1, LPIN1, ASS1, PGAM1, SLC2A4, ACSS2, OGT, PGD, FASN, HMGCS1, SREBF1, ACACA, ACACB, ABCB1, LCN2, SAT1, G6PD, PKM, ACLY, PCSK9, PRDX1, FABP5, GCKR, ACAT2, PDK1, AKT2, CS
Aacs		12.3672	Substantia Nigra Development	46	7	CALM2, CNP, NDUFS3, ATP5PB, CKB, G6PD, YWHAH		26.6782	HIV Life Cycle	231	24	RBX1, HLA-A, AP2M1, HMGA1, TCEA1, PSMA2, PSMA5, PSMB10, PSMB3, PSMB5, PSMB9, PSMD11, PSMD2, TAF10, PSME1, PSME2, ARF1, RAN, NPM1, TSG101, UBA52, POLR2C, POLR2F, POLR2L
Aamdc		12.3665	Erythrocyte Homeostasis	11	4	GPI, RPS17, RPS24, PRDX1		22.1569	Assembly of The Pre-replicative Complex	316	26	MCM3, MCM5, MCM6, GMNN, RBX1, RYBP, GPAM, PSMA2, PSMA5, PSMB10, PSMB3, PSMB5, PSMB9, PSMD11, PSMD2, H3-3A, PSME1, PSME2, SMARCD1, PCNA, UBA52, CCNE1, MYL9, PRMT1, MCM10, ANAPC15
Abcb1a		12.205	DNA Unwinding Involved in DNA Replication	21	5	MCM3, MCM5, MCM6, HMGA1, SSBP1		22.0264	Glycolysis (BioCyc)	68	12	ENO1, SUCLG2, PGAM1, SLC2A4, SLC2A5, GOT2, GPI, PKLR, PKM, PDHB, SDHB, CS
Acaca		11.8928	Polyamine Biosynthetic Process	12	4	OAZ1, OAZ2, SAT1, AMD1		21.4586	Homology Directed Repair	346	27	PARP2, MCRS1, RBX1, CHD1L, SUMO1, RTEL1, REV1, TDG, RUVBL1, FANCA, TCEA1, NEIL1, PCNA, UBA52, POLI, POLM, UBA7, POLR2C, POLR2F, UBE2I, VCP, POLR2L, GPS1, YWHAH, TIMELESS, KPNA2, POLB
Acacb		11.7642	RRNA Processing	162	13	RPL14, TSR3, RPL7, RPL26, UTP14C, RPS17, RPS19, FCF1, RPL35A, RPS24, RPS25, NHP2, NSA2		21.339	Signaling By Hedgehog	149	17	RBX1, TUBA1A, TUBA1B, TUBB2A, PSMA2, PSMA5, PSMB10, PSMB3, PSMB5, PSMB9, PSMD11, PSMD2, PSME1, PSME2, UBA52, VCP, SMO
Acat2		11.7289	Acetyl-CoA Metabolic Process	5	3	HMGCS1, ACACA, ACACB		21.1297	Regulation of Activated PAK-2p34 By Proteasome Mediated Degradation	978	52	MCM3, CALM2, MCM5, MCM6, MCRS1, HIGD1A, GMNN, RBX1, HSPA1A, HLA-A, OAZ1, OAZ2, RUVBL1, AP2M1, EIF2S1, EIF2S2, EIF2S3, TUBA1A, TUBA1B, TUBB2A, OGT, PSMA2, PSMA5, PSMB10, PSMB3, PSMB5, PSMB9, PSMD11, PSMD2, ABCB1, PSME1, PSME2, TFDP1, SAT1, PCNA, UBA52, BLNK, PTK6, PAK1, UBA7, VCP, UBE2V1, SMO, CCNE1, PAOX, ACTA2, AMD1, ANAPC15, ADRM1, GNG5, AKT2, SEC61B
Accs		11.7289	Response to Fructose	5	3	SLC2A5, KHK, GCKR		21.0893	Glutathione Conjugation	47	10	GSTA1, GSTA2, GSTM2, GSTM3, GSTM5, GSTP1, ESD, G6PD, GPX4, GPX6
Acly		11.4592	Regulation of DNA-templated DNA Replication Initiation	13	4	MCM3, MCM5, MCM6, GMNN		20.5978	Innate Immune System	2025	87	EEF1A1, SERPINA1, NME2, CALM2, CAPZA1, GSTA2, LONRF1, GSTP1, BTBD1, CFL1, RBX1, CD63, HSPA1A, SUMO1, HLA-A, AP2M1, ACTR3, MAP2K3, MAP2K6, PGAM1, SLC2A5, TUBA1A, TUBA1B, TUBB2A, RPLP0, LAMTOR3, PPM1B, HMGB1, S100A11, ACP3, PSMA2, PSMA5, PSMB10, PSMB3, PSMB5, PSMB9, GPI, PSMD11, PSMD2, EIF4E, EIF4E3, APRT, WIPF3, LCN2, ATP6V0C, FTL, PSME1, PSME2, ARF1, ATP6V1F, ATP6V1G1, RNASET2, C4A, RAP1A, HNRNPF…
Acot11		11.4592	Fatty Acid Catabolic Process	13	4	LPIN1, LPIN2, LPIN3, PPARD		20.5175	Antigen Processing-Cross Presentation	105	14	HLA-A, HMGB1, PSMA2, PSMA5, PSMB10, PSMB3, PSMB5, PSMB9, PSMD11, PSMD2, PSME1, PSME2, UBA52, SEC61B
Acp1								19.9768	FOXA2 Pathway	20	7	GSTA1, GSTA2, GSTM2, FASN, SREBF1, ACACA, MLXIPL
Acpp								19.601	Validated Targets of C-MYC Transcriptional Activation	80	12	NME2, ENO1, RUVBL1, EIF2S1, HMGA1, GPAM, TERT, DDX18, EIF4E, TAF10, NPM1, PDCD10
Acsl3								19.5906	Transcription-Coupled Nucleotide Excision Repair (TC-NER)	111	14	PARP2, MCRS1, RBX1, CHD1L, SUMO1, RUVBL1, TCEA1, PCNA, UBA52, POLR2C, POLR2F, UBE2I, POLR2L, GPS1
Acsl5								19.0762	Fatty Acid Biosynthesis	22	7	ACSL3, ACSL5, ACSS2, FASN, ACACA, ACACB, ACLY
Acss2								18.8105	Cytokine Signaling in Immune System	732	41	CAPZA1, GSTA2, CFL1, RBX1, SUMO1, HLA-A, MAP2K3, MAP2K6, RPLP0, PPM1B, HMGB1, PSMA2, PSMA5, PSMB10, PSMB3, PSMB5, PSMB9, PSMD11, PSMD2, EIF4E, EIF4E3, LCN2, PSME1, PSME2, ARF1, HNRNPF, UBA52, BLNK, UBA7, IL11RA, IFIT3, IL12RB1, UBE2V1, IL15RA, IFITM1, MIF, GBP3, GBP6, KPNA2, ALPK1, AKT2
Acss2os								18.713	Clear Cell Renal Cell Carcinoma Pathways	85	12	ENO1, ME1, EGFR, PSAT1, FASN, GPI, ACACA, ACACB, BHLHE41, PKLR, PKM, ACLY
Acta2								18.6167	Interleukin-1 Family Signaling	153	16	RBX1, MAP2K6, HMGB1, PSMA2, PSMA5, PSMB10, PSMB3, PSMB5, PSMB9, PSMD11, PSMD2, PSME1, PSME2, UBA52, UBE2V1, ALPK1
Actg1								18.3925	Respiratory Electron Transport, ATP Synthesis By Chemiosmotic Coupling, and Heat Production By Uncoupling Proteins.	193	18	SUCLG2, PPARD, ME1, UQCRB, NDUFA12, NDUFB11, NDUFS3, NDUFS5, ATP5MC1, ATP5ME, ATP5PB, COQ10B, ETFA, PDHB, SDHB, PDK1, CS, COX6C
Actr3								18.0593	Separation of Sister Chromatids	237	20	SUMO1, TUBA1A, TUBA1B, TUBB2A, PSMA2, PSMA5, PSMB10, PSMB3, PSMB5, PSMB9, PSMD11, PPP1CC, PSMD2, CENPM, PSME1, PSME2, RAN, UBA52, UBE2I, ANAPC15
Acy1								17.1138	Chks in Checkpoint Regulation	186	17	INSIG1, FANCA, SREBF1, PSMA2, PSMA5, PSMB10, PSMB3, PSMB5, PSMB9, PSMD2, LDLR, TFDP1, PCNA, POLR2C, CCNE1, YWHAH, POLB
Adarb1								16.5356	DNA Repair Pathways, Full Network	134	14	PARP2, RBX1, CHD1L, REV1, TDG, FANCA, HMGB1, PCNA, RAP1A, UBA52, POLI, POLM, POLR2C, POLB
Adrm1								16.5346	Transport of Inorganic Cations/anions and Amino Acids/oligopeptides	728	39	SLC5A6, CALM2, SLC17A8, GLRX3, SLC26A1, AP2M1, EIF2S1, EIF2S2, EIF2S3, SLC2A4, ATP2B2, PSMA2, PSMA5, PSMB10, PSMB3, PSMB5, PSMB9, PSMD11, PSMD2, ABCB1, SLC50A1, LCN2, ATP6V0C, AQP8, FTL, PSME1, PSME2, LDLR, ATP6V1F, ATP6V1G1, CES3, UBA52, PCSK9, VCP, CYB5R4, VDAC3, SLC38A3, HBA1, GNG5
Afp								16.5142	Gene Expression (Transcription)	1546	67	CALM2, RRM2, MCRS1, PPARD, RBX1, UPF3B, SUMO1, EGFR, TDG, RABGGTA, SNRPG, NUDT21, MAP2K6, BBC3, RYBP, LAMTOR3, DDIT4, OGT, GPAM, TCEA1, SREBF1, ZNF616, PSMA2, PSMA5, PSMB10, PSMB3, PSMB5, PSMB9, GPI, PSMD11, PSMD2, DDX39A, TAF10, H3-3A, PSME1, PSME2, UXT, TFDP1, RAN, ESRRG, SMARCD1, NPM1, PCNA, ELL3, UBA52, G6PD, ZNF442, NFYC, NR0B2, NR1D2, POLR2C, POLR2F, UBE2I, POLR2L, CCNE1, PRDX1, RNPS1, PREL…
Aida								16.3912	VEGFA-VEGFR2 Signaling	154	15	RPL13A, CNP, TBCA, RPL7, RPLP2, PGD, RPL26, TMSB10, HMGB1, RPS11, PSMD11, SRP54, TPM3, ACTG1, RPL10A
Ak2								16.1709	ATP/ITP Metabolism	85	11	NME2, NME4, RRM2, ACP3, APRT, POLR2C, POLR2F, POLR2L, ADARB1, AK2, AK4
Ak4								16.0373	TCR Signaling (REACTOME)	120	13	PSMA2, PSMA5, PSMB10, PSMB3, PSMB5, PSMB9, PSMD11, PSMD2, PSME1, PSME2, UBA52, PAK1, UBE2V1
Akr1b3								15.9408	Transport of The SLBP Independent Mature MRNA	285	21	GEMIN8, LPIN1, LPIN2, LPIN3, HSPA1A, SUMO1, TDG, SNRPD2, SNRPG, HMGA1, EIF4E, RAN, NPM1, PCNA, HNRNPC, POLR2C, POLR2F, UBE2I, POLR2L, GCKR, KPNA2
Akr1c19								15.7752	Interleukin-12 Family Signaling	57	9	CAPZA1, GSTA2, CFL1, RPLP0, PSME2, ARF1, HNRNPF, IL12RB1, MIF
Akt2								15.6243	CLEC7A (Dectin-1) Signaling	142	14	CALM2, PSMA2, PSMA5, PSMB10, PSMB3, PSMB5, PSMB9, PSMD11, PSMD2, PSME1, PSME2, UBA52, PAK1, UBE2V1
Alpk1								15.4656	Regulation of TP53 Activity	362	24	RABGGTA, MAP2K6, BBC3, LAMTOR3, DDIT4, TCEA1, GPI, TAF10, TFDP1, NPM1, PCNA, UBA52, G6PD, POLR2C, POLR2F, POLR2L, CCNE1, PRDX1, PRELID1, YWHAH, TNKS1BP1, PRMT1, AKT2, COX6C
Amd1								15.3777	Bisphosphonate Pathway, Pharmacodynamics	22	6	SQLE, HMGCR, HMGCS1, RAP1A, FDFT1, FDPS
Amd2								15.3773	Loss of Proteins Required For Interphase Microtubule Organization From The Centrosome	226	18	RBX1, SFI1, CC2D2A, TUBA1A, TUBA1B, TUBB2A, PSMA2, PSMA5, PSMB10, PSMB3, PSMB5, PSMB9, PSMD11, PSMD2, NPHP1, PSME1, PSME2, UBA52
Anapc15								14.7888	Cytoskeleton Remodeling_RalA Regulation Pathway	35	7	CALM2, AP2M1, RALGPS1, ARF1, RAP1A, ACTA2, ACTG1
Ank3								14.6736	Programmed Cell Death	213	17	BBC3, OGT, HMGB1, PSMA2, PSMA5, PSMB10, PSMB3, PSMB5, PSMB9, PSMD11, PSMD2, PSME1, PSME2, TFDP1, UBA52, YWHAH, AKT2
Anks3								14.6651	Regulation of Degradation of DeltaF508 CFTR in CF	63	9	HSPA1A, PSMA2, PSMA5, PSMB3, PSMB5, UBA52, VCP, DYNLT1, SEC61B
Aopep								14.5352	Metformin Pathway, Pharmacodynamics	36	7	SLC2A4, GPAM, HMGCR, SREBF1, ACACA, ACACB, MLXIPL
Ap2m1								14.4921	Ferroptosis	64	9	ACSL3, ACSL5, NCOA4, HMGCR, FTL, SAT1, FDFT1, VDAC3, GPX4
Ap3m1								14.4743	AMPK Enzyme Complex Pathway	153	14	PFKFB1, MAP2K3, SLC2A4, PPM1B, FASN, HMGCR, ACACA, ACACB, SMARCD1, GNG5, AKT2, AK2, GYS2, COX6C
Ap3s1								14.2893	Triglyceride Metabolism	37	7	LPIN1, LPIN2, LPIN3, GPAM, PPP1CC, PNPLA5, FABP5
Apbb3								14.0507	Fatty Acyl-CoA Biosynthesis	38	7	ACSL3, ACSL5, FASN, ACACA, ELOVL6, ACLY, HACD1
Apcs								14.0192	SREBF and MiR33 in Cholesterol and Lipid Homeostasis	16	5	FASN, HMGCR, HMGCS1, SREBF1, LDLR
Apol7a								13.8863	Uric Acid-Lowering Drugs Pathway, Pharmacodynamics	3	3	SLC2A5, KHK, XDH
Apol9b								13.8819	RAF/MAP Kinase Cascade	571	31	CALM2, EEF1G, PEBP1, RBX1, EGFR, LAMTOR3, PPM1B, PSMA2, PSMA5, PSMB10, PSMB3, PSMB5, PSMB9, PSMD11, PPP1CC, PSMD2, PSME1, PSME2, NPM1, TPM3, RAP1A, DUSP1, UBA52, PAK1, POLR2C, POLR2F, VCP, POLR2L, ACTG1, NRG4, AKT2
Aprt								13.7828	Cell Cycle Checkpoints	293	20	MCM3, MCM5, MCM6, PSMA2, PSMA5, PSMB10, PSMB3, PSMB5, PSMB9, PSMD11, PPP1CC, PSMD2, CENPM, PSME1, PSME2, UBA52, CCNE1, YWHAH, MCM10, ANAPC15
Aqp8								13.6114	Congenital Generalized Lipodystrophy	17	5	BSCL2, LPIN1, LPIN2, LPIN3, AKT2
Arf1								13.5875	Metapathway Biotransformation Phase I and II	296	20	CYP4A22, CYP7B1, GSTA1, GSTA2, GSTM2, GSTM3, GSTM5, GSTP1, NAA20, INMT, SLC26A1, ACSS2, ACY1, ESD, CES3, PAOX, GPX4, CYP2A13, CYP3A5, AKR1B1
Arhgef26								13.4589	Glycosaminoglycan Metabolism	298	20	CALM2, ENO1, GNPDA1, SLC26A1, PFKFB1, PGAM1, GOT2, PGD, KHK, GPI, UBA52, G6PD, PKLR, PKM, RPIA, GCKR, PYGL, TKFC, AKR1B1, GYS2
Arhgef37								13.4589	Deubiquitination	298	20	MCRS1, RUVBL1, OGT, PSMA2, PSMA5, PSMB10, PSMB3, PSMB5, PSMB9, PSMD11, PSMD2, TAF10, PSME1, PSME2, UBA52, VCP, JOSD2, VDAC3, ADRM1, POLB
Armcx3								13.163	L-citrulline Metabolism	42	7	PRODH, ASS1, GOT2, ACY1, CKB, XDH, HBA1
Arrdc2								13.0589	Vesicle-mediated Transport	673	34	SERPINA1, TBC1D10A, CALM2, CAPZA1, TMED2, EGFR, GJA10, AP2M1, ACTR3, AP3S1, SLC2A4, TUBA1A, TUBA1B, TUBB2A, SYT1, KIAA0319, TRAPPC2, FTL, LDLR, ARF1, TSG101, SCARA5, SCARF1, UBA52, BLOC1S1, GABARAPL2, GPS1, ACTG1, YWHAH, SNF8, HBA1, ANK3, AKT2, RAB5B
Asns								12.9819	Pre-NOTCH Expression and Processing	235	17	TMED2, RBX1, EGFR, PSMA2, PSMA5, PSMB10, PSMB3, PSMB5, PSMB9, PSMD11, PSMD2, H3-3A, PSME1, PSME2, TFDP1, UBA52, ACTA2
Asrgl1								12.8681	Nucleotide Metabolism	19	5	NME2, RRM2, OAZ1, SAT1, POLB
Ass1								12.7084	Mitochondrial Translation	93	10	MRPS21, MRPS33, MRPS5, TUFM, MRPL18, MRPL21, MRPL41, MRPS16, MRPS18B, MRPS18C
Atg4a								12.6567	Activation of The Pre-replicative Complex	112	11	MCM3, MCM5, MCM6, GMNN, TFDP1, PCNA, UBA52, CCNE1, TIMELESS, MCM10, POLB
Atp2b2								12.3905	Disorders of Transmembrane Transporters	176	14	SLC17A8, PSMA2, PSMA5, PSMB10, PSMB3, PSMB5, PSMB9, PSMD11, PSMD2, PSME1, PSME2, UBA52, VCP, GCKR
Atp5f1								12.1461	Fatty Acid Metabolism	179	14	CYP4A22, ACSL3, ACSL5, PPARD, FASN, ACACA, ACACB, ELOVL6, ACLY, ACOT11, HACD1, THRSP, GPX4, MID1IP1
Atp5g1								12.0062	Packaging Of Telomere Ends	203	15	PARP2, TDG, RUVBL1, HMGA1, NEIL1, CENPM, H3-3A, NPM1, PCNA, UBA52, POLR2C, POLR2F, POLR2L, CCNE1, POLB
Atp5k								11.9988	Translesion Synthesis By Y Family DNA Polymerases Bypasses Lesions on DNA Template	48	7	RBX1, REV1, PCNA, UBA52, POLI, UBA7, VCP
Atp5md								11.9988	Exercise-induced Circadian Regulation	48	7	GSTM3, GSTP1, NCOA4, CRY2, SUMO1, IDI1, NR1D2
Atp6v0c								11.9964	Metabolism of Nucleotides	99	10	NME2, NME4, RRM2, UPP2, DNPH1, APRT, XDH, UCK1, AK2, AK4
Atp6v0c-ps2								11.7169	Development Slit-Robo Signaling	121	11	CFL1, EGFR, ACTR3, TUBA1A, TUBA1B, TUBB2A, RAP1A, PAK1, NGEF, ACTA2, ACTG1
Atp6v1f								11.7169	SMAD Signaling Network	121	11	PSMA2, PSMA5, PSMB10, PSMB3, PSMB5, PSMB9, PSMD2, RAN, ACTA2, ACTG1, RAB5B
Atp6v1g1								11.6478	Translation Factors	50	7	EEF1A1, EEF1B2, EEF1G, EIF2S1, EIF2S2, EIF2S3, EIF4E
AW549542								11.4592	Abacavir Pathway, Pharmacokinetics/Pharmacodynamics	13	4	NME2, CKB, PKLR, PKM
Bbc3								11.313	EPHA-mediated Growth Cone Collapse	52	7	CFL1, PAK1, NGEF, ACTA2, ACTG1, MYL6, MYL9
BC005624								11.0257	Integration of Energy Metabolism	108	10	ACSL3, PFKFB1, FASN, ACACA, ACACB, RAP1A, PKLR, ACLY, MLXIPL, GNG5
BC021767								10.9931	Signaling By PTK6	54	7	EGFR, SRMS, UBA52, PTK6, CCNE1, NRG4, STAP2
BC024386								10.9536	FMLP Pathway	266	17	CALM2, CFL1, GNAT1, ACTR3, PSMA2, PSMA5, PSMB10, PSMB3, PSMB5, PSMB9, PSMD2, PAK1, ACTA2, ACTG1, MYL6, GNG5, AKT2
BC048644								10.8861	Selective Autophagy	151	12	EEF1A1, TOMM5, ATG4A, TUBA1A, TUBA1B, TUBB2A, LAMTOR3, TSG101, UBA52, GABARAPL2, VCP, UBE2V1
Bdh2								10.8384	Pyruvate Metabolism	55	7	SUCLG2, PPARD, ME1, PDHB, SDHB, PDK1, CS
Bhlhe40								10.7157	Gap Junction Trafficking	73	8	GJA10, AP2M1, TUBA1A, TUBA1B, TUBB2A, ACTA2, ACTG1, PRKD2
Bhlhe41								10.6901	Response of EIF2AK1 (HRI) to Heme Deficiency	15	4	ASNS, EIF2S1, EIF2S2, EIF2S3
Blnk								10.5506	ESR-mediated Signaling	298	18	CALM2, PPARD, EGFR, RDH11, GPAM, FASN, SREBF1, H3-3A, POLR2C, POLR2F, POLR2L, PDHB, FABP5, PRMT1, KPNA2, PDK1, GNG5, AKT2
Bloc1s1								10.5506	Glycolysis (REACTOME)	93	9	ENO1, GNPDA1, PFKFB1, PGAM1, GOT2, GPI, PKLR, PKM, GCKR
Bloc1s2								10.4657	Base Excision Repair	75	8	PARP2, TDG, HMGB1, NEIL1, TFDP1, PCNA, UBA52, POLB
Bri3								10.3459	Fructose Metabolism	16	4	KHK, GPI, TKFC, AKR1B1
Brox								10.326	Pentose Phosphate Pathway (Erythrocyte), Pharmacodynamics	7	3	PGD, GPI, G6PD
Btbd1								10.1691	Signaling By WNT	331	19	CALM2, RBX1, RUVBL1, AP2M1, TERT, PSMA2, PSMA5, PSMB10, PSMB3, PSMB5, PSMB9, PSMD11, PSMD2, H3-3A, PSME1, PSME2, UBA52, GNG5, AKT2
Btf3								10.1527	Translation Insulin Regulation of Translation	183	13	EGFR, MAP2K3, EIF2S1, MAP2K6, EIF2S2, EIF2S3, SLC2A4, PPP1CC, EIF4E, PAK1, ACLY, PDK1, AKT2
C330021F23Rik								10.0693	Beta-Adrenergic Signaling	333	19	GNAT1, MAP2K3, MAP2K6, SLC2A4, PSMA2, PSMA5, PSMB10, PSMB3, PSMB5, PSMB9, PPP1CC, PSMD2, EIF4E, PPP1R9A, PAK1, PIK3C2G, YWHAH, GNG5, AKT2
C330022C24Rik
C4a
C730036E19Rik
Calm2
Capza1
Car5a
Cc2d2a
Ccdc12
Ccdc159
Ccdc17
Ccdc191
Ccdc57
Ccl27a
Ccne1
Cd63
Cdc5l
Cdcp1
Cdk20
Cdk2ap1
Cdv3
Cenpm
Ces2b
Ces2g
Ces3b
Ces4a
Cfl1
Chd1l
Chrna4
Ckb
Cks2
Clasrp
Clic3
Cmss1
Cnp
Col15a1
Col27a1
Col5a3
Commd10
Coq10b
Cox6c
Cry2
Cs
Cyb5r4
Cyp2a4
Cyp2a5
Cyp2c67
Cyp2c68
Cyp2c69
Cyp2d13
Cyp2d37-ps
Cyp2g1
Cyp3a44
Cyp4a12b
Cyp7b1
D130043K22Rik
D1Pas1
D930015M05Rik
Dclk3
Ddit4
Ddx18
Ddx39
Dgkq
Dhps
Dnajb6
Dnph1
Doc2g
Dusp1
Dynlt1a
E130102H24Rik
Edc3
Eef1a1
Eef1b2
Eef1g
Egfr
Eif2s1
Eif2s2
Eif2s3x
Eif3m
Eif4e
Eif4e3
Ell3
Elovl6
Eno1
Erh
Esd
Esrrg
Etfa
Etnk2
Extl1
F11
F730035M05Rik
Fabp5
Fads3
Fam129b
Fam151a
Fam47e
Fanca
Farp1
Fasn
Fbxo34
Fcf1
Fdft1
Fdps
Fhad1
Firre
Fkbp11
Fkbp14
Fnip2
Ftl1
Fuom
G6pd2
G6pdx
Gabarapl2
Gas2l3
Gbp10
Gbp11
Gbp3
Gbp6
Gckr
Gemin8
Gja10
Glrx3
Gm11266
Gm11437
Gm12070
Gm12191
Gm12338
Gm12718
Gm13872
Gm14325
Gm14326
Gm14403
Gm15408
Gm15772
Gm19619
Gm32856
Gm35986
Gm4070
Gm5148
Gm5424
Gm5434
Gm5512
Gm6402
Gm6548
Gm6644
Gm7367
Gm826
Gm9855
Gmds
Gmnn
Gnat1
Gng5
Gng5-ps
Gnpda1
Gnpnat1
Got2
Gpam
Gpi1
Gps1
Gpx4
Gpx6
Grem2
Grk5
Gsta1
Gsta2
Gstm2
Gstm3
Gstm5
Gstp1
Gstp2
Gstp3
Gucy2c
Gvin1
Gys2
H2-K2
H2-Q5
H2-Q6
H2-Q7
H2-Q9
H2-T22
H2-T9
H3f3a
H3f3b
Hacd1
Hamp2
Hax1
Hba-a1
Hba-a2
Hcn3
Hes6
Higd1a
Hinfp
Hmga1
Hmga1b
Hmgb1
Hmgb3
Hmgcr
Hmgcs1
Hmgn2
Hnrnpa3
Hnrnpc
Hnrnpf
Hnrnph2
Hnrnpr
Homer2
Hspa1a
Idi1
Ifi27l2b
Ifit3b
Ifitm1
Il11ra1
Il12rb1
Il15ra
Inmt
Insig1
Josd2
Khk
Klf10
Klf13
Klhdc7a
Kpna2
Krt8
Lamtor3
Lcn2
Ldlr
Llph
Lmntd2
LOC102631757
Lonrf1
Lpin1
Lpin2
Lpin3
Lrfn4
Lrrc28
Lrtm1
Lss
Luc7l3
Lysmd1
Malat1
Map2k3
Map2k6
Marcksl1-ps4
Marveld1
Mast3
Mcm10
Mcm3
Mcm5
Mcm6
Mcrs1
Me1
Metap1d
Mettl23
Mfap1b
Mfge8
Mid1ip1
Mif
Mindy2
Mindy4
Mir122b
Mir682
Mir6921
Mir703
Mir8114
Mlxipl
Mmd2
Morf4l1
Morf4l1-ps1
Morn2
Mr1
Mrap
Mrfap1
Mrpl18
Mrpl21
Mrpl41
Mrps16
Mrps18b
Mrps18c
Mrps21
Mrps33
Mrps5
Msantd2
Msmo1
Mthfs
Mthfsl
Mug-ps1
Mup1
Mup14
Mup16
Mup17
Mup20
Mup22
Mup7
Mup9
Mvd
Mvk
Mxd3
Mycn
Myl6
Myl9
Naa20
Naca
Narf
Nat8f4
Ncoa4
Ndufa12
Ndufb11
Ndufs3
Ndufs5
Neb
Neil1
Nes
Nfyc
Ngef
Nhp2
Nlrp6
Nme2
Nme4
Nmrk1
Nono
Nphp1
Npm1
Nr0b2
Nr1d2
Nrbf2
Nrg4
Nrp
Nsa2
Nudt21
Oaz1
Oaz1-ps
Oaz2
Ogt
Olfml1
Osbpl5
Oser1
P2ry2
Pak1
Paox
Parp10
Parp2
Pcna
Pcsk9
Pdcd10
Pdcd5
Pdhb
Pdk1
Pdxp
Pdzk1ip1
Pebp1
Pfkfb1
Pgam1
Pgd
Phykpl
Pik3c2g
Pisd-ps3
Pitpnc1
Pklr
Pkm
Pls1
Plscr1
Pnpla3
Pnpla5
Pnpla6
Podn
Polb
Poli
Polm
Polr2c
Polr2f
Polr2l
Ppard
Ppdpf
Ppifos
Ppil3
Ppip5k1
Ppm1b
Ppox
Ppp1cc
Ppp1r9a
Prdx1
Prelid1
Prkd2
Prmt1
Prodh
Prpf38b
Prpsap2
Prss8
Psat1
Psma2
Psma5
Psmb10
Psmb3
Psmb5
Psmb9
Psmc3ip
Psmd11
Psmd2
Psme1
Psme2
Pstpip2
Ptk6
Pygl
Rab23
Rab5b
Rabggta
Ralgps1
Ramac
Ramp1
Ran
Rap1a
Rbm12b1
Rbms3
Rbmxl1
Rbx1
Rdh11
Rev1
Rfwd3
Rgs16
Ripor2
Rmnd1
Rn45s
Rnaset2a
Rnaset2b
Rnf141
Rnf170
Rnf186
Rnf26
Rnps1
Rpia
Rpl10a
Rpl13
Rpl13a
Rpl14
Rpl18
Rpl19
Rpl21
Rpl23
Rpl26
Rpl29
Rpl3
Rpl30
Rpl32l
Rpl34
Rpl34-ps1
Rpl35a
Rpl36
Rpl36al
Rpl37
Rpl37a
Rpl39
Rpl4
Rpl41
Rpl6
Rpl7
Rpl7a
Rplp0
Rplp2
Rps11
Rps15a
Rps17
Rps18
Rps19
Rps2
Rps20
Rps21
Rps24
Rps25
Rps26
Rps3a1
Rps4x
Rps8
Rpsa
Rrm2
Rsrp1
Rtel1
Rtraf
Rufy2
Ruvbl1
Rwdd2a
Rybp
S100a11
Samm50
Sat1
Scara5
Scarf1
Sdhb
Sec31b
Sec61b
Selenbp1
Selenbp2
Selenok-ps1
Sept4
Serhl
Serpina1a
Serpina4-ps1
Serpina6
Sf3b4
Sfi1
Sgsm1
Sh2d4a
Sh3bp2
Slc16a12
Slc17a4
Slc17a8
Slc22a30
Slc23a1
Slc25a40
Slc25a44
Slc26a1
Slc2a4
Slc2a4rg-ps
Slc2a5
Slc38a3
Slc46a3
Slc50a1
Slc5a6
Slc9a3r1
Slirp
Smarca5-ps
Smarcd1
Smo
Smoc2
Smpd3
Snapc5
Snf8
Snhg11
Snhg20
Snhg7
Snrk
Snrpc
Snrpd2
Snrpg
Snrpn
Snu13
Snurf
Sp140
Spcs1
Sqle
Srebf1
Srgap3
Srms
Srp54b
Srp54c
Ssbp1
St7
Stap1
Stap2
Stk35
Stx8
Styx
Suclg2
Sumo1
Syt1
Taf10
Tagap1
Tagln
Tbc1d10a
Tbc1d30
Tbca
Tcea1
Tcim
Tdg
Tert
Tfdp1
Tgtp1
Thrap3
Thrsp
Timeless
Timm23
Timm8a1
Tkfc
Tlcd1
Tma7
Tmed2
Tmem181a
Tmem230
Tmem25
Tmem258
Tmem41b
Tmem71
Tmem97
Tmie
Tmsb10
Tmx2
Tnfrsf19
Tnik
Tnks1bp1
Tns3
Tob2
Tomm5
Tpm3
Trappc2
Trim7
Trmu
Tsg101
Tspan4
Tspyl4
Tsr3
Ttc23
Ttc25
Tuba1a
Tuba1b
Tubb2a
Tufm
Tulp4
Uba52
Uba7
Ubald2
Ube2i
Ube2u
Ube2v1
Ublcp1
Uck1
Upf3b
Upp2
Uqcrb
Urad
Utp14b
Uxt
Vcp
Vdac3
Wdr83os
Wipf3
Xdh
Xirp1
Xndc1
Ywhah
Zbed4
Zbp1
Zbtb8os
Zc3h3
Zfand1
Zfp276
Zfp59
Zfp932
Zfp950
Zfp955a
Zfp955b
Zfp960
Zfp970
Zfp983
Zfp991
Znf41-ps
