# Supplementary material for: LXR-dependent enhancer activation regulates the temporal organization of the liver’s response to refeeding leading to lipogenic gene overshoot
Source: PLoS Biol. 2024 Sep 12;22(9):e3002735. doi: 10.1371/journal.pbio.3002735 (PMC11379474; doi:10.1371/journal.pbio.3002735)
Supplement: S3 Table — (XLSX) [file pbio.3002735.s007.xlsx]

## Sheet: Sheet1
All gene lists are sorted alphbetically
all genes participating in lipid synthesis					RPKM > 1				RPKM > 1 and fasting repressed				Omitted genes (RPKM < 1)				Omitted genes (not repressed by fasting)				* All the lists are alphabetically orderd
LIPO n=51	CHOL n=25	AID n=30			LIPO n=43	CHOL n=23	AID n=26		LIPO n=23	CHOL n=20	AID n=18		LIPO n=8	CHOL n=2	AID n=4		LIPO n=20	CHOL n=3	AID n=8
Acaca	Acat1	Acly			Acaca	Acat1	Acly		Acaca	Acat2	Acly		Acsl6	Cyp51a1	Acss1		Acsl1	Acat1	Acss3
Acacb	Acat2	Acss1			Acacb	Acat2	Acss2		Acacb	Dhcr24	Acss2		Agpat4	Idi2	Eno2		Agpat1	Ggps1	Aldob
Acsl1	Cyp51a1	Acss2			Acsl1	Dhcr24	Acss3		Acsl3	Dhcr7	Aldoa		Elovl4		Pgam2		Agpat2	Tm7sf2	Eno3
Acsl3	Dhcr24	Acss3			Acsl3	Dhcr7	Aldoa		Acsl4	Ebp	Aldoc		Elovl7		Slc2a1		Agpat3		Insig2
Acsl4	Dhcr7	Aldoa			Acsl4	Ebp	Aldob		Acsl5	Fdft1	Eno1		Gpat1				Angptl8		Pfkfb2
Acsl5	Ebp	Aldob			Acsl5	Fdft1	Aldoc		Agpat5	Fdps	G6pdx		Gpat2				Dgat1		Pfkl
Acsl6	Fdft1	Aldoc			Agpat1	Fdps	Eno1		Cs	Hmgcr	Gapdh		Mogat2				Dgat2		Pfkm
Agpat1	Fdps	Eno1			Agpat2	Ggps1	Eno3		Elovl1	Hmgcs1	Gck		Mogat3				Elovl2		Pfkp
Agpat2	Ggps1	Eno2			Agpat3	Hmgcr	G6pdx		Elovl5	Hsd17b7	Insig1						Elovl3
Agpat3	Hmgcr	Eno3			Agpat5	Hmgcs1	Gapdh		Elovl6	Idi1	Me1						Gpat3
Agpat4	Hmgcs1	G6pdx			Angptl8	Hsd17b7	Gck		Fabp1	Lbr	Pfkfb1						Gpat4
Agpat5	Hsd17b7	Gapdh			Cs	Idi1	Insig1		Fabp5	Lss	Pfkfb3						Hsd17b12
Angptl8	Idi1	Gck			Dgat1	Lbr	Insig2		Fasn	Msmo1	Pgam1						Lpin2
Cs	Idi2	Insig1			Dgat2	Lss	Me1		Got2	Mvd	Pgd						Lpin3
Dgat1	Lbr	Insig2			Elovl1	Msmo1	Pfkfb1		Gpam	Mvk	Pklr						Mogat1
Dgat2	Lss	Me1			Elovl2	Mvd	Pfkfb2		Lpin1	Nsdhl	Pkm						Pnpla2
Elovl1	Msmo1	Pfkfb1			Elovl3	Mvk	Pfkfb3		Mid1ip1	Pmvk	Slc2a2						Pnpla6
Elovl2	Mvd	Pfkfb2			Elovl5	Nsdhl	Pfkl		Pnpla3	Sc5d	Slc2a4						Pnpla7
Elovl3	Mvk	Pfkfb3			Elovl6	Pmvk	Pfkm		Pnpla5	Sqle							Pnpla8
Elovl4	Nsdhl	Pfkl			Fabp1	Sc5d	Pfkp		Scd1	Srebf2							Scd2
Elovl5	Pmvk	Pfkm			Fabp5	Sqle	Pgam1		Srebf1
Elovl6	Sc5d	Pfkp			Fasn	Srebf2	Pgd		Tecr
Elovl7	Sqle	Pgam1			Got2	Tm7sf2	Pklr		Thrsp
Fabp1	Srebf2	Pgam2			Gpam		Pkm
Fabp5	Tm7sf2	Pgd			Gpat3		Slc2a2
Fasn		Pklr			Gpat4		Slc2a4
Got2		Pkm			Hsd17b12
Gpam		Slc2a1			Lpin1
Gpat1		Slc2a2			Lpin2
Gpat2		Slc2a4			Lpin3
Gpat3					Mid1ip1
Gpat4					Mogat1
Hsd17b12					Pnpla2
Lpin1					Pnpla3
Lpin2					Pnpla5
Lpin3					Pnpla6
Mid1ip1					Pnpla7
Mogat1					Pnpla8
Mogat2					Scd1
Mogat3					Scd2
Pnpla2					Srebf1
Pnpla3					Tecr
Pnpla5					Thrsp
Pnpla6
Pnpla7
Pnpla8
Scd1
Scd2
Srebf1
Tecr
Thrsp
