# Supplementary material for: LXR-dependent enhancer activation regulates the temporal organization of the liver’s response to refeeding leading to lipogenic gene overshoot
Source: PLoS Biol. 2024 Sep 12;22(9):e3002735. doi: 10.1371/journal.pbio.3002735 (PMC11379474; doi:10.1371/journal.pbio.3002735)
Supplement: S4 Table — (XLSX) [file pbio.3002735.s008.xlsx]

## Sheet: recovered and overshoot enhan..
recovered n=473					overshoot n=40
(Fasted lower than Adlib) AND (Refed_24h higher than Fasted) AND (Refed_24h unchanged from Adlib)					(Fasted lower than Adlib) AND (Refed_24h higher than Adlib)
chr	start	end			chr	start	end
chr18	12682361	12683777			chr11	55077217	55078347
chr1	65383723	65384168			chr3	146617858	146618444
chr10	94469128	94469476			chr13	21918879	21919560
chr9	35168840	35169290			chr11	69948172	69949284
chr12	70731436	70731902			chr5	100548001	100548655
chr17	23548707	23548940			chr2	29736835	29738315
chrX	85734314	85734896			chr13	21855032	21855495
chr7	96235680	96236476			chr8	46007197	46007763
chr13	86111160	86111846			chr7	97413710	97415759
chr10	98838771	98839460			chr5	33740380	33741127
chr9	50188630	50189022			chr5	30545734	30546422
chr8	105768859	105769453			chr6	146751690	146752176
chr8	25483526	25484120			chr15	27477525	27478134
chr6	97970912	97971361			chr19	44393721	44397035
chr9	108378367	108379745			chr13	21222257	21222916
chr5	103592732	103593276			chr1	59388817	59389718
chr3	64038121	64038725			chr5	28078538	28080387
chr7	35857547	35858049			chr3	65617528	65617956
chr16	87755926	87756368			chr12	70196320	70197038
chr2	53063027	53063646			chr7	123419858	123420556
chr19	23875818	23876179			chr9	121952499	121953257
chr10	55257516	55257968			chr3	89146940	89148357
chr1	44129867	44130477			chr5	110797623	110798541
chr12	3858242	3858464			chr3	146616445	146617773
chr8	71960450	71960805			chr6	113828153	113829137
chr12	8563214	8563773			chr1	118811977	118813068
chr3	64420282	64420841			chr19	12002169	12002622
chr9	20731846	20732221			chr8	4838954	4839565
chr8	122058993	122059330			chr6	24913647	24914012
chr16	20021747	20022393			chr3	146606153	146607425
chr15	100349570	100349970			chr7	97411176	97413484
chr7	50868726	50869030			chr19	44407257	44408487
chr11	100746963	100747555			chr11	100623907	100624300
chr7	130059670	130059981			chr19	42582828	42583183
chr16	97204348	97204858			chr15	11010832	11011541
chr2	94449629	94449980			chr5	138863565	138864193
chr7	101298382	101298869			chr15	11382513	11383245
chr5	28755960	28756716			chr2	164856239	164857515
chr5	63891846	63892442			chr13	40882418	40882953
chr6	59556294	59557210			chr16	18407498	18408426
chr12	91768801	91769179
chr4	115088485	115089399
chr10	25402915	25403300
chr19	26778112	26778734
chr7	99006924	99007872
chr7	4815417	4815768
chr1	171033420	171034085
chr10	11298430	11298842
chr1	174568586	174569146
chr16	48811829	48812426
chr3	135269410	135269967
chr3	142458548	142459044
chr9	108325713	108326199
chr7	96461396	96461923
chr10	75098253	75098875
chr1	128058638	128059006
chr3	73153841	73154256
chr8	114147747	114148717
chr3	98646155	98646508
chr2	5590131	5590599
chr5	104399306	104399958
chr6	67365665	67366383
chr1	76050135	76050826
chr1	158931583	158932237
chr2	122278848	122279223
chr13	56692098	56692641
chr17	47303414	47304111
chr18	12674560	12674902
chr4	98795165	98795832
chr3	115646825	115647531
chr13	51897299	51898145
chr10	13270291	13270700
chr15	59319603	59320107
chr10	116078590	116079056
chr17	5386842	5387485
chr13	89782786	89783284
chr1	177712809	177713133
chr8	36464318	36464679
chr6	51302085	51302849
chr15	84112802	84114244
chr17	51543662	51543964
chr15	99919503	99920171
chr4	108136903	108138038
chr10	19819678	19820126
chr3	51888817	51889458
chr6	122823914	122824671
chr10	54169331	54169799
chr8	114137229	114137538
chr15	62039629	62040077
chr5	73381234	73381809
chr18	56141641	56142070
chr5	39219518	39220194
chr19	11995749	11996404
chr13	5811602	5812151
chr5	100424307	100424649
chr15	59317055	59317435
chr16	4927901	4928835
chr15	58090954	58091345
chr10	102762271	102762826
chr4	88898061	88898330
chr11	29002392	29003144
chr1	171565576	171566342
chr9	108401048	108401806
chr15	85446471	85447222
chr1	100298108	100298938
chr1	147175144	147175689
chr4	136362564	136363049
chr1	126411442	126411878
chr11	63883494	63883688
chr1	79751863	79752600
chr11	25603030	25603369
chr1	72225727	72226846
chr2	56992765	56993165
chr3	67676947	67677589
chr15	91009349	91009826
chr9	43944695	43945329
chr3	94718281	94718735
chr3	129531826	129532568
chr18	44452722	44453277
chr8	114138635	114139976
chr13	30233333	30233767
chr11	73059650	73060089
chr10	80367816	80368475
chr8	128480862	128481405
chr12	28123348	28123730
chr7	145087625	145088386
chr6	119139379	119140097
chr11	99448814	99449233
chr12	103665276	103665658
chr2	52319032	52319608
chr8	69837178	69837795
chr4	117993550	117994035
chr16	30953713	30954283
chr6	24172579	24173079
chr5	33458878	33459786
chr5	21266381	21267593
chr14	10513918	10514487
chr3	131609179	131609922
chr3	110665439	110665995
chr10	22774584	22775034
chr10	24086333	24086984
chr5	89449089	89449712
chr11	74385638	74386182
chr4	40675996	40676834
chr13	112088347	112088954
chr7	84111808	84113078
chr3	10023311	10023745
chr7	71541868	71542522
chrX	136060572	136061154
chr2	152548001	152548596
chr11	107761692	107762576
chr4	35915735	35916273
chr15	58588788	58589435
chr12	79242019	79242439
chr5	104417603	104418156
chr11	78759689	78760040
chr8	125927078	125927337
chr8	68926307	68927187
chr7	131450428	131450805
chr14	8665397	8666536
chr1	62809477	62810191
chr2	158039530	158039984
chr1	82167030	82167235
chr1	59385755	59386021
chr3	10021093	10021918
chr3	73155870	73156352
chr7	107610783	107611413
chr3	114036613	114036841
chr3	150642010	150642821
chr6	51267994	51268360
chr6	34958061	34958363
chr12	27894550	27895475
chr8	54452539	54453049
chr13	29208657	29209213
chr17	8304903	8306091
chr17	63948802	63949431
chr10	111579294	111579790
chr8	114137769	114138083
chr11	5380191	5380772
chr2	131452061	131452580
chr18	63720244	63720876
chr1	77279449	77280038
chr11	63880181	63881454
chr9	46198712	46200194
chr9	25172962	25173700
chr3	138422174	138422554
chr6	138455731	138456184
chr10	84706708	84707674
chr3	56724199	56725139
chr10	68438832	68439388
chr10	39905217	39905486
chr11	52257339	52257747
chr2	73970887	73971764
chr9	98421991	98422251
chr2	85351416	85351988
chr6	97271136	97271409
chr5	45321577	45322008
chr5	105211527	105212270
chr13	31139605	31140020
chr17	74043615	74044207
chr3	146622073	146623258
chr4	3366675	3367201
chr2	15589988	15590394
chr5	138900925	138901485
chr4	46331289	46331989
chr9	67866416	67866610
chr8	114145118	114145377
chr13	62860293	62862561
chr1	158916993	158917571
chr2	106644733	106645219
chr1	33996086	33996751
chr16	66040622	66041696
chr6	71065257	71065721
chr4	129102046	129103016
chr3	98670304	98670985
chr5	49065181	49065526
chr1	73654788	73655531
chr18	76301215	76301707
chr7	116817940	116818432
chr9	25329178	25329835
chr4	90082735	90083147
chr8	114151774	114151960
chr5	67229098	67229623
chr2	35233916	35234421
chr2	38534430	38534805
chr11	101353304	101353781
chr7	131449039	131449594
chr9	46088728	46089129
chr3	10022331	10023165
chr8	73953699	73954378
chr4	105089380	105089813
chr7	130935533	130937021
chrY	931511	931957
chr18	21227178	21227934
chr5	123090634	123091413
chr4	73475004	73475670
chr8	17593750	17594129
chr11	107688348	107688804
chr19	55276839	55277086
chr1	175529506	175530311
chr17	23546235	23547533
chr4	102819938	102820456
chr8	54924944	54925477
chr19	37782307	37782810
chr8	114154313	114155961
chr13	92659908	92660534
chr9	98418042	98418767
chr14	58168886	58169378
chr7	87371318	87371957
chr11	70083160	70083450
chr4	131939461	131940146
chr12	79190771	79192135
chr3	89103416	89103731
chr5	44151224	44151978
chr16	26377222	26377665
chr15	91217392	91217790
chr5	147224961	147225859
chr2	13484454	13484983
chr13	31577633	31577959
chr13	32404909	32405525
chr18	77879160	77879669
chr4	55902681	55903229
chr11	16529461	16529718
chr18	53860176	53860457
chr9	74705927	74706518
chr14	101494105	101494621
chr17	43329732	43330346
chr1	92718058	92718952
chr12	9168897	9169581
chr10	40258459	40259195
chr4	35138244	35138690
chr14	122990509	122991033
chr8	114150136	114150494
chr18	9001798	9002574
chr3	94710451	94711036
chr1	65005563	65006014
chr1	158968438	158968973
chr12	25012938	25013577
chr4	103381888	103382677
chr8	76540354	76541119
chr3	18343106	18343549
chr19	28869102	28869458
chr14	66019546	66020031
chr2	8116316	8117040
chr10	80679546	80679900
chr17	35475877	35476669
chr18	21375088	21375684
chr1	175545047	175545564
chr3	77459275	77459624
chr3	98645130	98645872
chr9	120973224	120973867
chr11	70440604	70441038
chr11	56069626	56070089
chr8	36376562	36377324
chr7	123417680	123418270
chr3	142744127	142745405
chr10	8982892	8983874
chr6	71205187	71206678
chr3	21835567	21835829
chr18	12692918	12693897
chr16	18412996	18413838
chr14	30261506	30262189
chr6	34323143	34323673
chr8	35405084	35405457
chr2	152546983	152547580
chr9	117713182	117713521
chr13	41410321	41411088
chr3	129493363	129493773
chr5	90430997	90431813
chr2	144161140	144161961
chr2	5600081	5601059
chr5	75446391	75446853
chr9	48755292	48755933
chr10	34136245	34136870
chr11	16768011	16768270
chr10	99355269	99355590
chr6	66944835	66945372
chr6	146125356	146126150
chr16	18405343	18407267
chr8	114145664	114145963
chr10	8657676	8658787
chr18	12671791	12672441
chr18	12635003	12636002
chr16	20020902	20021294
chr10	94466372	94466778
chr4	152230287	152230660
chr10	24087266	24087494
chr10	41261366	41262279
chr19	12066347	12066920
chr7	16656141	16656502
chr10	55312684	55313348
chr18	25478374	25478625
chr2	131397214	131397800
chr16	20418154	20418456
chr5	65425298	65425658
chr5	62640458	62641017
chr19	18366906	18367419
chr3	131610239	131611067
chr14	117648428	117649025
chr3	105030627	105031401
chr17	75506219	75507063
chr4	55047193	55047627
chr2	181616055	181617182
chr18	52187258	52187501
chr12	110044128	110044880
chr19	10184085	10184451
chr5	137493736	137494377
chr14	68830008	68830539
chr4	106463275	106464735
chr12	90923088	90923775
chr14	100728324	100728593
chr2	43245802	43246317
chr5	107122818	107123510
chr7	113913307	113913880
chr5	25056772	25057282
chr5	117379988	117380647
chr13	101753596	101754340
chr4	155316576	155317397
chr18	84935859	84936076
chr8	117667218	117668070
chr2	25384577	25384972
chr5	132341149	132341789
chr16	22888071	22888398
chr6	52605940	52606715
chr6	127555547	127556036
chr18	18759373	18759578
chr13	41344675	41345005
chr1	74400344	74401029
chr17	25648561	25649261
chr4	40823126	40823809
chr15	74876208	74876894
chr17	15712782	15713261
chr5	43334496	43334884
chr1	165817130	165817745
chr11	57886048	57886592
chr6	54777685	54778268
chr13	63548578	63549206
chr14	69729494	69730089
chr3	28729932	28730573
chr8	114105312	114105779
chr3	129840286	129840552
chr10	57822525	57822831
chr14	54678705	54679314
chr12	79403761	79404793
chr10	117908191	117908587
chr8	41544916	41545320
chr13	8864681	8865156
chr9	120852904	120853613
chr1	44198181	44199103
chr4	68922849	68923335
chr10	86163850	86164361
chr12	35186919	35187347
chr7	142081843	142082220
chr15	100659253	100659702
chr14	66023438	66023828
chr9	74375451	74375766
chr18	46336966	46337317
chr3	137951846	137952635
chr6	66964160	66964693
chr14	47521913	47522682
chr2	35508626	35509561
chr2	5042619	5043060
chr5	63948855	63949602
chr13	111239442	111239739
chr7	72323341	72323942
chr16	70330699	70331449
chr3	41569119	41569278
chr8	122962718	122963038
chr1	133296160	133296841
chr7	69700214	69700540
chr10	83324846	83325240
chr5	134626594	134627092
chr13	5229395	5229939
chr1	65405612	65406012
chr11	60221588	60223344
chr10	24103192	24103946
chr6	116260394	116261381
chr19	53886633	53887315
chr17	15227384	15227745
chr1	100410589	100411082
chr6	23647788	23648224
chr9	31353603	31354612
chr5	43970703	43971548
chr12	59039884	59041018
chr11	31169103	31170430
chr12	104028069	104028545
chr8	123661495	123662050
chr13	16280052	16280286
chr11	19554552	19554966
chr6	71203495	71204966
chr18	76539344	76539924
chr7	90882744	90883177
chr5	102435012	102435653
chr15	62132785	62133403
chr6	71555323	71555918
chr15	72833041	72833574
chr7	4764926	4765665
chrX	77448438	77448773
chr4	90496816	90497626
chr18	12680788	12681027
chr10	8947155	8947536
chr11	109269936	109270609
chr15	4561489	4562123
chr12	69418951	69419557
chr3	129681725	129682398
chr3	36406205	36406746
chr5	22107230	22107784
chr3	29655649	29655997
chr13	95663884	95664415
chr12	28090613	28091368
chr8	56575324	56575973
chr11	72739473	72739999
chr1	72254607	72255729
chr1	13563451	13563893
chr2	112612574	112612897
chr8	105088118	105089011
chr9	110362282	110363030
chr10	111954085	111954348
chr1	164787719	164788524
chr18	39826896	39827135
chr6	108666776	108668822
chr8	114093066	114093793
chr2	33224334	33224960
chr15	77077783	77078300
chr2	35385410	35385635
chr17	65939574	65940510
chr16	70439170	70439568
chr16	84661915	84662346
chr1	92943599	92944468
chr11	12252395	12253111
chr5	88090229	88090979
chr19	55394021	55394475
chr17	80051496	80051896

## Sheet: bagfoot
increased flanking accessibility and/or footprint depth		decreased flanking accessibility and/or footprint depth
AC189028.1		9430076C15Rik
Arnt		Ahctf1
Arnt2		Atf1
Arntl		Atf2
Bhlhe40		Atf3
Bhlhe41		Atf6
Cdc5l		Atf6b
Cebpa		Atf7
Cebpb		Creb1
Clock		Creb3l3
Creb3l2		Crem
Elf1		Cux2
Foxa1		Dbx2
Foxb1		Dlx1
Foxc1		Dlx3
Foxc2		Dlx4
Foxd1		Dlx5
Foxs1		Dmrt2
Gata1		E2f4
Gata1_duct		Egr1
Gata2		Egr2
Gata3		Egr3
Gata4		Egr4
Gata5		Fosl1
Gata6		Gbx2
Hey1		Gmeb1
Hlf		Gmeb2
Hnf1b_duct		Hesx1
Hnf4g		Hmg20b
Hsf4		Homez
Id1		Hoxa6
Max		Irx6
Mecom		Jdp2
Mitf		Jun
Mlx		Klf12
Mlxip		Klf14
Mnt		Klf7
Msc		Klf8
Mycl1		Lhx1
Mycn		Mbd1
Neurog1		Mbd2
Npas2		Meox2
Nr1h2		Msx1
Olig1		Mtf1
Olig3		Nfix
Pax2		Nfya
Pou3f3		Onecut3
Q8VHG7_MOUSE		Pax4
Rhox6		Pbx3
Rhox9		Prrx1
Rorc		Rreb1
Sfpi1		Sp1
Srebf1		Sp4
Tcfe3		Sp5
Tcfeb		Stat4
Tcfec		Tcfl5
Usf1		Xbp1
Usf2		Zbtb7b
Yy1		Zfp161
Zfp187		Zfp202
		Zfp281

## Sheet: motif enrichment
Motifs enriched in recovered enhancers			Motifs enriched in overshoot enhancers
motif_1	Arid5a		motif_1	THRb/LXR
motif_2	Foxo1		motif_2	Srebp1a
motif_3	Nr2e1
motif_4	RXRB
motif_5	EWS:ERG-fusion(ETS)
motif_6	HNF6
motif_7	OSR2
motif_8	Sox2
motif_9	POL009.1_DCE_S_II
motif_10	PB0104.1_Zscan4_1
motif_11	PRDM1
motif_12	POL012.1_TATA-Box
motif_13	ZNF416
motif_14	ZNF740
motif_15	MAZ
motif_16	Egr1
motif_17	ZKSCAN
motif_18	ZNF263
motif_19	MyoD
