# Supplementary material for: LXR-dependent enhancer activation regulates the temporal organization of the liver’s response to refeeding leading to lipogenic gene overshoot
Source: PLoS Biol. 2024 Sep 12;22(9):e3002735. doi: 10.1371/journal.pbio.3002735 (PMC11379474; doi:10.1371/journal.pbio.3002735)
Supplement: S5 Table — (XLSX) [file pbio.3002735.s009.xlsx]

## Sheet: lxr rna-seq
All gene lists are sorted alphbetically
lxr increased genes during refeeding n=1140	lxr cecreased genes during refeeding n=1193
0610005C13Rik	1110008P14Rik
0610031O16Rik	1110065P20Rik
1110020A21Rik	1700017B05Rik
1110059G10Rik	1700037C18Rik
1300017J02Rik	1700061I17Rik
1700001C19Rik	2010003K11Rik
1700018L02Rik	2010010A06Rik
1810008I18Rik	2200002D01Rik
1810034E14Rik	2210011C24Rik
1810046K07Rik	2310022A10Rik
2010315B03Rik	4930483K19Rik
2310001H17Rik	4930579G24Rik
2310015A10Rik	5330417C22Rik
2610008E11Rik	6430548M08Rik
2610528J11Rik	9930104L06Rik
2810002D19Rik	A4galt
2810013P06Rik	A930001C03Rik
3110070M22Rik	AA986860
4833411C07Rik	Abcg3
4930412C18Rik	Abhd2
4930452B06Rik	Abhd8
4930480G23Rik	Abr
5033403H07Rik	Ace
5730435O14Rik	Acnat2
9030616G12Rik	Acot10
9130409I23Rik	Acta2
A1cf	Actb
A330041J22Rik	Adam8
A330093E20Rik	Adamts10
A4gnt	Adamts12
Aadac	Adamts15
Aadat	Adamts4
Aagab	Adap1
Aamdc	Adar
Aass	Adcy7
Abat	Adgb
Abca6	Adgre5
Abca8a	Aebp1
Abcb11	Aen
Abcc3	Ager
Abcc6	Ago2
Abcd3	Agpat1
Abcg2	Ahnak
Abcg5	Ajuba
Abcg8	Akap2
Abhd14b	Alas1
Abhd17c	Alcam
Abtb2	Aldh18a1
Acaa1b	Aldh3b1
Acaa2	Alg12
Acacb	Alkbh2
Acad10	Alox5ap
Acad11	Alpk1
Acad8	Alpl
Acadsb	Amd1
Acat1	Amd2
Acbd5	Amz1
Acly	Ang
Acot1	Ank2
Acot11	Ankle1
Acot12	Anln
Acox1	Ano6
Acpp	Anxa1
Acsf2	Anxa13
Acsl1	Anxa2
Acsl3	Anxa5
Acsl5	Ap2m1
Acsm2	Apaf1
Acsm3	Apcs
Acss2	Aph1b
Acss3	Apobr
Acvr2a	Apol9a
Acy1	Aprt
Adam11	Arf2
Adgrf5	Arfgap3
Adgrl4	Arhgap11a
Adh5	Arhgap19
Adh6-ps1	Arhgap22
Adhfe1	Arhgap25
Adi1	Arhgap27
Adipor2	Arhgap30
Adk	Arhgdia
Adprm	Arhgdib
Adrb3	Arhgef2
Adssl1	Arhgef39
Adtrp	Arid5a
Afm	Arl11
Afmid	Arl5c
Agmo	Armcx4
Agpat2	Arpc1b
Agxt	Asap3
Ahcy	Ascc2
AI182371	Asf1b
AI661453	Asns
Ak3	Aspm
Akr1c14	Atad2
Akr1c6	Atf3
Akr1d1	Atf5
Akr1e1	Atp11a
Alas2	Atp13a2
Albfm1	Atp1a3
Aldh1a1	Atp2b2
Aldh1l1	Atp6v0e
Aldh2	Atp8b2
Aldh3a2	Atp8b5
Aldh4a1	Atp9a
Aldh5a1	Aurka
Aldh6a1	Aurkb
Aldh7a1	Avpi1
Aldh8a1	AW011738
Aldh9a1	AW112010
Aldob	Axl
Amdhd1	B4galt5
Amigo2	Bag3
Amotl2	Bard1
Angptl3	Basp1
Ank	Bax
Ankrd33b	Baz1a
Anks4b	BC029722
Ankzf1	BC030867
Anp32a	BC035044
Aox3	Bcam
Aph1a	Bcl3
Apoa2	Bco1
Apoc1	Bhlha15
Apol7a	Bicc1
Apool	Bin2
Aqp1	Birc5
Aqp4	Bmp8b
Aqp8	Borcs6
Ar	Brca1
Arg1	Brip1
Arhgap24	Btg3
Arhgap26	Bub1b
Arhgap29	Bysl
Arhgap42	C1qb
Arhgap5	C1qtnf5
Arhgef37	C1qtnf6
Arhgef9	C5ar1
Arl13b	Cacnb3
Arl14ep	Cad
Arl15	Calhm2
Arl5b	Camk2n2
Armcx5	Camsap1
Arrdc4	Cand2
Arsk	Capg
Asah2	Card10
Asap2	Card11
Asgr2	Caskin2
Asic5	Cav2
Asl	Cbl
Aspa	Cbr1
Aspdh	Cbr3
Aspg	Cbx6
Ass1	Ccdc120
Atg16l2	Ccdc134
Atp11c	Ccdc149
Atp5c1	Ccdc80
Auh	Ccdc86
Avl9	Ccl2
AW495222	Ccl9
AW549877	Ccn2
B3gnt3	Ccna2
Baat	Ccnb1
Bag4	Ccnb2
Bbc3	Ccnd1
Bbip1	Ccnd3
Bbox1	Ccne1
BC024386	Ccng1
BC048644	Ccr1
Bcap29	Ccr2
Bcas3	Ccr3
Bche	Cct3
Bckdha	Cd14
Bclaf1	Cd207
Bco2	Cd248
Bdh2	Cd24a
Bhlhe40	Cd276
Bhmt	Cd300a
Bmf	Cd300c2
Bmp2	Cd300e
Bnip3	Cd300lb
Bphl	Cd44
Brap	Cd48
Btbd2	Cd52
C2cd2	Cd63
C2cd4d	Cd68
C330021F23Rik	Cd74
C730014E05Rik	Cd9
C730029A08Rik	Cd93
C730036E19Rik	Cdc20
C8g	Cdc25a
Cadps2	Cdc34
Calcoco1	Cdc42se1
Calcrl	Cdc42se2
Camk1d	Cdc6
Car1	Cdc7
Car14	Cdca2
Car3	Cdca3
Car5a	Cdca5
Car8	Cdca8
Carmil1	Cdh6
Casp3	Cdk1
Casp9	Cdk11b
Cat	Cdk2ap2
Cavin2	Cdk4
Cbx2	Cdk6
Cbx7	Cdkn1a
Ccdc148	Cdkn2c
Ccdc152	Cdt1
Ccdc166	Cenpa
Ccdc69	Cenpe
Ccl24	Cenpf
Ccnh	Cenpp
Cd163	Cenpt
Cd164	Cep170b
Cd1d1	Cerk
Cd209f	Cers6
Cd300lg	Cetn2
Cd4	Cgref1
Cd59a	Chaf1a
Cd5l	Chaf1b
Cdc14b	Chchd4
Cdcp1	Chid1
Cdh13	Chil3
Cdh5	Chpf
Cdo1	Chrm3
Ceacam1	Chst11
Cebpa	Chtf18
Celf2	Ciita
Celsr1	Ckap2
Cep85l	Ckap2l
Ces1b	Ckap4
Ces1c	Ckb
Ces1d	Cks1b
Ces1e	Clcf1
Ces1f	Clec4a1
Ces1g	Clec4a3
Ces2a	Clec4e
Ces3a	Clec7a
Ces3b	Clip2
Cfhr1	Cln6
Cfhr2	Clptm1l
Cfp	Clspn
Chd2	Cmpk2
Chic1	Cnn2
Chka	Cnot3
Chpt1	Col1a1
Chrna2	Col1a2
Chrna4	Col3a1
Chuk	Col4a1
Cib2	Col4a2
Cib3	Col5a1
Cirbp	Col5a2
Cisd1	Col6a1
Cited2	Col6a3
Clcn2	Commd3
Clec14a	Coq8b
Clec2d	Coro1a
Clec4f	Coro1c
Clpx	Cotl1
Clstn3	Cox19
Clybl	Cplane1
Cmah	Cpxm1
Cmbl	Creld2
Cmtm8	Csf1
Cnmd	Csf1r
Cnot6l	Csf2ra
Cnp	Csf2rb2
Cnr2	Csf3r
Col18a1	Csrp1
Col27a1	Cstb
Colec10	Cstf3
Colgalt2	Ctps
Coq8a	Ctss
Cox5a	Cx3cr1
Cps1	Cxcl1
Cpsf4l	Cxcl10
Cpt1a	Cxcl14
Crebrf	Cxcl9
Cry2	Cxcr4
Crybg2	Cyb561
Cryl1	Cyb5r1
Cryz	Cyba
Cs	Cybb
Csrp3	Cygb
Cth	Cyp1a1
Ctsc	Cyp2a4
Cwf19l1	Cyp2a5
Cyb5b	Cyp4f16
Cyb5r3	Cyp51
Cyp17a1	Cystm1
Cyp1a2	Cyth4
Cyp27a1	Cytip
Cyp2c23	D17H6S56E-5
Cyp2c29	D630045J12Rik
Cyp2c37	Dapk3
Cyp2c38	Dbf4
Cyp2c40	Dbn1
Cyp2c50	Dbndd2
Cyp2c54	Ddias
Cyp2c67	Ddit3
Cyp2c68	Ddit4l
Cyp2c69	Ddost
Cyp2c70	Ddr1
Cyp2d13	Ddx27
Cyp2d22	Def6
Cyp2d9	Degs2
Cyp2e1	Derl3
Cyp2f2	Des
Cyp2j5	Dgkd
Cyp2j6	Dhcr24
Cyp3a13	Dhcr7
Cyp3a25	Dhrs9
Cyp4a12a	Diaph3
Cyp4a12b	Dkk3
Cyp4a32	Dlgap5
Cyp4f13	Dnaic1
Cyp4f14	Dnajb1
Cyp4f15	Dnajb11
Cyp4v3	Dnajc10
Cyp8b1	Dnajc12
D130043K22Rik	Dnajc9
D17H6S53E	Dnmt1
D2hgdh	Dok2
D3Ertd751e	Dok3
D630039A03Rik	Dpysl2
Dapk1	Dtl
Dbt	Dtx3
Dclk3	Dusp8
Dct	Dxo
Ddah1	Dynll1
Ddo	Dyrk3
Ddt	E2f1
Decr1	E2f2
Decr2	Ect2
Dennd2d	Eda2r
Depp1	Edem2
Deptor	Eef1e1
Dera	Efemp2
Dgat2	Efhd2
Dhdh	Ehd2
Dhrs3	Ehd4
Dhrs4	Ehf
Dhrs7	Eid1
Dhtkd1	Eif2d
Dixdc1	Eif6
Dlat	Elf3
Dlc1	Elf4
Dlec1	Elmo2
Dlg3	Elovl1
Dmac2	Elovl7
Dmd	Emb
Dmgdh	Eme1
Dnajc28	Emilin1
Dnase1l3	Emilin2
Dnase2b	Emp1
Dpp4	Emp2
Dpyd	Enah
Dpys	Enc1
Dram2	Enho
Dusp1	Epcam
Dynlt3	Eppk1
Dyrk2	Ercc6l
E130311K13Rik	Erp29
Ebpl	Esco2
Ech1	Espl1
Echdc1	Ets2
Echdc3	Evl
Eci1	Exo1
Efna5	Exoc4
Ehd3	Exog
Ehhadh	Exosc6
Eif1	F13a1
Eif1ax	F630028O10Rik
Eif4a2	Faap20
Elac1	Fam111a
Elovl2	Fam124a
Elovl3	Fam166a
Elovl5	Fam25c
Elovl6	Fam81a
Elp4	Fam83d
Emc10	Fam83g
Emc9	Fbf1
Enpep	Fblim1
Enpp3	Fbn1
Enpp6	Fbxl14
Epb41l3	Fbxo28
Ephx2	Fbxw9
Erbb3	Fcer1g
Erbb4	Fcgr1
Eri2	Fcgr3
Esrrg	Fcgr4
Etfa	Fdft1
Etfdh	Fdps
Etfrf1	Fen1
Etnppl	Fes
Exoc3l2	Fgf21
Extl1	Fgl1
F13b	Fgr
F2r	Fignl1
F8	Fkbp10
Faah	Fkbp11
Fabp1	Fkbp5
Fabp2	Flna
Fabp5	Flot1
Fah	Flvcr1
Fam120aos	Flvcr2
Fam126b	Fmnl1
Fam13a	Fndc10
Fam169b	Fndc3b
Fam171a1	Foxk2
Fam210a	Foxm1
Fasn	Frzb
Fastkd1	Fscn1
Fbp1	Fstl1
Fbxl20	Fxyd5
Fbxl4	Fyb
Fbxo21	Fyb2
Fbxo3	Gadd45b
Fbxo32	Gale
Fbxo47	Galns
Fbxo8	Galnt10
Fcho2	Gas6
Fcna	Gask1b
Fdx1	Gbp10
Fermt2	Gbp2
Fgd4	Gbp6
Fgfrl1	Gbp8
Fign	Gbp9
Fitm1	Gcnt1
Fmc1	Gdf10
Fn3k	Gdf15
Fnip2	Gdf3
Folr2	Ggta1
Foxa2	Gimd1
Foxn3	Gins2
Foxo1	Gins3
Foxo3	Gldn
Foxp1	Glipr2
Foxp2	Glis2
Foxq1	Glis3
Fpgs	Gltp
Frat1	Gm13498
Frg1	Gm15772
Frmd4b	Gm16973
Fst	Gm38426
Ftcd	Gm9833
Fxyd1	Gmds
Fzd4	Gmppb
Fzd7	Golm1
Fzd8	Golt1b
Gabarapl1	Gp1bb
Gabbr2	Gpaa1
Gabpa	Gpat3
Galm	Gpc1
Galnt4	Gpnmb
Galt	Gpr137b-ps
Gamt	Gpr141
Gas1	Gpr35
Gas7	Gpr39
Gask1a	Gpsm3
Gatb	Gpx3
Gcdh	Gpx7
Gfod1	Grhl1
Ggact	Gria3
Ggt6	Grk3
Ghr	Grwd1
Ginm1	Gss
Glo1	Gstm2
Glrx	Gstm3
Gls2	Gstp2
Glt1d1	Gtse1
Glul	Guk1
Gm10319	H19
Gm11266	H1fx
Gm11437	H2-Aa
Gm12718	H2-Ab1
Gm15441	H2afx
Gm16157	H2-DMa
Gm16551	H2-DMb1
Gm16573	H2-Eb1
Gm17753	H2-T22
Gm19522	H2-T9
Gm20300	H2-T-ps
Gm20319	Hapln4
Gm2083	Haspin
Gm2788	Hat1
Gm35986	Haus8
Gm3704	Havcr2
Gm38416	Hcfc2
Gm42274	Hck
Gm4737	Hcls1
Gm4951	Hells
Gm4952	Hexa
Gm4956	Hid1
Gm5424	Hip1
Gm5512	Hirip3
Gm5524	Hk3
Gm5617	Hmces
Gm867	Hmmr
Gna14	Hp
Gnat1	Hpx
Gng11	Hr
Gngt1	Hsp90aa1
Gnmt	Hsp90b1
Got1	Hspa1b
Gpam	Hspa5
Gpcpd1	Hspa8
Gpd2	Hsph1
Gpr157	Htatip2
Gprin3	Hunk
Gramd3	Hyou1
Grb7	Ica1
Grm8	Icam1
Gsta3	Icosl
Gstk1	Id1
Gstt1	Id3
Gstt3	Idi1
Gstz1	Ier5
Gtf2a1	Ier5l
Gypc	Ifi27l2a
Gys2	Ifi27l2b
Haao	Ifitm1
Hacl1	Ifngr1
Hadh	Ifrd1
Hal	Igdcc4
Hamp2	Igsf6
Hbp1	Igsf8
Hcn3	Igtp
Hdac5	Ikbke
Hebp1	Il10ra
Heca	Il10rb
Hectd2	Il17ra
Hectd2os	Il1r1
Hes6	Il1rn
Hgd	Il2rg
Hibadh	Il34
Hibch	Ildr2
Hif1a	Inava
Hipk3	Incenp
Hlcs	Inka2
Hmgcs2	Inpp5d
Hmgn5	Ints2
Hnf4aos	Ints5
Hnmt	Ipo4
Hoga1	Iqgap1
Hook3	Iqgap3
Hpd	Irf8
Hsbp1l1	Irgm2
Hsd11b1	Isg15
Hsd17b10	Isyna1
Hsd17b11	Itga4
Hsd17b2	Itga9
Hsd17b4	Itgal
Hsd3b2	Itgam
Hsd3b3	Itgax
Hsd3b5	Itgb2
Hsd3b7	Itih3
Hspb6	Itm2c
Htra4	Itpa
Hyal1	Itpr3
Hyi	Jak3
Hykk	Jmjd6
Iah1	Jpt1
Idh1	Jpt2
Ido2	Jun
Ier2	Kcnab2
Igf1	Kcnn4
Igfals	Kctd17
Il13ra1	Kif11
Il1rap	Kif14
Immp2l	Kif18b
Inca1	Kif20a
Inmt	Kif20b
Insig2	Kif22
Ipmk	Kif2c
Ireb2	Kifc3
Irf2	Kirrel
Isoc1	Klf16
Isoc2a	Klhdc4
Itch	Klk1b22
Ivd	Kmt5a
Iyd	Knl1
Josd2	Knstrn
Kcna2	Kntc1
Kcnj16	Krt18
Kcnn1	Krt8
Kcnn2	Krt80
Kdr	Lamc1
Keg1	Lamc3
Khk	Laptm5
Kif1b	Lat2
Klb	Lbp
Klf10	Lcn2
Klf15	Lcor
Klf9	Ldha
Klhl13	Lgals1
Klhl24	Lgals3
Klhl5	Lgals3bp
Klhl7	Lif
Klkb1	Lig1
Kmo	Lilr4b
Kynu	Lilrb4a
L3hypdh	Lmna
Lactb2	Lmnb2
Lad1	Loxl1
Lama3	Loxl2
Lamp2	Loxl4
Lap3	Lrg1
Leap2	Lrp8
Lgalsl	Lrrc25
Lgr4	Lrrc59
Lhpp	Lrrc75a
Lin7a	Lrrn4
Lipc	Lrtm2
Lmbrd1	Lsp1
LOC102631757	Lss
LOC102631993	LTO1
LOC102632463	Ly6d
Lonp2	Ly6e
Lonrf3	Ly9
Lpcat3	Lyl1
Lpin1	Lysmd2
Lppos	Lyz2
Lrit1	Mad2l1
Lrit2	Mad2l2
Lrrc8d	Maff
Lrtm1	Man1c1
Lsm6	Manf
Ltbp4	Map11
Lypla1	Map3k10
Macrod1	Map4k4
Mafb	Map7d1
Magix	Mapk7
Man1a	March9
Maob	Mast2
Marc1	Mastl
March6	Matk
Marco	Mbl2
Masp2	Mcm2
Mast3	Mcm3
Mat1a	Mcm4
Mblac2	Mcm5
Mbnl1	Mcm6
Mcc	Mcm7
Mccc1	Mcrip1
Mccc2	Mdm2
Mcm10	Mdn1
Mcu	Med21
Mdh1	Med28
Me1	Meg3
Met	Metrnl
Mettl7a1	Mfge8
Mfn2	Mfrp
Mfsd4b1	Mier2
Mgll	Mir686
Mgst1	Mki67
Mid1ip1	Mlec
Mindy2	Mmp12
Mipep	Mmp13
Mir7653	Mmp14
Mlxipl	Mmp24
Mmaa	Mms22l
Mmd	Mpp1
Mme	Mrc2
Mmut	Mroh6
Mn1	Mrtfa
Mnd1-ps	Ms4a4a
Mnt	Ms4a4c
Mob3b	Ms4a6b
Mpdz	Ms4a6c
Mpst	Msmo1
Mpv17l	Msn
Mr1	Msrb3
Mrc1	Mt1
Mreg	Mt2
Mrpl1	Mthfd1l
Msrb1	Mthfd2
Msrb2	Mtmr11
Mterf2	Mvk
Mtfp1	Mvp
Mthfd1	Mybl1
Mtss1	Myh10
Mug1	Myl12a
Mup1	Myo1c
Mup11	Myo1f
Mup12	Myo1g
Mup14	Myo5a
Mup16	Myo9b
Mup17	Myof
Mup18	Myrf
Mup22	Nabp1
Mup3	Nans
Mup7	Nat8l
Mycl	Ncapg2
Mylip	Ncf1
Myo1b	Ncf2
Mysm1	Ncf4
Mzt2	Nckap1l
N4bp2	Ndc80
N4bp2l1	Ndrg1
N6amt1	Neil3
Naaladl2	Nek2
Nars2	Nes
Nat2	Neurl1a
Nat8	Neurl1b
Nat8f1	Neurl3
Nat8f5	Nfam1
Ncaph2	Nfatc2
Ndfip1	Nfatc2ip
Ndrg2	Nid1
Ndufa1	Nktr
Ndufa5	Nlgn2
Ndufaf1	Nlrc5
Neurl2	Nme1
Nfib	Nme2
Nfix	Nme6
Ngef	Nnt
Nipal1	Noct
Nipsnap1	Nomo1
Nit2	Nop2
Nkd1	Nop56
Nlrp12	Npdc1
Nlrp6	Nptx1
Nox4	Nqo1
Npc1	Nrg1
Nqo2	Nrm
Nr1d1	Nrros
Nr1d2	Nsd2
Nr1h2	Nsdhl
Nr1h3	Nsl1
Nr1h4	Nubp1
Nr2c1	Nucb2
Nr3c1	Nudt18
Nrp1	Nuf2
Nt5dc1	Nup93
Ntn3	Nupr1
Nudt12	Nusap1
Nudt12os	Nxpe4
Nudt16	Oasl2
Nudt7	Odc1
Nxpe2	Oip5
Nxt2	Olfml3
Oat	Orai1
Ocln	Orm1
Oit3	Orm2
Olfm3	Osmr
Olfml1	Ostc
Omd	Otud3
Opa1	Otulinl
Ormdl3	P2ry6
Osbpl1a	P3h1
Osbpl8	P4ha1
Otc	P4ha2
Oxsm	Pak1
P2ry1	Pakap
P2ry4	Paqr4
Pah	Pard6b
Pank1	Parp11
Paox	Parp3
Papss2	Parvg
Paqr9	Pawr
Pard3b	Pbk
Pax6	Pcbp4
Pbld1	Pck2
Pbld2	Pclaf
Pbx1	Pcolce
Pcca	Pcsk9
Pccb	Pdgfrb
Pcmtd1	Pdia4
Pcmtd2	Pdia6
Pcolce2	Pdk3
Pctp	Pdlim7
Pdcd4	Pdpn
Pde3b	Pea15a
Pde4b	Peg10
Pde9a	Pelo
Pdk1	Pfkfb3
Pdk2	Pfkfb4
Pdk4	Pgd
Pdp2	Pgm1
Pdzk1ip1	Pgp
Pecr	Pgs1
Pex11a	Phf5a
Pex16	Phlda2
Pex7	Phlda3
Pgrmc2	Phldb1
Phlda1	Pidd1
Phldb3	Piezo1
Phyh	Pif1
Pigr	Piga
Pim1	Pik3ap1
Pim3	Pik3cd
Pipox	Pik3r5
Pitpnc1	Pilra
Pitx3	Pip4k2a
Pklr	Pirb
Plekhb1	Pisd-ps1
Plpp3	Pitpnm1
Pls3	Pkm
Plscr2	Pkmyt1
Pltp	Pkp1
Pm20d1	Pla2g12a
Pm20d2	Pla2g7
Pmf1	Plac8
Pnpla3	Plat
Pnpla5	Plaur
Pnpla8	Plcg2
Podxl	Pld4
Pon1	Plec
Ppara	Plek
Ppard	Plekha1
Ppargc1a	Plekhg2
Ppargc1b	Plekhm3
Ppig	Plekho1
Ppm1b	Plekho2
Ppm1k	Plk1
Ppp1r1b	Plk2
Ppp1r3b	Plk3
Ppp2r5a	Plk4
Ppp3ca	Plpp2
Prlr	Plpp5
Prnp	Plscr1
Proca1	Plxna1
Prodh	Plxna3
Prodh2	Plxnb1
Prox1	Pmaip1
Prxl2a	Pmm1
Prxl2c	Pole
Psen2	Polk
Ptgr2	Polq
Ptk6	Polr3d
Ptprb	Pomgnt1
Ptprd	Pot1b
Pxmp2	Pou2f2
Pygl	Ppa1
Pyurf	Ppan
Qdpr	Ppl
Rab38	Ppm1h
Rab43	Ppp1r10
Rab5b	Ppp1r13b
Rabgap1l	Ppp1r13l
Rad23a	Ppp1r14b
Ranbp10	Ppp1r18
Rarres1	Ppp1r9b
Rarres2	Ppp4r1
Rassf6	Pprc1
Rb1cc1	Pqlc3
Rbbp9	Pradc1
Rbl2	Prc1
Rcan2	Prcp
Rd3	Prdm1
Rdh16	Prkab2
Rdh18-ps	Prkcb
Rdh7	Prkcd
Rdx	Prr11
Reck	Prtn3
Reep6	Prune1
Retreg1	Prx
Retsat	Psat1
Rfx4	Psd4
Rgn	Psmb10
Rgs16	Psmb5
Rhobtb1	Psph
Rhobtb3	Psrc1
Rida	Ptafr
Rilp	Ptgfrn
Rin2	Ptpn1
Rmdn2	Ptpn14
Rmnd5a	Ptpn7
Rnd1	Ptprc
Rnf103	Ptrh1
Rnf125	Pvr
Rnf13	Pycard
Rnf144a	Pycr2
Rnf146	Pygb
Rnf152	Rab11fip4
Rnf167	Rab7b
Rnf186	Rab8b
Rogdi	Rac2
Rorc	Racgap1
Rpia	Rad51
Rpl23a	Rad51c
Rwdd3	Ran
S100a13	Rap2b
Samd8	Rasa3
Sap18	Rassf2
Sar1b	Rbbp8
Sardh	Rbl1
Sash1	Rbm38
Sbk1	Rbp1
Sc5d	Rcan1
Scap	Rcc2
Scd1	Rcn3
Scnn1a	Rem1
Sco2	Renbp
Scp2	Rfc2
Scrn3	Rgs1
Sdc4	Rgs10
Sdhb	Rgs19
Sdhd	Rgs2
Sdr42e1	Rhbdf1
Sds	Rhbdf2
Sec14l2	Rhno1
Selenbp1	Rhoc
Sema4g	Rhog
Sephs2	Rian
Sepsecs	Rmi2
Serpina12	Rpa2
Serpina1d	Rpl10a
Serpina6	Rpl13a
Serpinb1a	Rpl14
Serpinb9	Rpl26
Serpine2	Rpl32
Serpinf1	Rpn1
Sesn1	Rpusd1
Sfxn2	Rrm1
Sfxn5	Rrm2
Sgms2	Rtkn
Sgpp1	Runx3
Sh2d4a	S100a11
Shmt1	S100a4
Shpk	S100a6
Shroom1	S100a8
Sigmar1	S100a9
Sirt3	S1pr5
Sirt5	Saa1
Slc10a1	Saa2
Slc13a2	Saa3
Slc13a2os	Sac3d1
Slc15a5	Sacs
Slc16a10	Samd4
Slc16a2	Sapcd2
Slc16a9	Sash3
Slc17a2	Sbno2
Slc17a5	Scara3
Slc17a8	Scara5
Slc19a2	Scd2
Slc1a2	Scn1b
Slc22a15	Scn8a
Slc22a3	Sdf2l1
Slc22a7	Sec61b
Slc23a1	Sectm1a
Slc23a2	Sel1l3
Slc25a13	Selplg
Slc25a16	Sema4d
Slc25a20	Sept11
Slc25a42	Sept5
Slc25a44	Serpina10
Slc25a47	Serpina3g
Slc27a2	Serpina3n
Slc27a5	Serpina7
Slc29a1	Serpine1
Slc2a2	Serpinh1
Slc2a4	Sertad1
Slc2a9	Sesn2
Slc30a10	Sf3a3
Slc35e2	Sftpd
Slc37a4	Sgo1
Slc38a3	Sgo2a
Slc38a4	Sgsm1
Slc44a1	Sh2d1b1
Slc47a1	Sh3bgrl3
Slc49a4	Sh3bp1
Slc6a12	Sh3bp2
Slc6a16	Sh3pxd2b
Slc7a2	Shb
Slco1a1	Shcbp1
Slco1b2	Shroom3
Slco2b1	Sirpa
Smim19	Sla
Snai2	Slamf7
Snhg11	Slamf8
Sorbs3	Slc11a1
Sox6	Slc12a4
Sox6os	Slc13a3
Sp3	Slc16a3
Sp4	Slc16a5
Sp5	Slc17a9
Spata22	Slc1a4
Spata2l	Slc1a5
Sphk2	Slc20a1
Spry4	Slc30a5
Srd5a1	Slc35b1
Srebf1	Slc35c2
Srgap3	Slc38a1
Sri	Slc38a10
Srsf5	Slc39a4
St6galnac6	Slc41a2
Stag2	Slc43a2
Stard13	Slc48a1
Stard5	Slc5a3
Stat5b	Slc6a8
Suclg1	Slc7a11
Sucnr1	Slc8a1
Sugct	Slc9a7
Sult1a1	Slco3a1
Sult1b1	Slfn1
Sult1c2	Slfn2
Sult1d1	Slfn4
Sult2a8	Slfn9
Sult5a1	Slpi
Suox	Slx4
Svip	Smc2
Sycp3	Smpd3
Syt1	Snhg15
Syt3	Snrpb
Sytl5	Sntb2
Taf7	Snx11
Taok3	Snx20
Tars	Sorl1
Tbc1d30	Sox4
Tbc1d32	Spag5
Tcim	Sparc
Tcp11l2	Spc25
Tdo2	Spdl1
Tec	Specc1
Tex12	Spi1
Tfb2m	Spint1
Tff1	Spn
Tfpi2	Spon2
Thrsp	Spp1
Tiam2	Sprr1a
Timd2	Spsb3
Timd4	Spsb4
Tiparp	Sqle
Tirap	Srf
Tk1	Srgap2
Tlcd1	Srm
Tlcd2	Srprb
Tlr12	Srrm4
Tmem106b	Srxn1
Tmem131l	Ssbp4
Tmem144	Ssna1
Tmem14c	Ssr2
Tmem183a	Sstr2
Tmem220	St14
Tmem267	St6galnac4
Tmem28	Stap2
Tmem50a	Steap4
Tmem86b	Stil
Tmie	Stip1
Tmprss6	Stk10
Tmx4	Stmn1
Tnfaip2	Stx18
Tnfaip8l3	Sybu
Tnfsf10	Syk
Tpmt	Synj2
Tprkb	Synm
Trhde	Synpo
Trim23	Syt12
Trim7	Syvn1
Trmt2b	Tagln2
Tsc22d3	Tap1
Tshz1	Tbc1d10b
Tspan12	Tbc1d9
Tspyl4	Tceal9
Tstd3	Tcf19
Ttbk1	Tcf7
Ttc23	Tcirg1
Ttc30b	Tctn1
Ttc39b	Tedc1
Ttc39c	Tekt5
Ttc7b	Tes
Ttpa	Tgfa
Ttr	Tgfb1
Txnip	Tgm1
Tymp	Tgm2
U2surp	Tgtp1
Ube2d3	Thbs1
Ube2e1	Ticrr
Ube2g1	Tifa
Ube2h	Tifab
Ube3a	Timp1
Ubr3	Timp2
Uck1	Tinf2
Ugcg	Tlnrd1
Ugt1a1	Tlr1
Ugt1a10	Tlr13
Ugt1a2	Tlr2
Ugt1a5	Tlr7
Ugt1a6b	Tm4sf4
Ugt1a7c	Tmc7
Ugt2a3	Tmed3
Ugt2b1	Tmed8
Ugt2b36	Tmed9
Ugt3a1	Tmem119
Ugt3a2	Tmem125
Ulk1	Tmem141
Ulk2	Tmem176a
Uox	Tmem176b
Upb1	Tmem200b
Upp2	Tmem41a
Uroc1	Tmem43
Vamp7	Tmem51
Vegfa	Tmem62
Vipr1	Tmem82
Vma21	Tmprss2
Vsig4	Tmsb4x
Vwa8	Tnc
Wrn	Tnfaip8
Wrnip1	Tnfrsf10b
Wsb1	Tnfrsf11a
Xiap	Tnfrsf11b
Yes1	Tnfrsf12a
Ypel2	Tnfrsf21
Ypel3	Top2a
Zadh2	Topbp1
Zbtb39	Tox2
Zbtb44	Tpd52
Zbtb7c	Tpm1
Zc3h12c	Tpm4
Zfand4	Tprn
Zfand6	Tpx2
Zfhx4	Traf2
Zfp120	Traf3
Zfp292	Trem2
Zfp30	Treml4
Zfp36l1	Trim27
Zfp385b	Trim47
Zfp39	Trio
Zfp395	Trip13
Zfp644	Trmt6
Zfp65	Trmt61a
Zfp707	Trp53cor1
Zfp729b	Tspan4
Zfp820	Tspan8
Zfp871	Tspyl2
Zfp942	Tssc4
Zfp943	Ttc39a
Zfp953	Ttk
Zfp975	Ttpal
Zfp982	Ttyh3
Zfyve21	Tuba1a
Zhx2	Tuba1b
Zkscan1	Tuba8
Zkscan7	Tubb4b
Zmat1	Tubb5
Znrd1as	Tubb6
	Tuft1
	Twf2
	Txlna
	Tyms-ps
	Tyrobp
	Uap1l1
	Uba5
	Ubd
	Ube2c
	Ube2m
	Ucp2
	Ugdh
	Uhrf1
	Unc119
	Unc119b
	Unc13b
	Unc45a
	Unc5b
	Ung
	Urb1
	Usp2
	Usp37
	Usp43
	Utp20
	Vars
	Vasn
	Vasp
	Vcam1
	Vcan
	Vim
	Vsir
	Vtcn1
	Vxn
	Wars
	Wdfy4
	Wdhd1
	Wdr76
	Wee1
	Wfdc3
	Wnk4
	Xdh
	Zbp1
	Zbtb40
	Zbtb45
	Zfand2a
	Zfp248
	Zfp324
	Zfp469
	Zfp771
	Zfp9
	Zmat3
	Zpr1
	Zwilch

## Sheet: overlap LXR genes and lipid gen
All gene lists are sorted alphbetically
LIPO				CHOL				AID
lxr upregulated	lxr downregulated	GW3965 induced		lxr upregulated	lxr downregulated	GW3965 induced		lxr upregulated	lxr downregulated	GW3965 induced
Acacb	Elovl1	Acaca		Sc5d	Dhcr24			Acly	Pfkfb3	Pklr
Acsl3		Acsl4			Dhcr7			Acss2	Pgd	Slc2a4
Acsl5		Elovl6			Fdft1			Me1	Pkm
Cs		Fasn			Fdps			Pklr
Elovl5		Mid1ip1			Idi1			Slc2a2
Elovl6		Pnpla3			Lss			Slc2a4
Fabp1		Scd1			Msmo1
Fabp5		Srebf1			Mvk
Fasn					Nsdhl
Lpin1					Sqle
Mid1ip1
Pnpla3
Pnpla5
Scd1
Srebf1
Thrsp
