# Supplementary material for: LXR-dependent enhancer activation regulates the temporal organization of the liver’s response to refeeding leading to lipogenic gene overshoot
Source: PLoS Biol. 2024 Sep 12;22(9):e3002735. doi: 10.1371/journal.pbio.3002735 (PMC11379474; doi:10.1371/journal.pbio.3002735)
Supplement: S6 Table — (XLSX) [file pbio.3002735.s010.xlsx]

## Sheet: lxr atac-seq
lxr increased peaks during refeeding n=8503				lxr decreased peaks during refeeding n=4064
Chr	Start	End		Chr	Start	End
chr3	63417296	63417555		chr2	30759865	30760457
chr4	139875836	139876523		chr4	95230301	95230868
chr4	12423994	12424188		chr12	26567451	26567866
chr11	37043281	37043501		chr16	28972596	28972924
chr13	37637026	37637667		chr15	67116649	67117263
chr11	120808718	120809672		chr12	16999848	17000469
chr6	134750939	134752029		chr19	53404215	53404638
chr8	104008956	104009691		chr1	128398919	128399575
chr9	74923176	74924141		chr6	134366727	134367166
chr3	121825078	121825395		chr5	32133002	32133145
chr9	80180719	80181406		chr8	118393886	118394273
chr10	93488202	93489393		chr11	117326241	117326510
chr12	17376511	17377156		chr1	171658548	171658985
chr3	28705377	28706266		chr5	113164784	113165696
chr18	64606146	64606422		chr8	120369897	120370293
chr15	86175333	86175967		chr9	14724932	14725439
chr3	29731488	29731936		chr1	182922906	182923108
chr19	36779342	36779701		chr10	108403651	108404568
chr2	140439013	140439539		chr2	71801780	71801961
chr5	87379711	87380288		chr7	133052710	133053290
chr4	106870561	106871305		chr14	31130604	31131204
chr12	81173752	81174275		chr9	113725660	113726016
chr1	190134868	190135236		chr16	95642866	95643327
chr4	101694371	101695207		chr17	28463896	28464290
chr9	74703981	74704237		chr2	145223712	145223946
chr16	11811258	11811649		chr2	79254654	79256028
chr4	108233096	108234138		chr4	131924102	131924511
chr6	88744999	88745408		chr9	107724325	107725204
chr4	49546948	49549845		chr4	41631130	41631718
chr19	12009473	12009776		chr9	63919133	63919583
chr13	24320905	24321353		chr2	158696509	158696800
chr8	76374185	76375081		chr4	33284081	33284987
chr10	14030507	14031087		chr11	117567903	117569158
chr13	58208241	58208718		chr15	25354715	25355586
chr18	73250719	73251110		chr5	140636833	140637148
chr7	101298306	101298878		chr7	83214905	83215263
chr13	93614551	93616309		chr14	69088898	69089694
chr16	23444100	23444966		chr16	17124856	17125563
chr12	28125460	28125927		chr11	32554049	32554692
chr10	68737347	68737781		chr15	102257050	102258155
chr9	90126227	90127491		chr4	33338082	33338380
chr14	33018903	33019811		chr2	132340384	132340773
chr15	33263764	33264041		chr4	129024786	129025244
chr2	29736868	29738330		chr14	30974089	30974542
chr9	60949824	60950683		chr8	117475960	117476143
chr6	9061503	9062292		chr12	60291079	60291489
chr10	87859072	87859309		chr7	74554063	74555839
chr9	43934647	43935045		chr2	4260703	4260960
chr6	95514332	95514879		chr2	126491330	126491928
chr10	87857492	87858422		chr11	54011323	54011536
chr2	31494235	31495148		chr7	110785111	110785311
chr1	162643727	162644294		chr14	60736357	60737186
chr19	24662392	24662799		chr4	144891375	144891696
chr1	136960342	136961037		chr18	56138112	56138782
chr1	16271727	16272292		chr11	6520753	6521130
chr18	9784634	9785851		chr9	61385834	61386117
chr12	69361153	69361929		chr4	126879677	126879792
chr11	78420276	78420837		chr9	123924019	123926402
chr5	122474936	122475663		chr15	38461802	38462092
chr13	68773737	68774249		chr2	38545797	38546709
chrX	103591996	103592501		chr2	92437550	92437648
chr5	87536083	87536594		chr1	136058534	136059069
chr6	55174619	55176462		chr8	111188566	111189115
chr19	32619631	32620310		chr16	84989942	84990298
chr4	70530794	70531382		chr18	61637150	61637446
chr9	46222791	46223498		chr13	52818864	52819034
chr7	140913820	140914783		chr7	135588827	135589131
chr18	44469571	44470383		chr15	37031087	37031690
chr14	120823940	120824263		chr16	49936781	49937074
chr4	113010005	113010677		chr4	59238664	59239122
chr7	81189046	81189790		chr2	28591357	28591793
chr2	39148006	39148341		chr5	22135319	22135864
chr9	20525560	20525943		chr10	110600240	110600960
chr10	99609581	99609785		chr4	62633967	62634288
chr15	27409846	27410157		chr7	123108227	123108763
chr15	86263708	86264278		chr17	46866899	46867088
chr15	58900607	58900901		chr10	37289990	37290469
chr19	32620906	32621593		chr8	12756039	12757132
chr9	78003358	78003547		chr6	136761773	136762373
chr12	104034746	104035338		chr14	78732462	78733575
chr5	91866213	91866501		chr1	171471005	171471186
chr11	101378127	101379660		chr14	57729494	57730363
chr16	7659130	7659397		chr14	21987548	21988519
chr2	146311142	146311826		chr10	96550330	96550712
chr1	92027915	92028758		chr12	13212147	13212338
chr5	89447980	89448526		chr3	133600767	133601121
chr3	90197495	90198209		chr3	69205338	69206109
chr3	135146747	135147010		chr10	127297194	127298072
chr14	11354865	11355176		chr3	79980781	79981004
chr2	4609249	4609988		chr17	12135013	12135425
chr18	81269815	81270100		chr2	48469007	48469173
chr8	82655143	82655534		chr12	102690281	102690483
chr5	118167676	118168259		chr5	113872970	113873273
chr9	95699199	95699497		chr4	107803539	107804228
chr10	117411744	117412490		chr11	98710253	98710887
chr8	104769933	104770868		chr9	55388054	55388387
chr12	103665275	103665660		chr1	183264065	183264646
chr2	163903533	163903749		chr11	101189632	101190155
chr10	5447314	5447535		chr1	128724478	128725124
chr5	30146428	30146890		chr7	67479995	67480430
chr2	148024230	148024820		chr13	42108267	42108788
chr1	67116331	67117089		chr2	14631653	14632095
chr1	175646864	175647585		chr3	154692103	154692937
chr4	15912696	15913244		chr12	54449912	54450316
chr16	33963424	33963873		chr17	80718344	80718781
chr11	14194956	14195597		chr2	144205487	144205750
chr10	95264471	95265319		chr12	75307984	75309006
chr8	109990041	109993376		chr7	84652014	84652226
chr14	41100605	41101064		chr2	50690196	50690573
chr4	145217827	145218265		chr5	137817579	137818108
chr12	76430809	76431849		chr1	127425072	127425542
chr9	74857210	74857341		chr1	171019507	171019989
chr18	75917718	75918203		chr15	6411303	6411738
chr3	73709781	73710274		chr17	70746478	70747120
chr7	128031589	128032826		chr14	62787595	62787755
chr2	31487673	31488133		chr5	113114120	113115037
chr13	60123947	60125289		chr12	81927793	81928305
chr8	45323955	45324712		chr10	122496446	122496688
chr2	155266824	155267402		chr5	130062223	130062452
chr10	91313311	91314037		chr5	16469745	16470367
chr4	35305035	35305637		chr7	56089090	56089590
chr10	80913942	80914756		chr16	30024534	30025217
chr11	87461862	87462951		chr14	47371783	47372079
chr9	42249168	42249643		chr9	13425351	13425729
chr1	108029945	108030446		chr15	61935634	61935791
chr16	24080055	24080917		chr18	79293618	79294106
chr16	76331234	76331667		chr19	25480724	25481239
chr10	17551752	17552718		chr16	50588119	50588525
chr16	81191701	81191938		chr6	71758794	71759136
chr9	42275008	42276131		chr9	123840353	123840605
chr9	121924963	121925513		chr2	124719955	124720499
chr19	25419824	25420413		chr6	98919654	98920006
chr13	54635071	54635316		chr6	91712254	91713323
chr4	97028916	97029411		chr12	105851109	105851516
chr10	111580378	111581287		chr13	37148691	37148920
chr3	14786656	14786815		chr5	139298921	139299595
chr19	26772044	26772556		chr15	27709130	27709778
chr18	9485331	9485795		chr8	40584667	40585051
chrX	60348591	60349549		chr1	151285138	151285298
chr15	10876412	10876642		chr6	133170662	133171042
chr11	45894132	45894499		chr8	12779603	12779857
chr8	117670536	117670992		chr19	36860382	36860901
chr17	46733684	46734662		chr4	138762357	138762622
chr16	14929632	14930054		chr14	118705870	118706917
chr6	22044959	22045716		chr2	68782315	68783045
chr13	54430146	54430703		chr5	74833695	74834252
chr2	146974737	146975576		chr6	97212052	97212364
chr18	8930441	8930681		chr7	25632448	25633176
chr13	28519339	28520462		chr9	43011195	43011399
chr10	25402783	25403278		chr8	114814963	114815653
chr8	80031253	80031492		chr3	141413476	141413721
chr10	87866261	87866775		chr16	45647141	45647264
chr19	8447944	8448721		chr10	121520961	121521308
chr7	65810507	65811045		chr1	163382429	163382923
chr2	109748387	109748919		chr1	33733000	33733475
chr8	77545711	77545866		chr3	121597152	121597620
chr12	103734045	103734796		chr12	86833650	86834169
chr14	45988654	45989652		chr10	60349095	60349377
chr15	103280926	103282214		chr8	71296173	71297172
chr1	192125817	192126218		chr2	35259804	35259950
chr3	121853686	121854368		chr1	85933158	85933941
chr17	53655001	53655874		chr10	56852603	56852733
chr5	114161559	114161773		chr15	80219213	80219890
chr13	9057098	9058010		chr18	69690040	69690798
chr1	184811790	184812483		chr8	13624037	13624572
chr14	21434692	21435027		chr13	63243670	63243900
chr3	144897241	144897585		chr10	111995891	111996085
chr16	23996298	23996809		chr9	119052447	119052986
chr14	48482708	48483153		chr15	74625742	74625944
chr4	15321614	15322169		chr6	17763982	17764772
chr11	11888118	11888804		chr2	119299843	119301148
chr15	97049566	97050731		chr2	25167894	25168219
chr6	129182502	129182924		chr12	3781255	3781797
chr7	127276323	127277125		chr9	118512656	118513249
chr5	140129297	140130574		chr10	24595271	24596006
chr4	102544660	102545072		chr19	37188433	37188904
chr4	108065301	108065948		chr5	135713351	135713879
chr10	107038921	107039615		chr19	9053160	9053583
chr19	29040070	29040663		chr11	49811146	49811465
chr13	60154152	60154544		chr14	61518656	61519047
chr3	81386921	81387596		chr4	8888321	8888698
chr7	97418631	97419244		chr10	75304479	75304946
chrX	93088802	93089394		chr13	51736255	51736814
chr18	45574244	45574817		chr1	64907656	64908237
chr11	11932404	11933362		chr15	34046456	34047041
chr9	24457320	24457847		chr10	86727498	86728084
chr16	86808568	86809295		chr2	118295529	118295690
chr2	109692844	109693053		chr7	128129195	128129601
chr4	105718623	105718895		chr5	135537341	135537771
chr13	3889181	3889656		chr7	117481439	117481694
chr13	60682986	60683652		chr17	64491873	64492551
chr6	134564456	134564974		chr10	122614670	122615115
chr3	150642122	150642849		chr2	150673805	150674363
chr1	67165400	67165874		chr11	94629331	94630228
chr8	126727003	126727397		chr1	180403607	180404473
chr8	46384978	46385253		chr3	84585333	84585509
chr4	55242232	55242810		chr16	76958591	76959071
chr17	69822720	69823404		chr4	108439477	108439714
chr7	116036652	116036979		chr18	64482581	64482774
chr11	101134177	101134982		chr18	52909209	52909435
chr14	122631915	122633981		chr17	84275090	84275262
chr14	122649296	122649882		chr16	91511520	91511757
chr4	44183888	44184167		chr7	24902693	24903343
chr13	54582670	54583644		chr2	19119984	19120223
chr2	169374822	169375380		chr13	49242343	49243105
chr11	61356037	61356653		chr4	13421495	13421951
chr8	35378032	35378985		chr5	134521847	134522258
chr7	28645838	28646341		chr19	6974287	6975023
chr10	85936880	85937635		chr6	99978434	99978841
chr19	7495289	7495460		chr7	122415466	122415751
chr14	31434417	31434789		chr3	30354061	30354756
chr3	138375013	138376399		chr6	146776619	146776969
chr17	46723318	46724965		chr1	34005561	34006706
chr15	18946660	18947301		chr1	133057354	133058350
chr1	45897945	45898522		chr3	9027447	9028429
chr4	86350133	86350822		chr3	32527343	32527513
chr8	24428454	24429037		chr9	82877082	82877613
chr19	55102897	55103633		chr13	107022297	107023153
chr7	64356505	64356955		chr17	87327016	87327283
chr5	117891650	117891898		chr8	54600622	54601001
chr6	125538531	125539020		chr18	81585156	81585598
chr19	55194760	55195228		chr9	83541111	83541379
chr4	49534694	49537316		chr7	114016310	114016836
chr5	45440815	45441964		chr6	129514258	129514681
chr10	71323059	71324448		chr2	178416510	178416788
chr16	77551120	77551536		chr1	125458567	125459347
chr5	72410599	72411421		chr2	125456141	125456633
chr6	52679623	52679880		chr15	27663922	27664491
chr6	146860391	146860923		chr2	28539763	28540402
chr16	43237517	43237878		chr2	141587384	141587634
chrX	167850280	167850520		chr6	126105139	126105392
chr12	80955638	80956328		chr6	95204245	95204697
chr13	34789046	34789785		chr2	127313911	127314856
chr16	39196990	39197333		chr2	90504773	90505177
chr5	51288251	51288583		chr1	74375036	74375322
chr10	12460878	12461423		chr2	30693309	30693659
chr14	69729494	69729972		chr13	113601176	113601370
chr14	117816637	117817736		chr7	142094678	142095992
chr15	84196476	84197427		chr15	25828372	25828892
chr10	23892881	23893494		chr2	132613609	132614050
chr15	81820165	81820482		chr17	48232609	48232794
chr4	150862572	150862774		chr2	153443693	153445597
chr6	95941587	95941911		chr7	25119993	25120860
chr4	86060573	86060807		chr16	16099814	16100149
chr5	92085871	92086241		chr2	170345433	170345842
chr3	41061832	41062444		chr13	29627367	29627704
chr19	38198030	38198429		chr14	31946202	31946383
chr17	45950521	45951385		chr17	44663886	44664572
chr14	17681441	17681930		chr7	125603186	125603639
chr3	130305576	130306047		chr2	34963383	34963875
chr11	121439621	121440303		chr14	31496235	31496483
chr10	17476615	17477181		chr18	66763392	66763575
chr3	15196040	15196584		chr15	58253441	58253720
chr4	35763067	35763339		chr1	85953326	85953541
chr6	24989338	24989497		chr3	108900204	108900564
chr5	142931202	142931656		chr2	70091143	70091484
chr11	96880207	96880778		chr3	59153447	59153780
chr12	69753728	69754047		chr11	51938692	51939336
chr17	14157170	14157838		chr6	49026604	49026808
chr4	118157338	118158154		chr2	135988552	135989068
chr17	34975760	34976096		chr11	68458051	68458442
chr5	63823008	63823396		chr7	45680036	45680354
chr6	87796285	87797150		chr14	27242315	27242626
chr15	27487229	27487786		chr12	70695140	70695647
chr15	50695530	50696053		chr11	54812840	54813254
chr5	68735215	68735572		chr3	152308514	152308939
chr19	46124601	46125371		chr9	21015155	21016230
chr2	157550156	157550898		chr19	6297547	6298106
chr6	89157538	89157816		chr8	70702834	70702988
chr1	127732196	127733064		chr3	138741700	138742853
chr10	17299169	17300028		chr2	29179930	29180077
chr18	54868535	54869179		chr4	63899162	63899507
chr4	52815769	52816323		chr7	25707652	25708427
chr11	106576716	106576921		chr11	103320327	103320497
chr3	98670304	98671028		chr10	51528959	51529394
chr13	29939669	29940526		chr4	8842638	8843177
chr12	57646824	57647146		chr2	77280534	77281686
chr6	138072135	138073328		chr6	40431365	40431691
chr18	20570176	20570581		chr12	69447968	69448539
chr3	121840302	121840967		chr3	8993429	8994129
chr16	24228869	24229499		chr18	11035345	11035756
chr4	67129774	67130481		chr2	52930082	52930397
chr10	17407922	17408679		chr3	159885175	159885545
chr10	87453055	87453303		chr3	52000144	52000537
chr13	54462143	54462603		chr9	63747722	63748116
chr15	39869184	39870010		chr8	121847171	121847439
chr10	121349231	121350137		chr5	93100972	93101669
chr10	84811169	84811780		chr1	170554604	170555336
chr5	121665078	121665379		chr2	43522090	43522395
chr8	41194031	41194624		chr3	85171078	85171248
chr10	105312874	105313391		chr2	65342081	65342403
chr11	100318001	100318345		chr2	129595680	129596230
chr17	26086986	26087512		chr11	60308592	60308909
chr2	146329810	146331225		chr4	145267715	145268225
chr14	32152368	32153429		chr12	3855764	3856543
chr4	49485314	49487066		chr8	61803846	61804215
chr4	150755203	150756297		chr12	79726987	79727232
chr5	121724414	121725520		chr10	44659538	44659970
chr7	99974136	99974894		chr13	13523668	13524412
chr19	44379960	44380534		chr18	65207419	65207869
chr6	91614875	91615835		chr9	20760814	20761243
chr4	119467754	119468398		chr10	12858072	12858448
chr6	54236309	54236933		chr10	118709559	118710048
chr5	142604380	142604979		chr19	17356317	17356762
chr1	23411582	23412013		chrX	36082963	36083283
chr6	113430255	113430429		chr1	138348548	138348801
chr7	118265402	118265647		chr9	14842458	14842796
chr3	88718932	88719625		chr1	193102495	193103062
chr17	70458787	70459161		chr18	79259034	79259158
chr19	60915211	60915808		chr17	40948501	40948907
chr12	57649988	57651067		chr5	118404366	118404879
chr17	28062469	28063147		chr1	187294282	187294800
chr6	13662984	13663351		chr2	102132780	102133573
chr16	76539553	76540126		chr16	85802111	85803409
chr17	46468078	46468810		chr19	35151925	35152117
chr15	58091096	58091313		chr15	86201050	86201516
chr5	33725842	33726485		chr3	118275875	118276360
chr5	87455971	87456846		chr3	95511857	95512074
chr11	108349427	108349844		chr2	146533243	146533862
chr9	86658403	86658699		chr4	57798045	57798736
chr5	90447638	90448164		chr19	35997547	35997675
chr6	34187819	34188432		chr7	81854802	81855282
chr5	73482348	73483052		chr3	103130240	103130736
chr1	72334669	72335262		chr17	75199684	75199975
chr8	22636110	22636508		chr7	114316365	114316710
chr3	28467526	28468238		chr4	132518269	132518378
chr4	116696959	116697120		chr14	32029451	32029802
chr18	38849851	38850229		chr2	165404274	165405680
chr1	138493106	138493656		chr17	5813883	5814205
chr17	26522554	26523156		chr6	17549811	17549939
chr6	73710825	73711096		chr14	121648512	121649067
chr4	141187402	141187800		chr9	67020005	67020453
chr6	37532109	37532576		chr15	57906498	57907031
chr5	86938249	86938578		chr1	54798375	54798749
chr3	122871475	122872181		chr2	93142502	93142998
chr8	29289219	29289525		chr8	35114081	35114253
chr10	77103685	77104047		chr1	131108028	131108303
chr4	96621857	96623437		chr14	21994860	21995966
chr10	60677375	60677672		chr1	183320587	183321211
chr11	120438675	120439055		chr7	31002581	31003048
chr17	63491195	63491712		chr13	13472776	13473147
chr7	88291053	88291480		chr3	144352531	144352911
chr8	126727978	126728709		chr15	59866675	59866958
chr10	127799352	127799655		chr19	11513535	11513833
chr15	67405024	67406021		chr11	4266483	4267453
chr11	102222090	102222319		chr2	91971819	91972645
chr19	3214742	3215475		chr15	12211607	12211883
chr2	164434330	164435558		chr5	23711799	23712961
chr6	22157411	22157814		chr11	109473201	109474053
chr8	127460985	127461623		chr10	59980770	59981272
chr3	138394093	138395104		chr17	84148899	84149158
chr19	55091751	55092336		chr9	7336799	7337439
chr3	54517089	54517684		chr19	57713144	57713481
chr8	10012048	10012713		chr14	122009585	122009863
chr16	16368439	16369117		chr9	75625516	75626593
chr7	14518247	14519035		chr12	56288552	56288829
chr1	36861659	36862313		chr9	118678396	118678692
chr2	73616318	73617254		chr8	48535704	48536236
chr6	3983924	3984113		chr1	57845107	57845761
chr13	13506516	13507005		chr2	124264413	124264654
chr9	24423217	24423746		chr9	21609943	21610259
chr4	25431818	25432652		chr6	112752005	112752282
chr13	21395257	21395607		chr12	108193928	108194203
chr7	135704166	135704842		chr4	126004846	126005140
chr6	146125395	146126122		chr15	34529914	34530476
chr3	119746772	119746997		chr7	43451603	43452226
chr12	77085768	77086270		chr19	55714051	55714398
chr14	57100702	57100942		chr7	83648927	83649125
chr13	114490635	114491315		chr9	65084304	65084939
chr12	70224977	70225212		chr7	80074801	80075455
chr12	81880128	81880635		chr6	112684152	112684333
chr7	115684053	115684616		chr12	8400348	8400711
chr2	44951661	44952081		chr10	94944730	94945306
chr11	101682520	101683142		chr17	50182404	50182822
chr3	89109969	89110212		chr9	114621144	114621660
chr6	94927632	94928192		chr1	159186865	159187249
chr15	3639916	3640624		chr17	15375200	15376924
chr2	25075363	25075948		chr13	54323188	54324133
chr7	118820234	118820914		chr1	136131013	136131739
chr11	98296696	98297413		chr2	173062012	173062433
chr10	121486305	121487082		chr11	61648403	61648604
chr4	117997408	117998145		chr12	81719243	81720107
chr9	104246816	104247523		chr10	128185990	128186271
chr15	84139515	84140331		chr12	54378613	54378949
chr5	92721352	92721961		chr3	97620740	97620971
chr10	85189994	85190711		chr8	125066816	125067959
chr2	34827727	34828495		chr7	139973118	139973247
chr4	35148199	35148847		chr17	26605616	26606013
chr19	53889545	53890016		chr3	152113571	152113809
chr8	128463208	128463768		chr2	178506009	178506452
chr12	82296330	82296816		chr17	25642017	25642393
chr12	8563172	8563771		chr9	21431051	21431250
chr1	121330588	121330907		chr17	26497283	26498061
chr1	20069656	20070299		chr5	145870911	145871242
chr17	29209925	29210707		chr12	50066508	50066774
chr13	24327152	24328104		chr1	106581830	106582146
chr12	59194592	59195751		chr17	36966846	36967176
chr11	120811786	120812702		chr4	142222405	142222939
chr9	44404736	44405351		chr13	48921267	48921608
chr6	145829019	145829950		chr8	34903980	34904552
chr5	138806016	138806660		chr11	8847749	8847983
chr11	100499133	100499458		chr4	59560313	59560429
chr18	53224300	53224742		chr1	166793205	166793415
chr9	42410920	42411789		chr10	3697562	3697824
chr4	16038448	16039152		chr17	6742173	6742650
chr9	121952593	121953204		chr7	97270426	97270826
chr11	31676685	31677331		chr11	30161039	30161580
chr18	46656379	46656990		chr17	48355884	48356109
chr2	75562890	75563480		chr1	171616897	171617305
chr10	93497119	93498025		chr9	109027521	109027857
chr12	84201991	84202481		chr4	46630366	46630689
chr12	77208767	77209309		chr7	139974400	139974656
chr1	151264522	151265113		chr4	43508540	43509078
chr1	82011002	82011458		chr6	98306670	98307492
chr10	95659483	95660210		chr1	190038116	190038390
chr3	96305044	96305268		chr11	86577283	86577533
chr8	46691319	46691855		chr7	66339694	66340030
chr5	89067063	89067542		chr9	114925057	114925362
chr7	100617139	100617644		chr2	75685472	75686129
chr13	24375127	24375746		chr14	20654748	20655295
chr6	88736682	88737025		chr1	135467037	135467227
chr10	95152421	95153168		chr18	11221745	11222606
chr12	70196272	70197036		chr2	146295467	146295998
chr2	45463927	45464832		chr2	145588045	145588693
chr8	122319755	122319987		chr9	40581784	40582253
chr15	102002857	102003576		chr4	53307134	53307437
chr1	174930904	174931686		chr12	91929483	91930161
chr2	3672559	3673479		chr2	22773389	22774680
chr3	98626744	98626882		chr3	116510365	116510494
chr2	181621120	181621572		chr17	26424096	26424714
chr3	37402140	37402641		chr11	75563871	75564640
chr9	55126976	55127485		chr13	44536525	44536789
chr9	107648219	107650927		chr5	98156647	98156847
chr7	99411318	99412163		chr8	120126037	120126434
chr7	107569003	107569585		chr12	102394533	102394741
chr6	116934849	116935630		chr5	77387364	77387479
chr7	72288345	72288619		chr2	12033326	12034090
chr18	75091374	75091881		chr5	30913399	30913591
chr12	8555261	8555888		chr3	98027447	98027685
chr3	107106047	107106449		chr17	84116306	84116862
chr15	6444530	6444729		chr5	114413428	114413777
chr12	105034476	105035087		chr17	86218599	86219006
chr11	70972606	70973111		chr8	11179977	11180178
chr2	6707924	6708762		chr10	40511216	40511590
chr4	61674257	61675438		chr11	8589474	8589981
chr5	107283826	107284456		chr16	43253083	43253359
chr7	68717310	68718363		chr7	110942749	110942914
chr1	194361315	194361769		chr5	89140104	89140368
chr11	16761168	16761411		chr9	32744948	32745386
chr2	104128859	104129838		chr2	85001573	85001885
chr15	88515178	88515408		chr14	73349311	73349500
chr4	120991690	120992089		chr13	40900099	40900247
chr12	99536080	99537186		chr14	47361566	47362452
chr3	89139544	89140176		chr3	102668429	102668992
chr15	101086284	101087420		chr2	69149087	69149580
chr13	114060267	114060745		chrX	142737872	142738114
chr7	35029534	35029750		chr1	127270198	127270965
chr7	100612711	100613054		chr4	141419421	141419688
chr7	138898209	138898579		chr7	127772187	127772376
chr5	107184065	107184734		chr15	91168069	91168586
chr19	44363427	44363992		chr14	54768353	54768689
chr3	98322264	98322708		chr1	177681222	177681547
chr1	21252565	21253291		chr4	123572600	123573286
chr8	114094413	114095136		chr11	103396785	103397061
chr15	8635900	8636466		chr2	19049806	19050275
chr1	180221989	180222365		chr19	46348415	46349472
chr18	3335180	3335586		chr15	77913096	77913328
chr4	19991717	19992887		chr6	53713194	53713482
chr1	185454541	185455545		chr8	61621378	61621724
chr4	62027874	62028244		chr5	98018138	98018502
chr4	133561732	133561976		chr7	126905627	126906196
chr12	98521378	98521855		chr13	9873336	9873836
chr10	71389174	71389876		chr15	101976677	101977907
chr11	17650966	17652005		chr15	76263934	76264616
chr11	84145241	84146599		chr9	15044775	15045978
chr4	108108252	108108493		chr6	67532526	67533192
chr12	103892120	103894764		chr10	37337081	37337639
chr1	179571618	179572231		chr4	46643299	46643640
chr17	45593615	45593907		chr10	75170369	75170836
chr2	35074035	35074559		chr1	39900442	39900960
chr13	32969232	32970110		chr2	59706905	59707202
chr6	97311576	97312558		chr12	45092513	45092698
chr10	69923873	69924099		chr7	130900336	130900953
chr7	45739313	45739817		chr14	70792661	70792977
chr18	58180472	58180675		chr10	99409757	99410160
chr9	24418364	24418599		chr11	32618108	32618429
chr2	146502348	146503221		chr7	118452977	118453254
chr2	159784743	159785060		chr3	64901431	64901694
chr4	115575178	115576111		chr18	69415525	69415942
chr5	21179556	21180050		chr18	70643641	70645180
chr1	192830498	192831059		chr7	110948538	110949047
chr2	28629967	28630466		chr7	139273304	139273884
chr9	48822292	48822731		chr10	116196777	116196953
chr18	60209102	60209454		chr7	64011547	64012358
chr16	8595374	8595840		chr7	141164940	141165132
chr11	17736123	17736554		chr2	70091798	70092331
chr12	70231256	70232348		chr14	121435847	121436173
chr4	55249578	55249803		chr8	125336965	125338099
chr1	189993316	189993869		chr3	84921801	84922291
chr7	122231132	122231616		chr9	95168557	95168950
chr9	48731625	48732655		chr17	24007036	24007984
chr2	10127396	10127844		chr14	63142436	63142798
chr13	52765720	52766882		chr7	145198207	145198748
chr8	37215660	37215860		chr6	72277425	72277864
chr3	129758741	129759082		chr13	28842882	28843148
chr6	29814572	29815027		chr19	24707221	24707830
chr6	73234615	73234813		chr7	126884463	126885259
chr13	12550461	12551114		chr5	124376921	124377592
chr2	91508513	91508693		chr3	51155726	51155939
chr13	7348333	7348923		chr13	112531788	112531944
chr11	101350985	101352321		chr6	30459683	30461040
chr8	22532889	22533188		chr14	21707047	21707300
chr7	140630483	140631013		chr10	10742283	10742444
chr13	16008390	16008929		chr13	8903505	8903840
chr17	3243997	3244218		chr4	130226073	130226368
chr3	146589389	146589949		chr3	52048231	52048402
chr16	36076361	36076818		chr15	50260006	50260367
chr7	71119968	71120280		chr3	151913925	151914270
chr5	51876805	51877381		chr18	5510160	5510693
chr1	118723529	118724042		chr11	106055472	106055581
chr18	35277755	35278475		chr8	68634930	68635151
chr16	18574180	18574647		chr17	70728566	70729198
chr18	44633492	44634484		chr6	53963460	53964411
chr16	22150382	22150999		chr15	84235547	84236008
chr5	101858923	101859609		chr1	144330315	144330848
chr5	114156637	114157574		chr6	125572983	125573635
chr18	31766707	31767307		chr14	64639595	64639945
chr13	101697861	101698633		chr12	78868160	78868464
chr16	3933985	3934539		chr3	30344178	30344502
chr2	147722661	147723035		chr1	74053037	74053527
chr16	28927459	28927750		chr6	118954948	118955482
chr13	7353118	7353472		chr14	121961573	121962668
chr16	22886595	22887197		chr9	66270055	66270419
chr3	79076601	79076934		chr4	95742965	95743304
chr12	103897862	103898157		chr16	42677234	42677553
chr2	132122917	132123724		chr9	30921786	30922842
chr8	95422164	95423172		chr14	73262369	73262496
chr10	85044034	85044926		chr2	91947818	91948475
chr13	24315075	24317586		chr4	130074873	130075694
chr11	84193238	84193568		chr8	69192966	69193613
chr1	194471865	194473118		chr1	89580755	89581511
chr14	27301793	27302346		chr5	113841852	113842154
chr19	43767553	43768387		chr11	17176561	17176929
chr13	37503403	37503772		chr19	55865634	55866490
chr1	139096330	139096808		chr2	120469344	120469573
chr16	92355841	92356395		chr8	120697130	120697428
chr8	114143452	114144257		chr1	156938706	156940427
chr18	65999308	65999675		chr4	88155378	88155917
chr1	160840596	160841145		chr15	62392201	62392851
chr11	53417980	53418585		chr4	143288426	143288854
chr19	10126614	10127246		chr4	44233822	44234845
chr12	7927204	7927870		chr4	145254396	145254782
chr3	42676609	42677294		chr2	166420280	166420614
chr8	73233290	73233900		chr7	16207224	16207995
chr10	24227992	24229223		chr9	20943445	20943729
chr4	53413919	53414362		chr5	113952683	113952916
chr4	137901611	137902777		chr2	84059168	84059659
chr5	30545778	30546275		chr7	130665489	130665729
chr11	98585929	98586399		chr14	63141584	63141782
chr13	24329962	24330728		chrX	20379264	20379881
chr17	48938448	48939173		chr7	24462404	24463123
chr11	84353092	84353607		chr5	148634027	148634336
chr2	84738444	84738907		chr5	104958094	104958904
chr18	46606762	46608515		chr18	53229169	53229508
chr6	141670312	141670652		chr11	77785816	77786579
chr7	99180884	99181010		chr2	170258485	170258853
chr3	67242321	67242947		chr13	112439140	112440438
chr13	62881360	62881736		chr8	18950719	18951153
chr11	69080126	69080795		chr8	95488546	95489244
chr17	31032480	31032656		chr9	70842284	70842672
chr10	80270142	80271390		chr13	34715414	34715823
chr12	104081795	104081899		chr15	7085074	7085418
chr11	90000620	90001309		chr8	122585265	122585954
chr9	99171161	99171587		chr4	136116826	136117523
chr6	72809721	72810283		chr6	103367149	103367475
chr5	144258122	144258816		chr2	114059777	114059990
chr11	71016936	71017437		chr18	64767039	64767315
chr6	128436360	128436751		chr4	140566849	140567262
chr4	46525503	46525731		chr9	31438009	31438176
chr19	16438112	16438254		chr5	148652579	148652805
chr15	82695062	82696356		chr15	59795745	59796047
chr5	41449485	41449780		chr6	121219128	121219275
chr19	44399219	44399443		chr10	37342405	37342576
chr10	42765225	42765696		chr6	111370057	111370305
chr4	49409919	49410663		chr12	69458229	69458858
chr2	75466162	75466518		chr16	42189986	42190920
chr1	182426749	182427739		chr9	113928736	113928865
chr1	155035876	155036091		chr1	131461106	131461205
chr6	53374120	53374892		chr6	146221810	146222628
chr8	126590009	126590516		chr2	33206830	33207352
chr1	105926957	105927221		chr2	122652205	122652716
chr4	81276027	81276792		chr4	35219659	35220194
chr11	120813531	120814231		chr5	105109864	105110946
chr11	107399911	107400555		chr3	127169125	127169539
chr7	140067111	140068413		chr9	69453107	69453917
chr4	131722036	131722934		chr16	25058152	25058328
chr19	48408180	48408673		chr1	172552663	172553038
chr10	78215537	78216225		chr5	96176870	96177375
chr8	67813741	67813946		chr11	117265597	117266361
chr16	45030836	45031211		chr10	80039306	80040117
chr2	75999631	76000202		chr11	69778032	69778318
chr4	12092539	12092784		chr6	115544054	115545014
chr17	26985221	26986203		chr12	12172171	12172464
chr1	59385717	59386052		chr5	105415208	105415878
chr3	107098132	107098319		chr8	122689447	122689574
chr2	134723884	134724527		chr14	31168488	31168802
chr2	60723003	60723415		chr8	117198002	117198729
chr2	18088495	18089130		chr6	49036502	49036815
chr6	119395213	119396110		chr19	47531295	47531620
chr7	25573866	25574219		chr6	136497817	136498268
chr4	91989375	91989725		chr3	9704987	9705529
chr1	59211592	59212861		chr17	5940875	5941193
chr7	99174115	99174323		chr17	83312385	83312884
chr1	108286587	108286844		chr5	90903388	90903986
chr13	36489344	36489685		chr2	71594619	71594822
chr19	10051579	10052173		chr9	30272326	30272643
chr8	61910799	61911468		chr10	44691546	44692219
chr14	17902195	17902961		chr4	116500015	116500337
chr11	44168135	44168524		chr1	85837911	85838398
chr15	27800451	27800843		chr6	98949668	98950377
chr11	47171109	47171520		chr12	86819251	86819538
chr15	12007454	12008076		chr4	16102023	16102323
chr5	54258215	54258550		chr11	67549391	67549605
chr15	57889298	57889961		chr10	94426361	94426599
chr12	21568225	21569304		chr12	85472069	85472722
chr1	88423089	88423299		chr4	4723862	4724083
chr14	30566432	30566668		chr16	24193406	24193843
chr4	53118667	53119012		chr10	80086392	80087304
chr7	48891601	48891866		chr9	120049374	120049796
chr16	38746889	38747236		chr17	81175655	81176848
chr4	115596530	115597397		chr17	86302801	86303394
chr1	153697346	153697994		chr7	97331867	97333246
chr4	62084890	62085060		chr14	39214859	39215035
chr4	101705400	101705784		chr18	67815160	67815551
chr7	16504558	16505449		chr2	168541298	168541732
chr8	126573779	126574331		chr9	63706079	63706725
chr10	24074441	24075224		chr1	85925314	85925515
chr4	150703289	150703638		chr2	60172439	60173052
chr8	127462527	127463209		chr3	94837586	94837892
chr4	102605031	102605647		chr15	96757560	96758068
chr8	36815891	36816380		chr5	124376457	124376867
chr7	28582939	28583224		chr14	20829575	20830399
chr7	80456001	80457825		chr5	137671482	137672221
chr2	49548420	49548924		chr6	42435432	42435920
chr13	23825286	23825836		chr1	13204644	13205022
chr18	20938701	20939333		chr10	42841669	42842779
chr6	93150039	93150846		chr18	36703250	36703424
chr4	63084370	63084941		chr12	29099901	29100687
chr3	129563698	129564186		chr1	136685227	136685983
chr12	100996273	100996939		chr6	39372707	39373052
chrX	142477883	142478793		chr8	109572831	109576038
chr2	35103294	35104084		chr17	31834769	31835062
chr11	69062267	69063633		chr15	59759569	59760055
chr18	4993642	4994947		chr4	105282110	105282293
chr3	65611861	65612773		chr3	121547965	121548246
chr1	67129359	67129582		chr9	71606395	71607075
chr7	121828326	121829058		chr8	72310930	72311336
chr14	119816212	119816558		chr8	117209248	117209402
chr6	32395337	32396007		chr2	173046588	173046932
chr7	100589827	100590152		chr19	4100102	4100313
chr2	114775287	114776618		chr8	126539771	126540070
chr12	112100990	112101680		chr10	19552195	19552521
chr12	41087643	41088077		chr1	56789673	56789938
chr1	21324010	21324823		chr5	118331544	118332309
chr10	24350069	24351085		chr1	181000373	181001079
chr3	122500448	122501089		chr13	30036683	30036862
chr10	128003472	128003777		chr4	135079908	135080375
chr7	83742153	83742326		chr3	98916538	98917519
chr1	67198307	67198475		chr5	105798345	105798733
chr1	91445868	91446708		chr4	47315362	47315971
chr11	44173177	44173781		chr13	93248780	93249004
chr15	82641457	82642362		chr11	11573605	11574014
chr4	137936041	137936580		chr10	25434410	25434879
chr8	93196971	93198488		chr17	90797741	90797963
chr7	67661498	67661748		chr3	156560778	156561129
chr11	106502523	106502906		chr11	59885201	59886018
chr4	102646848	102647351		chr3	51788785	51789778
chr6	85934005	85934425		chr8	94678548	94678888
chr5	77112111	77112736		chr16	10361485	10361602
chr5	51426390	51426791		chr10	75667076	75668451
chr12	59160642	59161426		chr14	63338415	63339066
chr5	151041138	151041294		chr18	62922085	62922503
chr6	71201445	71201650		chr1	42542598	42543424
chr11	79228975	79230466		chr11	120028313	120028767
chr6	108665929	108666270		chr1	125489069	125489785
chr14	118009596	118010133		chr15	59685323	59685753
chrX	14960130	14960854		chr11	5016357	5016554
chr18	12802493	12803425		chr3	101600432	101600562
chr2	25709605	25710159		chr2	101950916	101951509
chr13	53142044	53142915		chr9	90067390	90067705
chr3	103863974	103864654		chr6	55344323	55344580
chr9	123640189	123640472		chr5	113034975	113035136
chr1	93142922	93143278		chr13	43250708	43251085
chr7	127805077	127805227		chr3	61428835	61429152
chr18	39366290	39366513		chr5	86078630	86079151
chr16	32657901	32658266		chr6	88445945	88446762
chr6	72233044	72233448		chr11	6522779	6523057
chr13	97853036	97853919		chr9	42486925	42487302
chr4	62026290	62026777		chr2	117838430	117838858
chr18	76752749	76753176		chr12	88952987	88953260
chr8	22510962	22511237		chr6	125426281	125426944
chr19	14724471	14725101		chr17	81189431	81190252
chr16	17486443	17486870		chr1	106627216	106627591
chr4	88898071	88898275		chr9	119035841	119036187
chr16	9824429	9824776		chr5	18035848	18036639
chr13	37452081	37452891		chr1	84360180	84360361
chr12	112096150	112096799		chr10	25331400	25332180
chr3	60941234	60941919		chr9	31176300	31176954
chr1	190120916	190121478		chr14	27622121	27622816
chr17	83837797	83838107		chr12	111166343	111166576
chr2	69226235	69227599		chr6	113957256	113958607
chr4	49506249	49506959		chr11	51897458	51897691
chr13	40821413	40822281		chr7	105777774	105778907
chr8	35381931	35382398		chr5	97022241	97022615
chr15	21000579	21001020		chr3	50443408	50443900
chr12	103963220	103963815		chr7	19338169	19338361
chr14	70837629	70837813		chr14	68802064	68802496
chr1	190847756	190848253		chr12	74089816	74090321
chr11	112807698	112808635		chr2	5787281	5787742
chr8	44962791	44963435		chr17	47753944	47754711
chr4	107156819	107157443		chr4	45948996	45949717
chr18	39497910	39498390		chr14	7918292	7918812
chr9	108274666	108275486		chr4	132735977	132736226
chr17	12380068	12380759		chr16	50095994	50096871
chr17	51852640	51853185		chr6	87071239	87071532
chr17	64205755	64206575		chr2	80233550	80234025
chr5	151263641	151263868		chr8	82260627	82261111
chr13	29652895	29654014		chr10	123536059	123536593
chr7	19688654	19689106		chr11	113600489	113600918
chr13	70762693	70762893		chr5	118408085	118408283
chr7	80451442	80452513		chr16	38897467	38897823
chr6	53154378	53155525		chr17	23725898	23727202
chr13	45656992	45657617		chr13	113035013	113035223
chr5	90247510	90248126		chr11	19979310	19979710
chr6	90568169	90568822		chr6	115501168	115501329
chr14	45416077	45416985		chr16	52700479	52700823
chr16	18081310	18081868		chr4	87881545	87882118
chr5	146292942	146293665		chr5	143061102	143061361
chr5	36043228	36043459		chr12	35799276	35799679
chr19	53839813	53840309		chr17	30438888	30439213
chr1	155808230	155808759		chr2	25149614	25150082
chr1	162966106	162966844		chr5	145860805	145861211
chr4	97001387	97001806		chr2	29638555	29639773
chr13	34650995	34651914		chr7	30761865	30762072
chr11	109353245	109353616		chr12	84275365	84275696
chr4	117278560	117279357		chr18	86386245	86386707
chr13	101355147	101355431		chr9	108048694	108048882
chr3	30253754	30254083		chr10	25427461	25428018
chr11	110476592	110477025		chr1	83959719	83960170
chr16	23496335	23496836		chr11	76992996	76993191
chr3	69348195	69349439		chr9	61489918	61490492
chr8	123244287	123244914		chr15	96770418	96770657
chr8	114086429	114086561		chr1	187014026	187014514
chrX	169112587	169113182		chr16	36626895	36627306
chr15	61939120	61939839		chr7	127090996	127091511
chr6	76268212	76268403		chr5	113840524	113840719
chr18	20151606	20151888		chr14	22700050	22700645
chr8	88164188	88164691		chr5	53361416	53361650
chr6	97283723	97284568		chr13	51740921	51741068
chr4	63232566	63233025		chr13	10359747	10360592
chr9	20994751	20995430		chr5	102502437	102502741
chr17	40629858	40630659		chr18	36708346	36708590
chr19	43525938	43526412		chr15	63360359	63361176
chr11	95607526	95607840		chr8	13505229	13505558
chr11	80158982	80159828		chr15	25282402	25282724
chr9	96430944	96431422		chr15	38384191	38385281
chr6	35924135	35924607		chr4	126065259	126065577
chr13	114087606	114088557		chr8	71629065	71629737
chr19	59371092	59371629		chr6	17053125	17053562
chr12	73837918	73838660		chr19	41326356	41326878
chr2	155586067	155586242		chr7	69027511	69027921
chr10	114797442	114797991		chr6	87745059	87745565
chr4	105070811	105071446		chr14	22589609	22590052
chr17	28244707	28244990		chr1	143956124	143956469
chr19	10096204	10096939		chr9	15018165	15018389
chr2	35508696	35509515		chr16	65559548	65559956
chr10	86885781	86885989		chr10	63413636	63413825
chr14	63632026	63632725		chr17	6016418	6016687
chr4	49553402	49553938		chr4	125124576	125125053
chr6	46450369	46450721		chr1	82834650	82835149
chr5	64809178	64809800		chr15	74891919	74892618
chr16	23606219	23606967		chr6	41027101	41027543
chr3	89133325	89134053		chr6	35544490	35544655
chr18	3266422	3267013		chr12	8488466	8488578
chr13	24401714	24402392		chr11	51485866	51486360
chr11	51859645	51859892		chr7	99065479	99065994
chr1	162037917	162038310		chr3	144496780	144497078
chr9	21706209	21707262		chr1	172307943	172308314
chr18	69667203	69667710		chr15	78599195	78599568
chr6	98332810	98333075		chr13	113378886	113379270
chr4	134397062	134397659		chr2	32661236	32662325
chr5	35433007	35433272		chr1	152015649	152015996
chr17	83219346	83220192		chr11	87748716	87749901
chr6	38808282	38808628		chr1	60579800	60580376
chr7	97336147	97336267		chr13	108775925	108776123
chr7	127803762	127804909		chr12	73593399	73593811
chr12	84947786	84948834		chr16	96040750	96040994
chr5	73314432	73315154		chr1	192061718	192062012
chr6	112866140	112866891		chr3	57294554	57295586
chr3	142239179	142239796		chr7	80628427	80629666
chr14	70373178	70373482		chr15	64185304	64185484
chr6	58927708	58928421		chr17	72828806	72829140
chr11	63076984	63077598		chr10	96181319	96181777
chr8	61572345	61573658		chr5	86581183	86581391
chr4	105100914	105101559		chr7	100699700	100700484
chr17	29407278	29407881		chr8	93989808	93990045
chr11	74826744	74827126		chr7	117090807	117091226
chr6	27537255	27537419		chr10	25318365	25318806
chr17	29419963	29420361		chr8	117298021	117298676
chr1	67131445	67131928		chr9	44721220	44721685
chr11	5592304	5592692		chr8	126867634	126868009
chr18	25883466	25883827		chr12	112952357	112952968
chr1	180220747	180221361		chr10	96309784	96310057
chr5	113136880	113137463		chr19	16252760	16253016
chr17	32889582	32890101		chr17	48019546	48019966
chr13	117745022	117745477		chr6	115511413	115511983
chr1	121348720	121349620		chr2	52955037	52955486
chr16	35495582	35495765		chr6	91486511	91487045
chr18	43967835	43968349		chr17	50071517	50071964
chr3	104595460	104595788		chr10	19552928	19553283
chr8	84725141	84726335		chr6	116455878	116456166
chr5	138801638	138802790		chr10	10287601	10287796
chr10	82741747	82742531		chr19	53399205	53399497
chr15	39810622	39811848		chr19	3958623	3959375
chr9	108384767	108385506		chr9	71660654	71660808
chr16	90862981	90863375		chr12	28829445	28830056
chr15	3607912	3608654		chr3	127132395	127132701
chr2	105896799	105897240		chr8	11249540	11250306
chr19	40506904	40507344		chr6	86772580	86772979
chr9	62531784	62532482		chr2	129592188	129593116
chr5	140828563	140828918		chr9	120739166	120739693
chr17	32637096	32637666		chr11	55136678	55137211
chr12	108313281	108313653		chr10	80075274	80075629
chr8	128479255	128479960		chr14	121437047	121437525
chr3	130681288	130681557		chr11	60186049	60186225
chr6	89381812	89382183		chr5	81681116	81681315
chr11	120839130	120839534		chr5	3502612	3502992
chr4	43391595	43392015		chr18	10348378	10348620
chr3	121807329	121808299		chr13	52600255	52600601
chr15	84674317	84674592		chr3	135491122	135491704
chr3	31390033	31390244		chr2	60410284	60410729
chr2	172982542	172983376		chr10	37320050	37320382
chr11	116127290	116127601		chr19	8983280	8983643
chr5	33458996	33459855		chr6	91488766	91489205
chr9	47322339	47322533		chr3	66079067	66079426
chr6	135937446	135937704		chr16	59587839	59588166
chr10	11274398	11274905		chr2	35244165	35244517
chr12	57924901	57925251		chr15	102246365	102248125
chr14	75249754	75250842		chr17	44345395	44345674
chr14	61611738	61612314		chr19	24173640	24174647
chr19	53933672	53934367		chr14	33185062	33185829
chr16	29573846	29574208		chr4	8207512	8207800
chr13	28466188	28466595		chr5	137440135	137440850
chr1	180227593	180228633		chr12	76318664	76319494
chr8	123642132	123642654		chr1	9881983	9882166
chr8	81378509	81379075		chr10	77662651	77663095
chr9	46271343	46273637		chr14	66218817	66219112
chr13	111722034	111722438		chr3	149379826	149380407
chr9	77986098	77986786		chr1	128355648	128356024
chr11	86585241	86585651		chr14	19986629	19987007
chr4	66017736	66018351		chr15	60779549	60779997
chr7	68274954	68275305		chr11	75573130	75573640
chr1	191170403	191171291		chr11	62185018	62185254
chr4	63739579	63739871		chr13	49326368	49326601
chr5	118620462	118621145		chr18	56737346	56737654
chr8	46951732	46952404		chr1	160293430	160293822
chrX	59751503	59752003		chr4	9122727	9123012
chr14	32092939	32094133		chr6	128355749	128356262
chr9	46268206	46268965		chr10	57300513	57301286
chr5	134423688	134424402		chr3	79885946	79886552
chr4	155577062	155578065		chr4	106629042	106629317
chr13	52150341	52150787		chr7	34320126	34320375
chr5	112344261	112344847		chr3	79531671	79532382
chr1	166265819	166266682		chr2	75765527	75765742
chr3	129298233	129298815		chr15	77800576	77801025
chr18	15410610	15411289		chr3	107783337	107783552
chr13	81316160	81317120		chr4	41630011	41630724
chr11	94701789	94702483		chr15	59864550	59865528
chr1	13437657	13438217		chr8	94172115	94173039
chr11	100504859	100505830		chr10	111472873	111473857
chr6	146316383	146316845		chr13	93939380	93939799
chr2	160246257	160246862		chr2	167574788	167575201
chr12	36722801	36723133		chr19	56756306	56756819
chr1	188858540	188858955		chr7	132734926	132735462
chr10	59466713	59466932		chr8	117094166	117094364
chr1	134357376	134357838		chr6	45271639	45271777
chr8	35413462	35413869		chr16	33906197	33906620
chr2	105704562	105704938		chr3	141299797	141300026
chr8	108747722	108747966		chr6	87868863	87869207
chr16	13801308	13801635		chr4	46304163	46304359
chr9	72714911	72715456		chr9	51732849	51733040
chr4	15138929	15139683		chr6	51558331	51558644
chr9	72913390	72914289		chr8	126094060	126094295
chrX	8183020	8183813		chr3	52413233	52413678
chr11	46706651	46707309		chr9	96649993	96650306
chr3	120709381	120709980		chr9	44723026	44723361
chr5	54355962	54356690		chr8	94917350	94917694
chr3	119933150	119933822		chr1	136665027	136665766
chr7	44497322	44498091		chr16	24422159	24422320
chr11	100476099	100476263		chr3	67576346	67576638
chr18	12707700	12708077		chr8	105165052	105165345
chr12	108131609	108131961		chr8	115506743	115507362
chr3	41092301	41092815		chr15	59106027	59106273
chr13	23730448	23731213		chr14	31668892	31670789
chr17	86201870	86202385		chr4	149820570	149821035
chr1	124072958	124073452		chr11	115809284	115809769
chr4	106157316	106158130		chr10	96294777	96294988
chr9	91193223	91194744		chr7	125503413	125504026
chr14	73173698	73173999		chr2	129600989	129601452
chr10	127881041	127881561		chr5	115516176	115516922
chr13	46051316	46051698		chr16	89848571	89849155
chr6	141629349	141630435		chr3	115758366	115759268
chr7	65475812	65476019		chr18	75563238	75563620
chr11	60208191	60208789		chr4	145221928	145222459
chr13	24906960	24908273		chr5	66199988	66200377
chr15	42892662	42893121		chr11	75570833	75571727
chr5	87336482	87337296		chr10	37136480	37137423
chr7	84335806	84336214		chr3	133659683	133660521
chr12	40022884	40023559		chr13	73680472	73680847
chr18	12701815	12703670		chr3	105816075	105816374
chr3	142276554	142276976		chr4	135069863	135070178
chr2	143876084	143877590		chr7	31033711	31034097
chr10	67290981	67291446		chr10	117721543	117721715
chr7	44240359	44241182		chr10	60390747	60391423
chr13	101847906	101848738		chr8	122110918	122111209
chr5	96545689	96546435		chr1	128766210	128767242
chr13	60717032	60717734		chr10	80016369	80017145
chr13	88458898	88459135		chr8	120276126	120277372
chr4	43878080	43878585		chr9	32504089	32504408
chr5	151060252	151060846		chr5	145313921	145314177
chr17	15712748	15713273		chr12	73610937	73611060
chr14	41101178	41101553		chr1	64119025	64119128
chr3	52854528	52854919		chr9	89874558	89874812
chr11	83871702	83872168		chr4	136167809	136168131
chr13	75630662	75631652		chr5	16355910	16356230
chr11	79717304	79718071		chr5	32746144	32746723
chr4	108066462	108067026		chr12	40584620	40585302
chr15	82642825	82643248		chr13	104094678	104095176
chr19	9924418	9925355		chr11	20200648	20202081
chr13	38193280	38193870		chr5	24821493	24821774
chr9	53700532	53701032		chr5	118575063	118575340
chr12	70230101	70230227		chr2	30711891	30712448
chr8	106304234	106304649		chr7	98146407	98146809
chr3	14725161	14725790		chr3	27709777	27711515
chr19	46975413	46976067		chr12	111071577	111072323
chr15	96742434	96743820		chr3	15126742	15127106
chr11	101483693	101484071		chr6	12393721	12394352
chr4	117977920	117978925		chr5	4018379	4018609
chr6	94666620	94667410		chr7	64140965	64142100
chr6	58937733	58938131		chr16	23094044	23094488
chr7	140880242	140880985		chr1	191197987	191198349
chr17	69821754	69822260		chr15	91004754	91005136
chr5	23414689	23415083		chr6	100800475	100800930
chr6	51301999	51302865		chr2	168552231	168552674
chr10	111416680	111417121		chr2	80232497	80232973
chr13	21233651	21234607		chr2	19048315	19048507
chr3	138227012	138227592		chr2	20776139	20776627
chr18	12687464	12688998		chr1	162509448	162509632
chr2	118149800	118150439		chr8	123318284	123319142
chr4	11235502	11235955		chr5	148739164	148739527
chr11	69072908	69073903		chr2	92004612	92004906
chr1	67129911	67130362		chr3	145268195	145268376
chr6	17186610	17188029		chr12	108886891	108887549
chr8	123661518	123662061		chr3	107962580	107963245
chr13	41232230	41233007		chr1	86214113	86214592
chr13	21199797	21200939		chr3	58254043	58254345
chr4	63553702	63554076		chr1	138322712	138323494
chr4	100048374	100049039		chr14	118658425	118658642
chr17	79994671	79995889		chr8	36291833	36292223
chr6	90552152	90552577		chr1	187276142	187276421
chr12	103608949	103609882		chr1	167004727	167004960
chr11	60953539	60954842		chr5	122218775	122219294
chr13	81323120	81324166		chr7	100100132	100100315
chr6	128645552	128646290		chr7	90067970	90068572
chr6	29828708	29829414		chr19	53479411	53479949
chr3	149664402	149665065		chr8	117280459	117280877
chr9	122022574	122023312		chr13	51815987	51816759
chr1	130661384	130662089		chr8	120709299	120709498
chr19	10070557	10072013		chr2	68935630	68936164
chr13	93616427	93618834		chr4	109406138	109407234
chr9	107668852	107669400		chr1	79759584	79759753
chr6	38815674	38816024		chrX	36819677	36819865
chr15	58053263	58053774		chr17	26514806	26514971
chr6	111449008	111449710		chr12	40626524	40627128
chr2	75712316	75712492		chr12	55446691	55447425
chr5	125319220	125319894		chr16	10366405	10367230
chr9	64357012	64357951		chr12	70117173	70117420
chr4	150857910	150858183		chr2	104669298	104669844
chr1	51881303	51881836		chr18	36708628	36709215
chr5	28036139	28036315		chr12	100883271	100883496
chr18	4967764	4968413		chr4	144977017	144977501
chr17	24224764	24225480		chr6	92827440	92827754
chr1	140268225	140268583		chr3	148220861	148221312
chr7	67647315	67647625		chr2	167368077	167368648
chr13	89383785	89384121		chr12	74086979	74087410
chr19	32476023	32477012		chr2	117542394	117542609
chr12	114009191	114009810		chr2	25145302	25146080
chr9	86707285	86707916		chr12	25378132	25378404
chr9	49814535	49814799		chr16	96541135	96541517
chr9	86632784	86633026		chr2	85137899	85138066
chr6	121275103	121275445		chr6	15752008	15752439
chr17	88621919	88622975		chr7	144939556	144939912
chr10	75794837	75795435		chr3	95707547	95707795
chr7	16608072	16608495		chr11	75620422	75620728
chr7	67662140	67662990		chr16	45871105	45871919
chr1	193237355	193237683		chr19	53460373	53460690
chr19	45656977	45657513		chr7	19914216	19914714
chr11	95032682	95033487		chr15	84351272	84351701
chr8	105117559	105117830		chr1	156997985	156998203
chr4	94680407	94681725		chr11	3153828	3154223
chr1	152410581	152411030		chr9	107278599	107278833
chr16	8524909	8526374		chr10	96308842	96309387
chr1	67166037	67166963		chr9	59975180	59975318
chr2	103477278	103478050		chr4	41628315	41628460
chr14	66082688	66083207		chr14	70175295	70176454
chr2	90577049	90577320		chr17	74630844	74631214
chr10	18004031	18004758		chr14	64327512	64327780
chr3	42898751	42899485		chr19	7922416	7922759
chr4	39611172	39611339		chr5	5419576	5420614
chr13	59521334	59522344		chr6	100163007	100163982
chr1	67160146	67160425		chr19	42118608	42118897
chr18	68826157	68826482		chr3	113226289	113226498
chr17	31703127	31703976		chr6	71981450	71981916
chr1	43321522	43321774		chr15	42463401	42463633
chr18	38870277	38871191		chr4	62661277	62661857
chr6	52601295	52602489		chr11	24184813	24185376
chr16	38184448	38185218		chr3	105917921	105918439
chr7	25264544	25264779		chr5	97914016	97914217
chr12	88419908	88420877		chr1	36130370	36130628
chr19	28192338	28192522		chr6	122804422	122804857
chr3	10284907	10285462		chr2	118902374	118903048
chr12	91652387	91653036		chr13	56296129	56296782
chr15	67940586	67940911		chr2	170307612	170307991
chr1	62053002	62053563		chr11	75549807	75550233
chr13	60507759	60509113		chr3	81122373	81122559
chr5	96453152	96453842		chr7	133123615	133124725
chr5	43050973	43051554		chr8	72009395	72009896
chr6	73264580	73265180		chr2	148443216	148443828
chr1	30991874	30992375		chr5	124475313	124475567
chr1	134518633	134519127		chr13	8902646	8903197
chr2	164891455	164892541		chr3	129969709	129970359
chr17	68312335	68313113		chr9	119334367	119334840
chr4	141822538	141823438		chr5	3494362	3494742
chr4	62776817	62778297		chr16	10897396	10897666
chr15	10623497	10624346		chr18	21893181	21893453
chr7	34485013	34485589		chr6	17064791	17065902
chr1	191911321	191911595		chr13	108214038	108215050
chr1	93563609	93563976		chr9	117777235	117777491
chr2	172973706	172974678		chr13	108229176	108229632
chr15	85231606	85232906		chr19	53547629	53547985
chr19	55093002	55093199		chr18	35063338	35063701
chr15	3601711	3602346		chr6	129434267	129434599
chr2	103583161	103583654		chr2	167949192	167949789
chr13	69582260	69582915		chr5	105649322	105650228
chr10	89531995	89532332		chr3	122130615	122131240
chr13	58913653	58914844		chr2	61514094	61514331
chr15	38347584	38348249		chr17	5195484	5195679
chr9	65233245	65233901		chr7	67950849	67952554
chr1	67163027	67163822		chr1	166137507	166138615
chr7	19702451	19702624		chr7	101313228	101313336
chr6	148577779	148578491		chr1	180401914	180402075
chr2	4546469	4546709		chr15	59338515	59338802
chr4	53178644	53178892		chr2	74606112	74606358
chr4	76213990	76215618		chr8	93030586	93030881
chr2	20912536	20913319		chr9	109856027	109856355
chr8	106185489	106186334		chr13	119713161	119713763
chr6	29540346	29540647		chr7	49093550	49093932
chr6	93901334	93901869		chr2	32647240	32647565
chr13	93636096	93636495		chr2	155979074	155979788
chr7	121821766	121821941		chr14	54097119	54097617
chr16	70536933	70537576		chr1	182763575	182765296
chr12	32919167	32919606		chr16	93728172	93728294
chr4	103385675	103386799		chr11	51915704	51917085
chr2	136456153	136457169		chr15	72833015	72833554
chr7	140720885	140721728		chr13	56609273	56609759
chr1	67137191	67137757		chr17	74018292	74018571
chr3	96528444	96528914		chr8	115494410	115494768
chr10	59741616	59741846		chr6	54326468	54328060
chr6	24964497	24965258		chr5	25006827	25007326
chr15	89086837	89087030		chrX	7739351	7739630
chr19	27410511	27411847		chr16	30188936	30189505
chr2	145828634	145828959		chr8	117526263	117526603
chr8	25769317	25769854		chr12	102299261	102299498
chr16	24420487	24421170		chr11	86593125	86593320
chr15	75401535	75402445		chr12	12301744	12302318
chr12	80975684	80976775		chr14	76764646	76764845
chr13	60653877	60654687		chr13	110122720	110123127
chr1	14823308	14823593		chr16	4032107	4032702
chr5	143492555	143493149		chr12	24734688	24735509
chr18	46630420	46631183		chr7	144943218	144943752
chr18	64608072	64608850		chr13	90798945	90799525
chr7	19016042	19016461		chr2	35452395	35452820
chr7	143033975	143034527		chr9	42158666	42158921
chr2	31482257	31486274		chr11	29839863	29840146
chr4	150393391	150394408		chrX	159817208	159817570
chr2	57332156	57332788		chr2	153713354	153713657
chr6	90546370	90546618		chr4	125131602	125131767
chr11	100640130	100641158		chr18	88932177	88932425
chr19	23061153	23061644		chr1	120136141	120136749
chr9	114690249	114690623		chr11	76398410	76399580
chr5	32154887	32155928		chr2	116975418	116976262
chr2	160740677	160741013		chr9	61886031	61886298
chr4	36014131	36014602		chr7	128551166	128551265
chr10	4604450	4605330		chr12	79321015	79321278
chr18	12104885	12105731		chr15	86168513	86168966
chr13	8862478	8862975		chr8	84201482	84201936
chr18	12708723	12708991		chr1	131039534	131040332
chr1	92901335	92902174		chr11	103174970	103175362
chr5	135161076	135161683		chr15	64075359	64076122
chr15	69043282	69043912		chr13	99238222	99239285
chr19	3694929	3696201		chr13	68588459	68588878
chr6	31134769	31135228		chr14	64153176	64153355
chr1	33278920	33279305		chr2	6378665	6379208
chr14	119830902	119831357		chr6	115382738	115383148
chr9	48819064	48820315		chr13	117211309	117211838
chr3	84061035	84061233		chr1	170277162	170277675
chr3	98720609	98721222		chr7	112823718	112824009
chr6	48452069	48453074		chr7	72096867	72097290
chr3	18051572	18051912		chr7	67353029	67353384
chr9	63035086	63035635		chr6	34453322	34453626
chr11	119222142	119222362		chr4	139169053	139169936
chr14	75232775	75233694		chr18	64692611	64692897
chr7	140748218	140749236		chr10	128909512	128910076
chr10	123841914	123842606		chr6	4588019	4588208
chr3	98762019	98762670		chr12	99646709	99647426
chr15	88192260	88192598		chr7	80435712	80435885
chr9	111448890	111449437		chr15	68928692	68929581
chr10	69326487	69326751		chr8	78742366	78742946
chr11	48820416	48820654		chr13	24599572	24600074
chr18	12677602	12678301		chr2	122944875	122945220
chr14	8195712	8196093		chr13	55405312	55405994
chr4	139273022	139273886		chr18	11316412	11316950
chr14	34274995	34275751		chr14	30124970	30125309
chr10	127745793	127746147		chr11	118362998	118363600
chr17	84877214	84877771		chr16	18629378	18630421
chr12	28087997	28088376		chr6	124828307	124828488
chr11	32636180	32636606		chr5	76239146	76239853
chr11	54566723	54567223		chr13	51734653	51734966
chr6	122823942	122824794		chr7	96848969	96849302
chr15	10632104	10634047		chr11	76479218	76480141
chr17	47845640	47845985		chr7	125242826	125243150
chr3	10022211	10023730		chr3	97971177	97971519
chr11	116100205	116100731		chr1	101008600	101008976
chr3	25147311	25147813		chr10	119453699	119454564
chr17	28031281	28031779		chr18	67952237	67952870
chr4	33245960	33246424		chr2	163202725	163203758
chr7	131450426	131450810		chrX	160415451	160415792
chr16	33895734	33896131		chr8	18619107	18619881
chr15	84113554	84114398		chr2	71543058	71543277
chr5	110431447	110432277		chr13	3782522	3782903
chr5	135139274	135140272		chr3	51232588	51232834
chrX	20549582	20549951		chr19	21495860	21496120
chr14	117407981	117408540		chr4	55733319	55733563
chr9	44399687	44400118		chr1	171849488	171849861
chr6	5282565	5283434		chr17	85488729	85489082
chr4	117937054	117937575		chr4	126990655	126990907
chr15	26360436	26360631		chr11	83039301	83039437
chr1	31094565	31095933		chr1	74295308	74296266
chr9	103239436	103239769		chr2	18897782	18898541
chr11	115219020	115220079		chr12	105013220	105013396
chr10	89631798	89632189		chr8	117287994	117288333
chr4	6221602	6222534		chr14	61971089	61972004
chr13	38630979	38631554		chr8	104478939	104479452
chr9	52012945	52013657		chr6	50291770	50291966
chr16	7094323	7094915		chr17	75641879	75642140
chr18	46634964	46635689		chr1	73998182	73999320
chr6	93075679	93076261		chr2	25185695	25186520
chr10	63155603	63156471		chr6	54162835	54163203
chr18	9538655	9538939		chr18	63150550	63150887
chr8	126720399	126721104		chr8	116372621	116372917
chr15	97234158	97234672		chr8	120685838	120686392
chr12	103630572	103631825		chr13	28629459	28630189
chr1	38175851	38176574		chr14	62464848	62465301
chr4	62177239	62177723		chr16	5216136	5216789
chr17	24653960	24654804		chr2	165402031	165402207
chr15	18947932	18948479		chr19	17334725	17335281
chr3	138133442	138134183		chr5	105312565	105312736
chr1	127731011	127731730		chr1	37585776	37586541
chr8	121967581	121968689		chr1	180296179	180296593
chr9	21185499	21185707		chr10	30802561	30803845
chr5	30628432	30629077		chr2	71643974	71644425
chr17	12249849	12250593		chr13	97386551	97386860
chr6	119372350	119373600		chr13	6119796	6119979
chr4	150868031	150868795		chr10	75146082	75146853
chr19	32869288	32869656		chr14	73452808	73453597
chr16	5661887	5662394		chr11	95258998	95259826
chr4	150684861	150686277		chr12	100282279	100282671
chr10	80351408	80352316		chr12	88368699	88368949
chr9	42195586	42196097		chr11	83649189	83649910
chr13	24123342	24123820		chr3	154177796	154178120
chr2	131221785	131222873		chr16	55691122	55691343
chr7	35164573	35164693		chr10	115262336	115262552
chr6	29812030	29812395		chr1	127205927	127206564
chr19	58256359	58256940		chr6	115901111	115901893
chr4	53803714	53804075		chr14	74797446	74797810
chr8	117415612	117415871		chr17	10724879	10725217
chr8	123753677	123754749		chr2	129186485	129186910
chr6	90544322	90545002		chr19	20390407	20390895
chr10	87856609	87856701		chr5	66524269	66524465
chr14	76828646	76829365		chr8	8623589	8623817
chr5	48981706	48982062		chr14	7847716	7848016
chr10	75510520	75511363		chr4	102719971	102720256
chr1	62747651	62748784		chr10	94378177	94378775
chr1	91609943	91610128		chr4	152153629	152154220
chr6	108458234	108459197		chr5	150118354	150119213
chr17	24211606	24213544		chr19	55851700	55852356
chr7	127549056	127549811		chr7	80605196	80606083
chr15	102562302	102563031		chr5	46073316	46073553
chr1	23314765	23315116		chr6	112210431	112211086
chr10	107311166	107311373		chr10	99038839	99039147
chr1	128198001	128198341		chr2	140844198	140844350
chr8	8143034	8143345		chr13	58458826	58459227
chr9	106241481	106241968		chr4	138516369	138516817
chr11	4250361	4250720		chr5	66165714	66166082
chr9	69288238	69288437		chr3	10213395	10214092
chr2	147931779	147932387		chr9	32741870	32742054
chr8	35569942	35570800		chr1	94058364	94058724
chr3	23739944	23740708		chr13	51756511	51756939
chr13	113358992	113359227		chr8	122111846	122112507
chr19	55063371	55064852		chr3	95673780	95674139
chr19	20555333	20555906		chr19	34518242	34518584
chr8	127946384	127946672		chr2	44642008	44642222
chr11	72531637	72532063		chr2	157078860	157079668
chr6	121307209	121307513		chr13	110392731	110392943
chr8	25513176	25513890		chr16	11008200	11008940
chr2	103500506	103501152		chr14	75032236	75032538
chr13	24143998	24144723		chr12	85710669	85711091
chr8	35410351	35410689		chr1	9629972	9630900
chr10	84757400	84758019		chr10	37321215	37321513
chr1	154077600	154077892		chrX	161162632	161163062
chr9	96559616	96560106		chr8	81342278	81342783
chr3	10017550	10017864		chr11	121741574	121741839
chr18	56414187	56414791		chr11	48442407	48443173
chr18	90586782	90587516		chr7	101051391	101051557
chr13	102022260	102023027		chr6	21916778	21916947
chr7	84201064	84202102		chr7	64049162	64050053
chr14	99578597	99579045		chr10	7956177	7956960
chr1	89709623	89710622		chr7	143786048	143786274
chr8	93257632	93257896		chr12	35291904	35292303
chr5	122312776	122313348		chr14	70785275	70785634
chrX	20563251	20564506		chr2	144188168	144188474
chr7	14436773	14437749		chr17	63412142	63412532
chr11	84867648	84867889		chr4	6398184	6398533
chr7	14416711	14417408		chr6	90796373	90797421
chr5	150451149	150452145		chr2	153214639	153215321
chr12	79354585	79354967		chr2	34976603	34976837
chr13	56461525	56461908		chr14	25679578	25680120
chr15	75319818	75320736		chr4	21755108	21755725
chr15	35884373	35885061		chr8	121439324	121439783
chr15	94941759	94942577		chr16	3732666	3733103
chr4	129313595	129314446		chr16	52431677	52431900
chr1	75660249	75661438		chr14	76693870	76694258
chr19	23065367	23065983		chr13	13471444	13471954
chr3	153937393	153937850		chr7	58657910	58658864
chr6	51357111	51357582		chr1	94078410	94078620
chr16	23148934	23149936		chr15	3648369	3648603
chr7	122565119	122565971		chr15	84685478	84685763
chr4	118516724	118517726		chr10	27117890	27118161
chr6	34892625	34893111		chr5	135702554	135703173
chr10	21046025	21047079		chr1	87639778	87640770
chr12	104850060	104850555		chr2	170322092	170322353
chr7	112186916	112188238		chr7	125555488	125555803
chr17	29488601	29489120		chr6	122545370	122545705
chr6	59359106	59359745		chr17	48346251	48346652
chr8	36995356	36995563		chr3	36618208	36618344
chr11	60816321	60817459		chr5	146779908	146780461
chr1	164158420	164158915		chr5	33996215	33996715
chr17	74598772	74599674		chr8	120818091	120818358
chr7	42496169	42497107		chr2	128058667	128058865
chr2	164866875	164867601		chr17	50126025	50126245
chr11	107016940	107017376		chr8	119737532	119737958
chr9	115408936	115409191		chr12	35711602	35712125
chr17	25127131	25127574		chr14	8355903	8357404
chr17	15340275	15340846		chr3	93520197	93521184
chr8	45327154	45327500		chr1	191281154	191281520
chr3	152225604	152226326		chr5	124189452	124190383
chr4	142024323	142024899		chr10	107943921	107944207
chr6	85823463	85824214		chr4	130913972	130914381
chr11	98590591	98591193		chr6	8346927	8347534
chr12	80124264	80124627		chr10	59825567	59825803
chr5	87346461	87346853		chr14	66257579	66257991
chr3	27221936	27222983		chr14	118965499	118965857
chr9	121911188	121913636		chr3	50607784	50608238
chr8	123658719	123659076		chr2	169730579	169731029
chr4	12427558	12427915		chr10	44084358	44084787
chr11	120802970	120805343		chr8	121187370	121188011
chrX	101379501	101380232		chr16	55898605	55898888
chr3	107097305	107097781		chr16	21998085	21998466
chr16	38279619	38280264		chr4	32250402	32251406
chr9	7890879	7891579		chr1	13341140	13341808
chr18	75125579	75126499		chr12	112851258	112851491
chr4	141133985	141134231		chr4	135192829	135193111
chr5	90439010	90439705		chr1	182983042	182983415
chr3	129564767	129565254		chr17	84074035	84074703
chr1	88252574	88254035		chr4	95105944	95106570
chr7	99694028	99694749		chr9	22065519	22065928
chr5	45430537	45431548		chr6	100218330	100218991
chr4	41737515	41738166		chr7	128553488	128553617
chr11	100515000	100516146		chr2	170184373	170184996
chr12	16536339	16536862		chr18	50024000	50024313
chr6	141614110	141614494		chr15	59845141	59845670
chr7	34226140	34226476		chr6	120190949	120191284
chr2	5519196	5519897		chr5	3387083	3387522
chr16	84832840	84833037		chr17	79347264	79347625
chr7	28378356	28378574		chr6	108704349	108705076
chr3	60094745	60095281		chr8	115398082	115398417
chr13	9017185	9017620		chr12	85785064	85785915
chr7	64351080	64351378		chr5	142961480	142962448
chr14	45515418	45515739		chr14	36950930	36951105
chr6	91679616	91680119		chr15	76207404	76207720
chr5	53074499	53075085		chr1	80417975	80419045
chr18	20942721	20943516		chr10	40128509	40128839
chr14	46615935	46616449		chr4	48540041	48540370
chr10	68438865	68439396		chr14	25377779	25378695
chr19	53786890	53787202		chr19	5945009	5945270
chr5	90568354	90569268		chr16	59978557	59979252
chr2	37649040	37650276		chr11	66139379	66139776
chr12	103900748	103903829		chr5	65409490	65410464
chr12	57368293	57368519		chr3	151293995	151294561
chr6	72171244	72172028		chr10	63388620	63388880
chr11	94390619	94391359		chr18	39666173	39666518
chr7	124560130	124560774		chr3	79237685	79238036
chr4	35138239	35138607		chr4	41636943	41637627
chr1	174998202	174998896		chr11	3331840	3332695
chr7	100068209	100068884		chr18	68829255	68829495
chr5	92867373	92867960		chr4	47251053	47251639
chr7	27048646	27049389		chr12	12910379	12910982
chr9	77848538	77849297		chr15	25726949	25727225
chr15	97015220	97015918		chr2	13413535	13414070
chr14	21359009	21360437		chr6	30172913	30174708
chr7	121797874	121798290		chr7	31007872	31008018
chr19	40226601	40227112		chr18	5397447	5397624
chr3	104611894	104612427		chr18	39656127	39656276
chr11	79288513	79289347		chr7	37437855	37438173
chr9	86729701	86730160		chr2	116998917	116999194
chr9	96967475	96968085		chr3	136812736	136813291
chr9	59735459	59735983		chr13	41386609	41386988
chr7	14400783	14401055		chr10	108445018	108445418
chr9	40639492	40640212		chr17	64480600	64481075
chr14	121993570	121994087		chr10	120421979	120422530
chr2	126729055	126729769		chr2	80314912	80316169
chr9	102423901	102424344		chr3	126831396	126831866
chr2	75581378	75581569		chr16	30390709	30390906
chr17	25992272	25992926		chr15	38373730	38374297
chr18	84868895	84869594		chr2	78059797	78060465
chr9	45478128	45478337		chr16	57246661	57246875
chr8	46875601	46876504		chr19	42788393	42788609
chr8	105000473	105001072		chr12	84854989	84855569
chr2	32412811	32413732		chr7	127008244	127009087
chr11	84028365	84028920		chr13	62952763	62953052
chr15	11716150	11716917		chr6	115522768	115523166
chr10	111709093	111709930		chr7	69574711	69574970
chr19	23139877	23140199		chr10	111540021	111540326
chr15	96708423	96708731		chr2	30239860	30240156
chr9	78527763	78528553		chr7	112298982	112300166
chr4	45729732	45730446		chr19	41330535	41330927
chr1	62019725	62019977		chr3	109425592	109425825
chr4	46894108	46894668		chr2	31060833	31061443
chr11	100552784	100553262		chr7	142397883	142398584
chr16	65582775	65582964		chr4	120229651	120230692
chr2	49358773	49359460		chr9	41072126	41072380
chr12	72592902	72593432		chr15	31418022	31418573
chr10	111509052	111510631		chr12	54369313	54369479
chr19	26630795	26631277		chr12	104415001	104416068
chr4	125436941	125437797		chr18	64972224	64972513
chr13	32554670	32555704		chr4	3230980	3231217
chr2	181373103	181373570		chr1	193398938	193399353
chr13	41235857	41237016		chr1	121377919	121378204
chr9	60309815	60310766		chr3	127769095	127769632
chr1	66550692	66551450		chr14	28088458	28088916
chr10	24238122	24238550		chr11	67722544	67722969
chr13	93705447	93706263		chr2	113479069	113479548
chr13	52974631	52975272		chr18	62179531	62180561
chr10	42714561	42715860		chr13	117195829	117196217
chr15	88946792	88947324		chr13	37056785	37057006
chr10	84859643	84860910		chr14	72783261	72783635
chr3	123288748	123289339		chr17	65674673	65675145
chr6	72567532	72568041		chr12	70768793	70769129
chr11	31550791	31550970		chr4	145096635	145097168
chr7	6246893	6247253		chr2	23021654	23022316
chr8	35516040	35516328		chr8	115089755	115090529
chr1	43814089	43814453		chr15	73154534	73155171
chr15	85445451	85446249		chr10	94960146	94960347
chr6	51268947	51269271		chr13	120299330	120299758
chr11	64832087	64832451		chr14	75195351	75195949
chr11	72521889	72522741		chr15	77818663	77818973
chr19	12670864	12671625		chr10	121252884	121253004
chr1	67386098	67386224		chr2	128065542	128065984
chr6	82070371	82071126		chr7	80715196	80715643
chr5	129974580	129975544		chr15	66968390	66969182
chr1	71650534	71651106		chr14	87004009	87004345
chr9	46255988	46257366		chr11	106961447	106961935
chr4	151418487	151418912		chr1	182908371	182908903
chr12	80926481	80926935		chr12	98249793	98249997
chr5	52988753	52989160		chr14	70778143	70778379
chr6	119674325	119675357		chr4	6915019	6915170
chr5	19522102	19522569		chr2	45219911	45220139
chr16	90785275	90786038		chr6	131388182	131388876
chr11	110980274	110980548		chr9	65099085	65099398
chr13	30233333	30233912		chr14	60757368	60758055
chr1	39888849	39889407		chr8	119812916	119813491
chr16	9588239	9588898		chr2	3657836	3658608
chr7	127118816	127119588		chr6	121210360	121211622
chr15	59653759	59654254		chr3	89251297	89251948
chr9	40418697	40419257		chr13	104041163	104041335
chr1	184874009	184874588		chr2	68879160	68879443
chr12	117609949	117610120		chr8	86888032	86888254
chr2	145793658	145794204		chr5	136007822	136008111
chr6	85853448	85853940		chr3	27677564	27678020
chr7	97428176	97428315		chr10	60268838	60269367
chr5	53985370	53986033		chr12	25203522	25204050
chr5	87347523	87348232		chr4	139598928	139599528
chr6	108837165	108837524		chr15	63340281	63340946
chr12	118112265	118112970		chr2	68382219	68383080
chr3	148982305	148982867		chr2	84936448	84936869
chr11	67359936	67360479		chr8	46811233	46811669
chr16	90897608	90898019		chr7	133123258	133123514
chr4	57908934	57909312		chr2	28523690	28524107
chr4	36181942	36182130		chr14	70574744	70575516
chr2	90501694	90502005		chr3	27588572	27589039
chr2	28652236	28652656		chr1	9561557	9561776
chr3	73155903	73156252		chr9	64702885	64703257
chr19	16366839	16367657		chr5	115572860	115573522
chr12	80925907	80926292		chr16	10313329	10314203
chr4	53318169	53318571		chr7	114018936	114019209
chr13	105088874	105089555		chr9	60998782	60999649
chr11	120808084	120808508		chr5	121824024	121824813
chr12	39951890	39952351		chr14	76330055	76330309
chr6	129185320	129185607		chr2	59954811	59955036
chr8	105129690	105130518		chr11	103246388	103246779
chr13	102933649	102934158		chr13	112391263	112391633
chr2	35157668	35158986		chr5	28563302	28563825
chr19	44418010	44419240		chr2	11378771	11378890
chr1	164220193	164220823		chr6	99485109	99485543
chr7	90043538	90043747		chr2	129175714	129175947
chr17	45879816	45880122		chr14	25640037	25640883
chr7	64357468	64358147		chr17	57290214	57291127
chr1	77832271	77832510		chr19	5810214	5810626
chr7	97415079	97415630		chr15	8511775	8512207
chr12	103736136	103737057		chr9	75094783	75095071
chr19	55081770	55082142		chr6	51118959	51119179
chr2	72769144	72769598		chr10	67536001	67536422
chr10	87873550	87874008		chr5	136465448	136465658
chr18	33336858	33337944		chr10	93422050	93422333
chr1	75024242	75025287		chr7	118797778	118797889
chr5	96536072	96537724		chr6	90695572	90696038
chr4	8747022	8747776		chr11	101587776	101588147
chr10	41290926	41291350		chr2	69205222	69205430
chr19	39647450	39648266		chr2	90542731	90543045
chr1	153702381	153703019		chr1	193201417	193201776
chr19	36781872	36782376		chr8	120324599	120325060
chr19	7004330	7004569		chr15	91672777	91673510
chr4	86111474	86111811		chr1	184480548	184480925
chr9	57198388	57198941		chr19	25347552	25347950
chr9	67844961	67845447		chr8	34953998	34954448
chr9	53345833	53346737		chr1	137541459	137541900
chr2	164436729	164437321		chr2	122948966	122949489
chr2	122781620	122782151		chr14	76520574	76520883
chr8	41127517	41128010		chr1	91240808	91241125
chr9	115481059	115481291		chr13	107873199	107873658
chr8	117671238	117671401		chr1	118365261	118365434
chr12	25012881	25013633		chr17	93724475	93724788
chr10	8950834	8952576		chr12	8864918	8865252
chr9	84545467	84545697		chr15	76189834	76190350
chr1	155794705	155796226		chr6	51603822	51604007
chr8	114085698	114086283		chr13	92241484	92241993
chr8	91558424	91558719		chr6	38481624	38482741
chr6	23689822	23690152		chr16	75917750	75917979
chr10	18276177	18276775		chr7	51986994	51987451
chr19	55170165	55170935		chr2	58130012	58130389
chr10	41588324	41589133		chr19	32266414	32266676
chr12	104388328	104388944		chr19	16373047	16373480
chr15	99715724	99716409		chr1	131539857	131540234
chr5	54127361	54127825		chr11	3477526	3477710
chr18	60382262	60382943		chr9	32695619	32696462
chr3	83025654	83026958		chr2	117328492	117329234
chr12	5267889	5268541		chr11	70052540	70052669
chr3	116334520	116335441		chr7	43440574	43440765
chr6	114268599	114269050		chr12	110458651	110459006
chr1	58610176	58611003		chr15	41846132	41846651
chrX	100401696	100402084		chr12	88983995	88984260
chr17	5868194	5868881		chr16	97475479	97476331
chr5	136473363	136473948		chr5	72262058	72262265
chr15	3273749	3274886		chr1	165858351	165858711
chr11	67238307	67239083		chr5	125052248	125052710
chr18	9796179	9796689		chr11	119676969	119677562
chr7	72973686	72974211		chr16	4894331	4894699
chr7	119558847	119560430		chr1	98094738	98096042
chr5	135104170	135104552		chr18	4908289	4908496
chr2	27674599	27675162		chr6	117497289	117497670
chr9	55277492	55277880		chr3	109122996	109123526
chr9	95577442	95577948		chr4	55732077	55732295
chr11	120994658	120995209		chr10	41476178	41476600
chr6	51267876	51268384		chr10	27004627	27004986
chr12	70181152	70181954		chr17	28207373	28208178
chr11	76730687	76731067		chr6	8023569	8023864
chr5	114155034	114156285		chr15	50854490	50854927
chr10	80254097	80256998		chr13	63108691	63109059
chr18	9670327	9670931		chr1	64925761	64925984
chr3	60030758	60031101		chr9	90196989	90197660
chr14	36971057	36971794		chr9	43464972	43465507
chr6	97271143	97271440		chr8	117364764	117365119
chr15	84982824	84983492		chr9	75070900	75072216
chr14	122552027	122552487		chr6	94742972	94743301
chr7	48843378	48844028		chr2	32892419	32892859
chr11	102767137	102767711		chr10	91242457	91242906
chr16	31559205	31559973		chr6	8777288	8778630
chr6	54772724	54773084		chr6	33727235	33727669
chr10	75766898	75767185		chr19	7422907	7423772
chr11	89007545	89007983		chr19	21031756	21032339
chr6	120708560	120709496		chr3	153932464	153932768
chr2	153333871	153334064		chr1	172590378	172590879
chr9	63309025	63309306		chr8	11322730	11323433
chr2	120296163	120296467		chr8	84203243	84204420
chr7	140707379	140708468		chr6	30114222	30114406
chr4	99478588	99478938		chr3	84665855	84666518
chr9	65697848	65698467		chr4	93552468	93553073
chr5	28465304	28465824		chr1	87315958	87316156
chr13	101862856	101863428		chr4	24239122	24239652
chr6	119365371	119365961		chr6	52825514	52825988
chr11	16850673	16851770		chr10	8945199	8945528
chr12	44248389	44248869		chr12	12164500	12164819
chr15	57710125	57710388		chr17	13914581	13914780
chr2	132689591	132690216		chr2	62440966	62441704
chr1	183916915	183917297		chr10	93310936	93311406
chr11	74894700	74895122		chr3	145195439	145195838
chr1	5257858	5258422		chr5	21606013	21606374
chr13	96695297	96695821		chr16	30465643	30466282
chr16	34047277	34047946		chr17	28522602	28523670
chr2	160415240	160415501		chr2	148486968	148487288
chr2	11457806	11458458		chr13	114795348	114796028
chr7	48786775	48786975		chr17	28467821	28468136
chr9	93870441	93870832		chr6	142953344	142953517
chr19	24683133	24683926		chr8	71312805	71313143
chrX	61722431	61723238		chr10	60262336	60262730
chr12	104822626	104823364		chr2	103290824	103291101
chr7	6244192	6245121		chr13	112241370	112242027
chr14	62887974	62888102		chr9	61815763	61815984
chr2	173682695	173683335		chr10	128902507	128902736
chr19	44067395	44067911		chr7	81025633	81026336
chr7	81310881	81311653		chr15	6520576	6521045
chr19	40487351	40488172		chr17	35708740	35708877
chr2	36064474	36064725		chr19	4214275	4215402
chr8	106159910	106160213		chr1	126817290	126817997
chr11	63093536	63093868		chr12	111159808	111160351
chr11	99105876	99106676		chr7	25687904	25688340
chr9	42252887	42254024		chr6	127351757	127352052
chr5	30411497	30412149		chr3	9853078	9853600
chr10	87567220	87567478		chr7	19577952	19578242
chr1	72277953	72278379		chr11	117316924	117317149
chr13	4049712	4050077		chr5	53236096	53236445
chr11	29532199	29532995		chr15	61770972	61771360
chr3	122789627	122789983		chr1	170407123	170407393
chr14	121072699	121073939		chr18	38946436	38946750
chr9	113833476	113833922		chr8	84966729	84966882
chr15	57929350	57929678		chr8	122178638	122178732
chr16	70534963	70535502		chr1	163383502	163383925
chr15	77329665	77330384		chr13	74121092	74121644
chr10	7264684	7265448		chr1	142894201	142894458
chrX	140538721	140539700		chr6	8752909	8753425
chr8	123158682	123159400		chr19	40476500	40476758
chr9	46138822	46139188		chr3	40889887	40890122
chr8	24429744	24430439		chr10	95630782	95631279
chr9	74878295	74878509		chr8	39650086	39650267
chr1	164559344	164560256		chr9	43248484	43248630
chr8	115856161	115857177		chr3	52630379	52630512
chr10	89493947	89494465		chr18	80689903	80690213
chr13	73735193	73736088		chr4	132247460	132247935
chr1	51750886	51751335		chr17	23739505	23740799
chr5	123187363	123187694		chr11	6519623	6519956
chr4	123515558	123516609		chr3	152920414	152920688
chr16	26248270	26248882		chr7	92025411	92025882
chr19	46134370	46134628		chr1	138593958	138594373
chr9	101552862	101553096		chr4	105666224	105666656
chr8	77486822	77487228		chr10	96239000	96239265
chr10	43509203	43509648		chr4	62663458	62664276
chr2	169958912	169959327		chr7	97081011	97082426
chr9	57312500	57313162		chr2	23052544	23052993
chr7	115795826	115796429		chr17	78382341	78382820
chr15	27492174	27492591		chr1	177729205	177729826
chr12	17425425	17426357		chr13	51710810	51711114
chr5	27608901	27609405		chr7	139984577	139984877
chr7	126109160	126109645		chr15	97767377	97768492
chr7	89318023	89318392		chr7	74497263	74497509
chr15	75965495	75966125		chr1	127256986	127257376
chr13	113917662	113918219		chr6	49031319	49031660
chr16	59577138	59577446		chr16	5444779	5445221
chr5	120471341	120471959		chr2	63802982	63803206
chr1	13658680	13659217		chr14	31685623	31686004
chr13	60684109	60685056		chr15	77945640	77946051
chr11	4394177	4394714		chr11	113485529	113485814
chr1	153600968	153601325		chr10	63410257	63411075
chr6	117169865	117170594		chr14	26547591	26548050
chr15	84133494	84133818		chr10	93375007	93375724
chr4	15212946	15213733		chr2	166480982	166481251
chr11	35935285	35936019		chr14	120830413	120830823
chr14	31635050	31635266		chr13	13538601	13539142
chr9	61381579	61381778		chr10	54040396	54041125
chr12	81189154	81190146		chr4	59366268	59366480
chr4	118410713	118411396		chr8	72134783	72136546
chr12	57536825	57537425		chr6	54655698	54656163
chr7	139537588	139538294		chr2	148407827	148408468
chr7	102025188	102025996		chr9	42126690	42127011
chr2	32418431	32419898		chrX	7740091	7740605
chr19	55248024	55248281		chr13	30438899	30439165
chr8	76457283	76457786		chr3	60320279	60320635
chr1	78895827	78896093		chr17	78273796	78274351
chr14	25750591	25751106		chr13	52636208	52636633
chr8	45725351	45725806		chr19	46863606	46863862
chr19	44056883	44057775		chr16	10340711	10340937
chr6	66964299	66964654		chr8	106611026	106611879
chr19	44387708	44389223		chr6	99996468	99996949
chr8	93279368	93279847		chr17	56030893	56031266
chr19	34307671	34308066		chr2	129633092	129633715
chr3	98280090	98281508		chr8	105613441	105614363
chr11	121328096	121328708		chr11	103178135	103178470
chr16	84823674	84824535		chr3	19663274	19663671
chr9	65308097	65308369		chr12	83842632	83843176
chr17	84389943	84390633		chr1	131252333	131253356
chr8	123981729	123981991		chr9	57420486	57421536
chr3	54238802	54239344		chr6	92395249	92395496
chr11	50265793	50266378		chr4	57782006	57782503
chr8	123705292	123705849		chr11	103262099	103262618
chr10	30326786	30327427		chr8	108723214	108723645
chr3	115646767	115647525		chr10	93261114	93261925
chr13	21881748	21883317		chr15	16566225	16566853
chr15	59319581	59320130		chr13	5871501	5871695
chr4	55461590	55462381		chr3	96159951	96161748
chr16	24221910	24222496		chr10	86688792	86689364
chr10	68134608	68135168		chr8	121841282	121841687
chr8	127076239	127077125		chr5	21384546	21384901
chr14	9389334	9389690		chr2	43772601	43773010
chr10	85352919	85353190		chr17	84096462	84096870
chr4	118500066	118501197		chr14	70333677	70333821
chr10	95839866	95840189		chr6	135364439	135364698
chr17	62574471	62574953		chr1	79471007	79471224
chr6	122135609	122136823		chr17	83075061	83075242
chr12	5204038	5204837		chr19	42080029	42080250
chr2	147527947	147528196		chr6	141886510	141887421
chr8	116540013	116540597		chr15	83221867	83222055
chr3	52922486	52922770		chr2	126466832	126467025
chr8	61544933	61545377		chr5	125106281	125106587
chr1	44198129	44199128		chr6	144773125	144773249
chr7	27607617	27608044		chr6	70813827	70814884
chr10	79937871	79938064		chr3	123321699	123321935
chr9	120881758	120882188		chr3	8963896	8964437
chr8	35088330	35089306		chr18	80550516	80550713
chr13	34464058	34464693		chr9	65561065	65561635
chr8	105080806	105081363		chr2	53850848	53851071
chr5	97056403	97057358		chr2	71814027	71814376
chr16	84745684	84746840		chr1	160268329	160268615
chr9	122314285	122314700		chr9	116376005	116376566
chr7	89303688	89304072		chr18	66442474	66442633
chr16	24449620	24450136		chr13	97510540	97511384
chr1	53064044	53064239		chr10	77251000	77252431
chr17	23553416	23553572		chr17	75331443	75331909
chr5	51867991	51868758		chr13	101314140	101314392
chr7	80453162	80453448		chr10	12821181	12821636
chr16	57902533	57902830		chr5	148379567	148379828
chr3	138106938	138107647		chr2	32470805	32472174
chr1	75537519	75537946		chr3	121369488	121369957
chr6	82065249	82065743		chr14	101254902	101255385
chr4	135377192	135377702		chr14	18678113	18678799
chr2	12899198	12900341		chr14	87020295	87020695
chr4	53155519	53155827		chr10	111103054	111103498
chr11	100475804	100476055		chr18	80738233	80738586
chr9	42271180	42271844		chr5	44427393	44427675
chr5	122016771	122017585		chr10	62948622	62948882
chr13	91171311	91171653		chr1	155059534	155059881
chr10	127491676	127492586		chr4	119105777	119106056
chr2	91008713	91009428		chrX	162931469	162931823
chr15	38514901	38515075		chr1	54920178	54920370
chr5	137054911	137055190		chr2	167292896	167293952
chr4	74201326	74201876		chr2	85281079	85281586
chr18	65224114	65224501		chr14	33214559	33214791
chr5	100548118	100548623		chr2	119744302	119745133
chr9	57267428	57268390		chr5	100719203	100720096
chr6	34899084	34899606		chr1	9699870	9701248
chr8	36704397	36705243		chr11	74572653	74573039
chr9	35026468	35027782		chr19	20393521	20393864
chr2	5042618	5043072		chr2	85145527	85146334
chr14	62553904	62554105		chr14	30976325	30976537
chr16	18083179	18084038		chr7	49245558	49246551
chr11	48852129	48852709		chr15	77815819	77816266
chr6	148139311	148139649		chr8	104121831	104122392
chr10	21441124	21442252		chr6	118478597	118479772
chr1	164678250	164678622		chr2	13558509	13559040
chr3	149321439	149322021		chr3	69200382	69200640
chr1	135345287	135345797		chr2	163583895	163584009
chr9	9582976	9583573		chrX	60450642	60451183
chr3	138401865	138402342		chr3	79688022	79689382
chr13	34793543	34794693		chr7	132714190	132714597
chr2	131163874	131164340		chr17	80997298	80997648
chr16	24403783	24404179		chr16	95928432	95929194
chr5	123977136	123977786		chr6	31233364	31233548
chr4	63346222	63347158		chr5	105350256	105350413
chr4	150310244	150310520		chr3	136331152	136331557
chr2	75639552	75639967		chr14	20973842	20974131
chr11	11818781	11819364		chr1	135711154	135711505
chr6	100644700	100645256		chr15	3905579	3905927
chr6	90539214	90539645		chr19	36006348	36006613
chr16	18072262	18072468		chr4	140673480	140674952
chr14	118796316	118797038		chr15	78247719	78247946
chr9	74328875	74329310		chr12	39334131	39334467
chr13	64367582	64367745		chr3	101799831	101800152
chr3	143002021	143002473		chr5	17426943	17427464
chr2	115410212	115410707		chr5	139796895	139797500
chr16	70214307	70214744		chr8	13548813	13549246
chr1	88140449	88141086		chr10	82984903	82985700
chr15	3471567	3472020		chr19	41900585	41900828
chr4	101717292	101718114		chr15	76220824	76221069
chr15	99711010	99711964		chr11	74575788	74576362
chr6	58612706	58612998		chr4	124700346	124700996
chr3	136871950	136872981		chr11	45807922	45808141
chr17	31400984	31401506		chr1	191275493	191275982
chr11	120851941	120852645		chr1	138039259	138039453
chr1	170694672	170695607		chr10	28659640	28659798
chr16	42326351	42326580		chr7	55784519	55784931
chr8	105009393	105010597		chr6	125572325	125572855
chr7	123417693	123418281		chr2	19004809	19005271
chr5	28734688	28735337		chr13	70902924	70903080
chr9	120973211	120973867		chr9	66131333	66131741
chr1	171228439	171228594		chr16	96624656	96625206
chr9	69227760	69228269		chr3	57595325	57596061
chr6	70789294	70789469		chr6	135252520	135252865
chr7	66727156	66727598		chr5	24425071	24425469
chr8	105053169	105053747		chr4	137795802	137796695
chr10	89098266	89098689		chrX	159254558	159256069
chr8	22636946	22637407		chr18	75494847	75495833
chr1	74721155	74722231		chr10	80032814	80033506
chr1	59403871	59404678		chr11	119834039	119834931
chr18	24436496	24436784		chr13	3749670	3750082
chr11	72503919	72504876		chr15	97824975	97825527
chr9	45902889	45903420		chr15	58927655	58927943
chr10	93079577	93079791		chr8	117121323	117121549
chr11	69123738	69124686		chr7	112285619	112285995
chr7	140773924	140776139		chr3	100785419	100786434
chr16	45952055	45953061		chr15	36164572	36165282
chr11	97210319	97211234		chr1	150759324	150759971
chr3	83046651	83047178		chr6	59185173	59185715
chr19	55074934	55075201		chr7	29001020	29001720
chr4	97900070	97900847		chr13	35665565	35665794
chr4	65820088	65820609		chr19	53413653	53414413
chr8	44954789	44955010		chr6	47799729	47800223
chr8	13364815	13365727		chr11	75567833	75567992
chr9	43818027	43818405		chr17	55906803	55906931
chr18	44487934	44488536		chr12	107645361	107645849
chr5	28046780	28047428		chr10	8095685	8096532
chr1	164681694	164681904		chr13	5302242	5302418
chr4	134067410	134067741		chr2	50642294	50642526
chr5	134209835	134210482		chr12	25155430	25155711
chr9	115477412	115478194		chr5	118380281	118380931
chr18	7644453	7645219		chr4	150076211	150076594
chr8	123242083	123243486		chr3	68493116	68494603
chr2	11588864	11589738		chr14	21560858	21561017
chr13	21167540	21168163		chr18	4804047	4804406
chr9	74921394	74921788		chr19	10803800	10804090
chr8	40680633	40681208		chr2	35507169	35507499
chr7	98417848	98418584		chr5	141004157	141004709
chr11	120819431	120820023		chr17	35708005	35708262
chr13	23453391	23454176		chr9	63721455	63721949
chr7	40065173	40065885		chr14	14346585	14346839
chr5	9108474	9108784		chr13	44532861	44533026
chr7	140722397	140722878		chr1	15118437	15118905
chr17	31039568	31040080		chr17	45629077	45629583
chr14	118038811	118039627		chr14	22059380	22060079
chr9	53390185	53391381		chr3	79936157	79936660
chr13	113548820	113549327		chr4	148074646	148075724
chr6	58937417	58937577		chr1	186586929	186587608
chr3	35918015	35918625		chr16	4969516	4969967
chr4	7457544	7457793		chr17	71117821	71118242
chr3	95353325	95353719		chr15	74921410	74921736
chr14	73134096	73134381		chr19	7267641	7269086
chr19	26778102	26778717		chr1	97976780	97977425
chr2	33256543	33257340		chr17	84126052	84126615
chr4	60664040	60664990		chr5	145861957	145862143
chr9	86685724	86685926		chr9	42083695	42084200
chr15	10366266	10366895		chr8	71665530	71666069
chr9	69276080	69276699		chr16	92801625	92802102
chr7	12983243	12983945		chr15	96377342	96377606
chr10	87518204	87519053		chr15	10771296	10771855
chr1	73654820	73655469		chr8	3430061	3430349
chr13	60173511	60173894		chr5	140841883	140842299
chr14	39264811	39265652		chr14	25226285	25227442
chr3	95319742	95320149		chr11	68431713	68432634
chr6	122594402	122595333		chr2	67627515	67627916
chr4	61519281	61520529		chr7	132286606	132287509
chr17	3461862	3462255		chr13	56599566	56600074
chr15	3246614	3247857		chr17	86256556	86257163
chr8	35217099	35217463		chr7	145222285	145222659
chr13	74507661	74508588		chr2	167358466	167358970
chr12	98263788	98263860		chr16	22656750	22657445
chr16	18417589	18418575		chr19	56588220	56588722
chr7	87247967	87248364		chr3	88492872	88493435
chr2	155547004	155547432		chr3	146271065	146271287
chr18	61906979	61907382		chr11	8759957	8760158
chr19	24187736	24188195		chr16	52094674	52095033
chr14	65772912	65773646		chr11	120948797	120949148
chr1	107773058	107773298		chr6	3424642	3425875
chr11	94760966	94761224		chr17	47139761	47140309
chr8	12066417	12066943		chr13	92613111	92613416
chr6	134227301	134227557		chr3	155092008	155092492
chr11	32538598	32539166		chr3	52198038	52199088
chr5	130205515	130206057		chr4	63091315	63091593
chr4	150105552	150106253		chr19	29241640	29241856
chr3	98740486	98740869		chr6	22124491	22124852
chr9	79755240	79755724		chr7	99711250	99711487
chr15	89431342	89432067		chr12	110454084	110454611
chr11	60196594	60197558		chr4	9131636	9131946
chr1	131974062	131974362		chr8	31444925	31445318
chr8	115968222	115968506		chr18	4908819	4909000
chr9	46052996	46053585		chr4	141958330	141958991
chr6	119410612	119410955		chr1	171016843	171018095
chr5	45481246	45481504		chr10	39518940	39519202
chr14	74794204	74794574		chr2	27027779	27028187
chr6	140745378	140746521		chr14	34762641	34762988
chr8	106246252	106246979		chr16	85736545	85736947
chr11	31812176	31812740		chr5	135468351	135468719
chr4	81730407	81730882		chr6	22378583	22378860
chr15	85961630	85962301		chr14	121407110	121407251
chr10	127877448	127878321		chr19	41339175	41339930
chr7	84153857	84154223		chr13	99748234	99748361
chr8	114137691	114138069		chr12	99640193	99640807
chr13	95887349	95887632		chr8	56409022	56409222
chr9	43234113	43234473		chr9	63941802	63942182
chr19	46672889	46673454		chr14	22269692	22270317
chr17	65717506	65717942		chr15	66813943	66814480
chr18	64601699	64601864		chr5	43948846	43949233
chr11	78759659	78760122		chr2	116417846	116418075
chr13	60707545	60708633		chr1	144775403	144775596
chr1	65346002	65346400		chr1	92052053	92052554
chr4	150131764	150131956		chr9	69546698	69546932
chr12	21321230	21321571		chr5	145879190	145880231
chr4	60140332	60140849		chr1	172499790	172501529
chr13	22015429	22016071		chr11	67081204	67081474
chr3	79564793	79565218		chr7	100855629	100856544
chr5	90899394	90899893		chr7	66933370	66933564
chr7	134192808	134193587		chr10	12787963	12788343
chr1	186575703	186576190		chr13	107700247	107700585
chr10	87578716	87579251		chr6	134189618	134190189
chr8	3211468	3211959		chr1	127239868	127240449
chr7	130222691	130223391		chr6	97234883	97235254
chr7	99191348	99191888		chr1	150164815	150165246
chr11	44414596	44415569		chr4	135899140	135899340
chr2	163310122	163311312		chr2	164752242	164752761
chr5	143460615	143460991		chr9	123968416	123968856
chr2	128512760	128513342		chr18	37964457	37964717
chr5	45321573	45321965		chr6	38298823	38299452
chr10	106936945	106937647		chr17	42938557	42939121
chr4	117344097	117344547		chr15	27702111	27703560
chr16	69928662	69929301		chr6	128976264	128976479
chr16	25041191	25041566		chr8	106006954	106007545
chr3	14783130	14783749		chr7	64037703	64038185
chr7	144550678	144551269		chr6	54058819	54059266
chr2	28848434	28849544		chr8	73342646	73343463
chr1	24461059	24461310		chr7	63905240	63905526
chr11	16777149	16777783		chr16	77602609	77603045
chr17	8299374	8300135		chr15	73153391	73153516
chr16	30407527	30408106		chr10	62339763	62340829
chr14	28998426	28998951		chr7	116100133	116100473
chr5	102483429	102484185		chr18	39517244	39517509
chr2	115888445	115889193		chr7	28372202	28372367
chr16	24199282	24200449		chr13	5813552	5813808
chr4	150784541	150785596		chr4	59863770	59864330
chr2	52476648	52477717		chr6	144818139	144818324
chr12	25265648	25265884		chr6	40435855	40436490
chr5	52945051	52945802		chr2	79031096	79031316
chr3	95194761	95196151		chr10	5181824	5182151
chr10	10120602	10120805		chr4	55532423	55533097
chr10	68244996	68245238		chr3	95312686	95312867
chr3	32399480	32399757		chr11	69692255	69692520
chr15	48898302	48899159		chr18	60480976	60481343
chr1	187244712	187245313		chr5	72503583	72504524
chr7	40242206	40242784		chr5	134607111	134607496
chr6	54759666	54760419		chr8	35633418	35633734
chr13	23436373	23436622		chr5	23386657	23387324
chr18	38711437	38712288		chr15	6873309	6874970
chr6	58968251	58969209		chr16	52417940	52418971
chr13	111751124	111751569		chr3	94587872	94588431
chr3	67558446	67558727		chr2	157203743	157205064
chr2	58920966	58921520		chr3	121442396	121442577
chr10	68739058	68739433		chr14	120307953	120308543
chr3	60033910	60035057		chr7	29392730	29393151
chr12	87291077	87291423		chr16	91478066	91478494
chr9	61977311	61977938		chr13	114964270	114964682
chr8	109994954	109995127		chr2	169767238	169767636
chr17	31323261	31324005		chr7	122951527	122951734
chr5	110800129	110800485		chr1	157038237	157038475
chr19	44625936	44626365		chr4	86710959	86711264
chr4	63554556	63555168		chr14	25646051	25646747
chr8	93228710	93229789		chr19	6546145	6546740
chr17	64604154	64604460		chr14	20508481	20508691
chr8	123757049	123757238		chr9	63793737	63794151
chr10	15746734	15747403		chr11	114897835	114898527
chr12	88421709	88422368		chr3	19976057	19976250
chr11	7147980	7148493		chr2	173276419	173276932
chr8	114089875	114090149		chr13	103977897	103978155
chr19	44405750	44406548		chr7	100492772	100494145
chr10	4589637	4589938		chr5	8813674	8814156
chr11	96890016	96890259		chrX	95967819	95969009
chr2	58743478	58744050		chr9	59655860	59656864
chr3	63340476	63340878		chr3	122372491	122373030
chr15	84189725	84190132		chr11	90224803	90225630
chr8	46348824	46349492		chr16	13221161	13221935
chr9	42279692	42280355		chr12	8386507	8387112
chr9	70006934	70007316		chr14	14843157	14843476
chr15	60921087	60921720		chr1	182511948	182512094
chr12	13676886	13677666		chr17	88132466	88133419
chr15	10202333	10203290		chr19	16149103	16149767
chr6	37553816	37554383		chr19	42001348	42001584
chr16	30443397	30443901		chr9	119853591	119853840
chr11	103867786	103868255		chr1	36333139	36333967
chr10	87863413	87863535		chr2	30258609	30258888
chr6	134110120	134110528		chr3	21952804	21953387
chr11	7135265	7136434		chr9	84977525	84978129
chr5	43904667	43905328		chr5	20681198	20681510
chr9	57724753	57725441		chr8	86891603	86891884
chr14	34274044	34274694		chr13	107903170	107903943
chr18	59087479	59087996		chr15	27942278	27942428
chr7	140769911	140770143		chr3	84438151	84438521
chr5	45496107	45497599		chr1	150673232	150673694
chr1	171036816	171037336		chr6	143361454	143361627
chr4	139973104	139973271		chr5	117143196	117143776
chr2	33366914	33367403		chr15	77874454	77875244
chr9	43227556	43228097		chr16	65814929	65815918
chr10	10925176	10925575		chr1	125551622	125552161
chr9	74375452	74375774		chr5	32191976	32192683
chr16	20829096	20829575		chr4	3402542	3403423
chr13	4786440	4786815		chr11	88068199	88069333
chr17	46513129	46513653		chr2	58704645	58704893
chr3	129840254	129840555		chr16	52060993	52062300
chr18	33562255	33563019		chr11	32580424	32580844
chr3	129517037	129517492		chr3	28171285	28171640
chr18	7631725	7631944		chr3	50406825	50407190
chr5	43384736	43385549		chr5	118413463	118413677
chr6	117276365	117277274		chr15	67048739	67049075
chr9	45464289	45464559		chr8	117252694	117252962
chrX	164521555	164521844		chr9	65579807	65580365
chr4	87667257	87667954		chr17	88508859	88509496
chr19	28960547	28961458		chr15	50772687	50772867
chr8	41046964	41047535		chr6	86609124	86609675
chr15	77202184	77202552		chr1	191894359	191894750
chr2	31495961	31497297		chr14	77464735	77465310
chr1	74109513	74109995		chr17	56133718	56135018
chr1	182602050	182602721		chr3	50628212	50628612
chr17	32686743	32687106		chr14	61310279	61310668
chr7	19693442	19693993		chr5	110879383	110880196
chr2	71877961	71878199		chr13	40968547	40969078
chr7	75621730	75621907		chr17	35783959	35784332
chr12	103769550	103770229		chr7	135914035	135914655
chr7	72971621	72972332		chr8	126628711	126628900
chr19	30201904	30202804		chr13	41405187	41405284
chr9	86687871	86688082		chr9	41130660	41130854
chr18	12652646	12652828		chr1	171558701	171559274
chr8	46837114	46837821		chr13	41502509	41502825
chr14	74956511	74957305		chr2	164743260	164743896
chr11	60244576	60244858		chr10	93335822	93336934
chr15	10379802	10380538		chr11	75152548	75153648
chr8	114109634	114110124		chr17	65663675	65664025
chr2	32248590	32249443		chr17	43407581	43408022
chr1	130832152	130832583		chr15	41446639	41447948
chr19	47424964	47425515		chrX	20425030	20426450
chr3	138339588	138340078		chr12	78894106	78894476
chr15	40954819	40955017		chr1	105199336	105199718
chr1	121329302	121329741		chr4	93669110	93669316
chr13	24354504	24355581		chr19	8997595	8998048
chr11	83922382	83922989		chrX	93634884	93635243
chr6	108534259	108535065		chr11	98933206	98933534
chr11	97241141	97241689		chr10	12278124	12278731
chr11	16772609	16772976		chr7	66108905	66109701
chr15	43614151	43615475		chr14	79331178	79331686
chr4	63129818	63130451		chr15	38535352	38535707
chr5	123226814	123227266		chr9	114329840	114330177
chr18	12667148	12668111		chr11	105989495	105989690
chr15	82434597	82435271		chr7	109993241	109994141
chr7	45713515	45714282		chr14	76413870	76415469
chr13	37918267	37918842		chr2	174595672	174596002
chr12	54562240	54562484		chr1	135535252	135535721
chr11	21517626	21518367		chr8	120750594	120751073
chr15	25680671	25681138		chrX	97376236	97377445
chr13	23518974	23519816		chr1	86407689	86407803
chr6	94687494	94687941		chr2	69015197	69015472
chr4	34794194	34794672		chr2	101967437	101967967
chr14	105604721	105605276		chr17	25648377	25649293
chr10	111609922	111610225		chr12	102453534	102454104
chr15	10303009	10303624		chr6	115911850	115912065
chr16	18084322	18084766		chr9	41152963	41153444
chr2	52302115	52302591		chr9	42127951	42128450
chr15	85771317	85772422		chr14	32835274	32835714
chr9	65858100	65858634		chr7	117462650	117462972
chr8	106130127	106130998		chr16	85756081	85756450
chr16	23196170	23197313		chr9	42484757	42484988
chr11	100474671	100475603		chr18	56875155	56875534
chr11	98561019	98561314		chr15	50703761	50704346
chr15	96880010	96880532		chr8	71602573	71603435
chr5	96441576	96442103		chr10	78135032	78135900
chr1	42860073	42860525		chr16	45038443	45038975
chr5	114925752	114926613		chr9	13608593	13608807
[truncated: 6,505 more rows]

## Sheet: lxr chip-seq
Chr	Start	End
chr8	33806771	33807044
chrY	90811671	90811811
chr11	60222383	60223188
chr15	97019425	97019648
chr1	58711794	58711974
chr17	85928617	85928743
chr17	84650364	84650938
chr7	120172198	120172337
chr10	71323785	71323975
chr4	118477264	118477439
chr8	40573111	40573318
chr12	80326192	80326402
chr13	43531500	43531659
chrY	90787889	90788263
chr4	53263662	53264105
chr5	63967685	63967901
chrX	169977753	169977900
chr6	90491986	90492262
chr6	114930082	114930230
chr14	63210043	63210247
chr7	25264648	25264827
chr9	123224968	123225111
chrX	169972546	169973130
chr6	81987261	81987389
chr14	100459165	100459348
chr3	89418469	89418732
chr6	108829730	108829974
chr1	44198467	44198620
chr8	24428263	24428397
chr16	18081549	18081675
chr19	44063856	44064108
chr4	141316871	141317014
chr8	40653487	40653951
chr1	72173247	72173635
chrY	90745314	90745479
chrX	170012938	170013173
chr19	44416062	44416616
chr13	74640391	74640549
chr17	29420095	29420332
chr8	94364030	94364302
chr12	99374466	99374622
chr5	105702008	105702148
chr9	96559876	96560027
chr16	90727452	90727716
chr13	63952109	63952356
chr15	76696072	76696214
chr4	134767330	134767477
chr1	191877767	191877926
chrX	169979419	169979782
chr6	34412049	34412208
chr17	29416189	29416556
chr12	82333251	82333478
chr5	112893556	112893744
chr5	73154201	73154344
chr8	13025571	13025933
chr11	102241179	102241386
chr14	72603043	72603266
chr6	119405312	119405562
chr17	46032513	46032689
chr13	81328343	81328525
chr1	74721637	74721806
chr17	15135037	15135444
chr5	118244859	118245121
chr10	42715493	42715864
chr8	35211736	35212198
chr8	64746515	64746659
chr6	124662538	124662881
chr12	76765609	76765767
chr17	87315726	87315910
chr13	49190089	49190567
chr19	11912428	11912736
chr12	110154481	110154955
chr9	79792531	79792761
chr10	80160821	80161139
chr3	27474329	27474574
chr11	87461821	87462025
chr11	60795872	60796187
chr3	60941561	60941727
chr7	24574269	24574558
chr15	81810713	81810864
chr5	22587640	22587824
chr11	102748401	102748739
chr1	150669258	150669457
chrY	90790500	90790684
chr6	84043418	84043792
chr4	46870120	46870357
chr5	92441545	92441671
chr17	83836076	83836323
chr1	51759719	51760030
chr3	99194821	99194981
chr4	107923407	107923832
chr11	58095617	58095941
chr5	139372043	139372174
chr12	112629483	112629632
chr7	29238373	29238782
chr6	67576861	67577073
chrY	90809280	90809653
chr3	52652576	52652770
chrY	90797419	90797874
chrY	90807510	90807698
chr7	116290866	116291085
chr10	40494861	40495091
chr19	32191311	32191565
chr15	77934370	77934493
chr19	8389462	8389739
chr5	91293071	91293312
chr17	70853150	70853271
chr16	21782845	21783102
chr2	25628693	25628915
chr9	57521337	57521914
chr11	98788861	98789091
chrM	1154	1541
chr7	19702275	19702625
chr3	10040974	10041287
chr8	126735870	126736068
chr9	46207338	46207595
chr18	38778292	38778558
chr2	132639464	132639704
chr7	109600463	109600589
chr2	5936703	5936847
chr2	57252598	57252816
chrX	169983756	169984036
chr9	63555655	63556585
chr3	52502228	52502452
chrX	10717213	10717601
chrX	169986785	169988115
chr15	88862002	88862239
chr19	46707836	46707986
chr2	132578286	132578537
chr11	11932910	11933307
chr15	99036570	99036822
chr7	48842491	48842728
chr8	117339582	117339773
chr5	45496120	45496398
chrY	90806784	90807013
chrY	90799290	90799411
chr3	126597217	126597426
chr8	116353947	116354085
chr11	110029288	110029410
chr10	75881867	75882364
chr15	57705296	57705453
chr7	19824311	19824455
chr1	155083140	155083490
chr4	119422154	119422498
chr8	14992914	14993165
chr2	147980513	147980689
chr2	30429169	30429531
chr11	72438415	72438677
chr1	172274338	172274471
chr8	84710072	84710216
chr17	32686947	32687223
chr1	160044566	160044780
chr8	11458329	11458980
chr4	53115923	53116139
chr13	35380302	35380646
chr12	104002701	104002829
chr11	53461578	53461918
chrY	90789830	90790304
chr14	117817394	117817529
chr19	45805080	45805247
chr12	76370288	76370425
chr2	164445741	164445872
chr9	120602052	120602583
chr17	31636791	31636917
chrX	169971924	169972286
chr5	119332703	119332880
chrX	169993947	169994244
chr17	23552099	23552220
chr3	89281316	89281442
chrY	90775488	90775942
chr16	37579775	37580218
chr18	46408052	46408269
chr7	124464218	124464398
chr8	120409434	120409734
chr1	52750057	52750298
chr5	146688225	146688346
chr3	79088608	79088879
chr17	12318756	12319089
chr4	95882033	95882276
chr3	51202711	51202848
chr10	81413934	81414104
chr1	36082355	36082551
chr13	40955848	40956140
chr2	104008257	104008514
chr12	40446027	40446153
chrX	166478863	166479080
chr19	55098634	55098829
chr7	35143880	35144039
chr15	84113960	84114193
chrY	90798163	90798298
chr4	141316627	141316752
chr18	12555404	12555682
chr2	32260053	32260174
chrY	90839338	90839476
chr5	123137966	123138432
chr5	127637795	127638066
chr2	31464521	31465055
chr19	44248168	44248506
chr4	53227527	53227906
chr4	138971960	138972377
chr16	29989274	29989614
chr6	84583403	84583637
chr7	97417647	97417886
chr15	11382714	11382928
chr19	44388425	44389052
chr4	63553960	63554103
chr7	89338580	89338836
chr2	58742147	58742328
chr19	44393950	44394260
chr16	10991685	10991953
chr1	170694656	170695053
chr7	139547501	139547626
chr5	147321812	147321984
chr7	119521978	119522359
chr13	36459093	36459600
chr5	135690498	135690800
chr10	68091970	68092107
chr7	31079812	31079933
chr5	87601150	87601401
chr16	91795159	91795280
chr5	142367386	142367799
chr11	86581465	86581608
chr4	102637586	102637806
chr7	114768602	114768830
chrX	169991312	169991616
chr8	109587150	109587439
chr19	3834372	3834671
chr9	119368547	119368772
chr15	53344109	53344235
chr1	72790677	72790875
chr1	171122833	171123367
chr9	86680127	86680253
chr9	78164886	78165031
chr19	44284148	44284321
chrX	169988722	169989096
chr9	114584861	114585325
chr17	28961600	28961810
chrY	90795922	90796106
chr19	23134833	23134990
chr13	62878185	62878431
chr5	123014649	123014918
chrX	170001283	170001465
chr6	28459183	28459549
chr9	78513764	78514013
chr8	95833667	95834081
chr8	123757042	123757235
chr7	55911588	55911778
chr5	127638244	127638475
chr4	136187142	136187424
chrX	169982030	169982513
chrY	90806000	90806590
chr17	43106118	43106278
chr7	130596179	130596324
chr15	55160631	55160806
chr9	114401270	114401420
chr10	121488842	121488963
chr4	132945028	132945420
chrY	90787215	90787530
chrX	170005262	170005478
chr13	9181251	9181418
chr3	38128476	38128807
chr5	140204158	140204343
chrY	90791140	90791521
chr8	46332729	46332926
chr11	72437333	72437650
chr8	61397174	61397379
chr4	141514255	141514376
chr11	84179387	84180030
chr12	8443705	8443904
chr12	70233710	70233909
chrM	10981	11224
chr3	14689903	14690104
chr17	15713001	15713127
chrY	90812695	90812976
chr2	148024369	148024650
chr13	24806024	24806346
chrY	90841605	90841726
chr10	105810143	105810269
chr4	133286893	133287019
chr7	144929553	144929679
chr12	21568495	21568691
chr4	53217467	53218460
chr4	99030728	99030884
chrX	170016544	170016722
chr9	108342419	108342639
chr12	8038406	8038707
chr17	31039528	31039990
chr11	121326104	121326363
chrX	170014102	170014402
chr5	145431085	145431253
chr18	40219159	40219421
chr5	112302010	112302695
chr18	42089243	42089471
chr1	36066317	36066493
chr14	79508982	79509103
chr14	34661751	34661954
chr1	39192819	39193102
chr17	29073410	29073540
chr4	145193931	145194290
chr10	98838980	98839187
chr7	19692056	19692376
chr14	28775290	28775554
chr1	181009825	181009983
chr14	67933036	67933334
chrY	90791998	90792300
chr9	107338197	107338518
chrX	169969894	169970098
chr19	12460631	12460827
chr8	120441733	120441937
chr6	134505015	134505150
chr4	134814365	134814524
chr17	5491493	5491896
chr2	167324249	167324420
chr19	58374750	58374955
chr6	108277711	108277903
chr11	75443882	75444068
chrM	13015	13393
chr14	121053025	121053151
chr1	191641418	191641539
chr12	13724618	13724837
chr15	64334611	64334780
chr17	45879935	45880102
chr1	59201609	59201777
chr12	76533202	76533440
chr14	66147421	66147545
chrY	90803430	90803662
chr13	37619978	37620361
chr19	44422130	44422260
chr9	47321167	47321467
chr9	110877943	110878238
chr3	34076381	34076561
chrY	90772021	90772199
chr3	115792674	115792862
chr1	71634813	71634947
chr9	119160793	119160963
chr10	96125866	96126017
chrM	318	560
chr9	94467869	94468041
chr17	31930182	31930335
chr5	135104350	135104641
chr10	81704894	81705133
chr15	77220140	77220329
chr15	77308253	77308417
chr19	10100265	10100720
chr5	125452688	125452851
chr16	97922466	97922703
chr18	20920763	20921068
chr5	135678644	135678874
chr19	32543169	32543334
chr7	130593096	130593296
chrY	90779126	90779314
chr1	82188954	82189160
chr13	58914277	58914497
chr18	65243993	65244249
chr6	120592194	120592324
chr1	174907485	174907905
chr4	144902043	144902358
chr18	10610079	10610363
chr17	28271654	28271794
chr8	41219844	41220048
chr8	13050860	13051095
chr12	87147445	87147571
chr14	18238267	18238515
chr19	47406677	47406852
chr15	85772064	85772199
chr17	71207347	71207510
chr14	64632285	64632424
chr13	46020979	46021268
chr1	160840721	160841049
chr4	117977937	117978127
chr11	117336399	117336558
chr14	75250482	75250744
chr4	105097611	105097741
chr9	30905855	30906123
chr17	31862180	31862320
chr7	35123518	35123693
chr11	5915717	5915996
chr9	61808912	61809208
chr5	135695262	135695657
chrY	90772339	90772547
chr3	9783087	9783473
chr4	113008629	113008796
chr11	22438797	22438998
chr2	165750218	165750374
chr6	67037287	67037500
chr10	59777490	59777640
chr6	17513503	17513749
chr8	46499884	46500105
chr17	51179211	51179828
chr11	116198930	116199056
chr1	161247895	161248179
chr10	66928643	66928963
chr12	44065331	44065461
chr5	105835895	105836149
chr5	138970691	138970971
chr7	19693388	19693709
chr18	46635166	46635389
chr5	150270609	150270785
chr15	85657576	85658002
chr1	180210213	180210459
chr5	54356207	54356395
chr7	29908504	29908770
chr3	52600576	52600769
chr6	90475929	90476241
chr4	132974993	132975213
chr3	89293312	89293804
chrY	90809925	90810436
chr11	44520096	44520448
chr15	88751330	88751593
chr5	134437645	134437787
chr5	135118891	135119052
chr7	114323228	114323538
chr1	133685773	133686008
chr11	120438699	120438820
chr10	39991124	39991332
chr17	29210164	29210423
chr17	57228183	57228309
chr18	12245128	12245269
chr19	40226876	40227138
chrY	90837739	90837916
chr14	25489446	25489750
chr9	65233249	65233503
chr17	46051384	46051598
chr5	147421424	147421638
chr2	155382140	155382352
chr14	21750487	21750770
chrY	90800184	90800592
chr1	21253076	21253258
chr18	61438369	61438512
chr4	134767642	134767966
chr4	40161022	40161276
chr7	101616476	101616689
chr12	86923884	86924094
chr11	60210254	60211016
chr19	5845585	5845778
chr17	46998962	46999141
chr2	120154346	120154654
chr3	59402052	59402181
chrX	75913829	75914004
chr9	105053187	105053499
chr4	106764162	106764290
chr7	141052544	141052677
chr11	98590648	98590944
chr7	40683509	40683669
chr5	120472851	120472972
chr10	21424891	21425082
chr10	126979597	126979858
chr4	32570075	32570397
chr10	99211610	99211885
chr9	122117089	122117224
chrY	90781129	90781276
chr1	65178043	65178276
chr14	69152605	69152891
chr12	25176509	25176815
chr4	59242649	59242797
chr11	69693015	69693189
chr19	8119860	8120041
chr6	59024432	59024595
chr12	55491745	55492104
chr5	107961735	107961887
chr18	12643388	12643528
chrY	90762100	90762221
chrX	169996869	169997043
chrX	169979955	169980235
chr6	91679758	91679895
chrY	90774827	90774981
chr13	44730111	44730247
chr4	44979553	44979958
chr12	8776314	8776526
chr14	8243837	8244317
chr12	70231998	70232153
chr17	46705360	46705565
chr5	99240327	99240771
chr16	30008818	30008980
chr1	195222007	195222228
chrY	90805546	90805696
chr4	138434948	138435175
chr17	28279213	28279562
chr7	105600114	105600322
chr1	55052326	55052697
chr5	110286152	110286278
chrX	169976735	169976995
chr16	22280942	22281176
chr17	53455860	53456064
chr5	143317076	143317219
chr18	12635554	12635711
chrY	90763069	90763523
chr1	171224784	171224914
chr9	77910517	77910967
chr4	35082241	35082463
chr4	43653687	43653856
chr2	36136402	36136611
chr6	128532758	128532884
chr11	107263841	107264141
chr6	24527579	24527734
chr12	8771148	8771463
chr3	83003166	83003294
chr5	146220808	146221169
chr8	68954081	68954401
chr15	102186441	102186624
chr2	158078034	158078325
chr8	24428428	24428622
chr4	62026351	62026496
chr19	44418005	44418329
chr16	28781711	28781878
chr15	76223460	76223760
chrY	90799855	90800049
chr14	73631634	73631843
chr7	97418782	97418972
chr2	103601250	103601389
chr4	137943705	137943934
chr13	60684235	60684410
chr11	102754693	102755043
chr1	133124327	133124448
chr3	145763134	145763263
chr11	80383126	80383252
chr2	60802924	60803117
chr1	133362176	133362326
chr11	84828822	84829112
chr1	24614654	24615346
chr17	45702379	45702682
chr9	90108391	90108574
chrX	170011718	170011844
chr19	43792637	43792801
chrX	169985713	169986265
chrY	90747020	90747157
chrY	90741075	90741500
chr7	72146989	72147234
chr6	72353118	72353334
chr11	8510299	8510536
chr4	76468878	76469018
chrX	19139178	19139441
chr3	41614732	41614866
chr1	155805476	155805668
chr5	146692678	146692840
chr7	73588396	73588695
chr3	133748891	133749046
chr8	34158242	34158614
chr10	117412657	117412981
chr16	22886776	22887133
chr9	61189409	61189530
chr14	25181455	25181726
chr8	26985009	26985159
chrY	90839614	90839812
chr9	66245934	66246157
chr1	67077874	67078229
chr5	113140066	113140406
chr6	86526079	86526344
chr19	40231478	40231747
chr9	116351016	116351214
chr8	71534335	71534595
chr13	41195846	41196203
chr12	84285094	84285226
chr9	42459915	42460058
chr10	127893743	127893881
chr14	75130499	75130772
chrM	4938	5231
chr7	100612837	100612966
chr5	30232256	30232537
chr11	67526587	67526806
chr1	24614041	24614520
chrY	90744319	90744870
chr1	160987286	160987420
chr4	108083367	108083819
chr6	66964344	66964600
chr8	46490854	46491048
chr17	5491991	5492185
chrM	14157	14568
chr15	85675768	85675894
chr15	102178386	102178624
chrX	169984190	169985056
chr2	160850387	160850615
chr10	81997011	81997373
chr19	32527229	32527451
chr6	57541202	57541403
chr6	21950749	21950926
chr9	48732181	48732343
chr5	138791073	138791199
chr2	167334418	167334544
chr12	103655700	103655884
chr19	29420010	29420136
chr4	137844730	137844959
chr11	101364559	101364738
chr17	31073201	31073815
chrY	90788962	90789149
chr8	79616207	79616333
chr3	79413611	79413806
chr3	89284389	89284555
chr2	158130796	158130943
chr15	80684871	80685184
chr14	25209225	25209412
chr4	103386318	103386672
chr6	114938252	114938415
chr2	69386307	69386504
chr14	8173192	8173387
chr3	159179088	159179296
chr15	23234614	23234739
chr1	134575131	134575252
chrX	169977433	169977557
chrX	169997795	169998067
chr4	6242925	6243194
chr15	77832416	77832611
chr19	5846690	5846816
chr10	4604834	4605084
chr11	95038783	95038955
chr11	100850470	100850897
chr11	7153102	7153368
chr17	56208927	56209147
chr13	37857685	37857905
chr7	44299998	44300241
chrM	5759	5956
chr4	103216263	103216449
chrY	90765375	90765640
chr3	129471415	129471656
chr3	146596642	146597100
chr12	101801179	101801322
chr7	70799502	70799647
chr18	12550230	12550589
chr11	107317701	107317861
chr5	21185830	21186081
chr1	180210767	180211112
chr3	98756997	98757208
chr5	90431271	90431458
chrX	169982640	169983564
chr6	59426341	59426475
chrY	90798439	90799084
chrY	90810976	90811149
chr6	51302357	51302629
chrX	170010791	170010972
chr15	76343807	76344174
chr6	5480044	5480200
chr12	80103513	80103876
chr14	62852173	62852353
chrX	170022063	170022201
chr12	83055978	83056158
chr15	97044016	97044372
chrY	90803997	90804760
chr5	117119016	117119248
chr11	69758403	69758638
chr7	66800831	66801097
chr5	104032699	104032995
chr11	69948394	69948666
chr5	139364866	139365215
chr18	61908960	61909086
chr13	44339378	44339580
chr12	110220793	110221204
chr7	19016104	19016246
chr13	40855278	40855476
chr15	61100937	61101135
chr6	134703198	134703386
chr8	104591958	104592119
chrX	8175711	8176051
chr6	72271099	72271403
chr1	170325371	170325622
chr4	53158710	53159419
chr13	52980619	52980800
chr7	109600840	109601054
chr4	147905022	147905354
chr5	52612967	52613119
chr5	115531916	115532246
chrX	169980362	169981509
chr5	123182767	123183010
chr17	26593351	26593486
chr17	84653524	84653889
chr15	102016611	102017042
chr7	127335747	127335907
chr14	79633237	79633438
chr2	163541879	163542105
chr14	60976012	60976201
chr4	133553035	133553235
chrY	90800723	90800899
chr16	90857044	90857176
chr14	21096823	21096956
chr8	127076797	127076965
chr8	85601873	85602007
chr2	26600735	26601044
chr8	70529661	70529912
chr10	80094122	80094422
chr2	58743702	58743828
chrX	170008812	170008989
chr1	40164395	40164689
chr8	23191907	23192082
chr13	69623724	69623964
chrY	90771465	90771856
chr2	25472426	25472916
chr8	127449459	127449672
chr15	100631821	100631998
chr2	132279638	132279920
chr9	21831075	21831317
chr4	45413633	45414015
chr10	5459259	5459444
chr19	43777431	43777621
chr4	83257683	83257872
chr19	41382061	41382221
chr11	98786956	98787082
chrX	170020625	170020767
chr1	170496247	170496429
chr6	91719136	91719397
chr11	37150003	37150126
chr1	24611623	24611900
chr4	150749142	150749317
chrY	90838623	90839143
chr8	46733647	46733846
chr9	74801287	74801413
chr4	40864392	40864668
chr13	96593597	96593891
chr13	37460415	37460877
chr11	78245218	78245526
chrY	90754590	90754817
chr3	116860436	116860662
chr10	89633558	89633781
chr16	21828246	21828588
chr18	76663053	76663198
chr9	119297995	119298131
chr14	57826010	57826136
chr15	79321944	79322138
chr17	85025117	85025313
chr5	125249234	125249589
chr1	133366833	133367211
chr15	96283997	96284129
chr17	8304965	8305234
chr4	118273661	118273823
chr7	140908743	140908942
chr10	121486374	121486604
chr8	46387157	46387323
chr18	20151551	20151837
chr5	138154588	138154757
chr17	35909633	35909864
chr4	53159670	53160199
chr18	36679104	36679337
chrY	90812181	90812503
chrX	170015496	170015831
chr1	78657411	78657926
chr4	53080179	53080658
chr7	90442726	90443286
chr8	104732097	104732371
chr13	37715308	37715627
chr4	97908613	97908839
chrX	36111783	36112166
chr11	88610954	88611154
chr17	83846644	83847003
chrY	90741952	90743929
chr1	164458651	164458847
chr9	7837141	7837499
chr13	60497764	60497953
chr7	38184950	38185085
chr2	90931795	90931961
chr9	31587807	31587958
chr2	27673518	27673687
chr18	38670767	38670917
chr17	47472945	47473255
chr9	44398089	44398217
chr6	90462656	90463350
chr9	21407240	21407378
chr7	80371027	80371214
chr17	31323373	31323625
chr4	106767623	106767758
chr4	122955269	122955685
chr2	24187654	24187942
chr10	81863987	81864231
chr4	108062606	108062794
chr2	72751364	72751704
chr13	95887406	95887571
chr5	86938401	86938527
chr2	144687289	144687710
chr2	103054578	103054704
chr2	163540729	163540990
chrY	90805016	90805185
chr13	37495131	37495380
chr5	115543440	115543653
chr18	68299173	68299304
chr10	125346466	125346652
chr8	93229595	93229757
chr11	119184017	119184251
chr9	104192560	104192725
chrX	169990099	169990220
chr8	46882091	46882453
chr7	98418165	98418436
chr5	28032053	28032196
chrY	90802173	90803284
chr9	63399259	63399665
chr4	101710380	101710665
chr3	97615233	97615543
chr11	110463187	110463455
chr12	84020635	84020789
chr5	130043828	130044117
chr8	18845669	18846121
chr2	118529540	118529702
chr19	44027350	44027483
chr4	102543139	102543346
chr11	120824428	120825202
chr1	24612325	24612549
chr11	102742252	102742451
chr4	136214899	136215190
chr5	147420977	147421198
chr16	20672512	20672677
chr7	140908044	140908218
chrM	5367	5559
chrM	1842	3083
chrX	169973879	169974133
chr6	146126926	146127118
chr13	81367740	81367923
chr4	53143088	53143214
chr7	16504997	16505371
chr14	20116213	20116373
chrY	90764613	90764734
chrX	169976400	169976595
chr10	127959326	127959447
chr4	53414106	53414344
chr10	99226852	99227070
chr3	51408664	51408896
chr11	102216071	102216350
chr8	35375593	35375818
chr4	43423381	43423583
chr10	128336194	128336351
chr3	104360455	104360591
chr15	99865653	99865774
chr4	141722065	141722285
chr15	102026630	102026757
chr5	122994434	122994609
chr11	74894744	74894968
chr14	66111167	66111587
chr8	84650315	84650612
chr9	66178123	66178290
chr11	87701065	87701233
chr3	129591908	129592034
chr14	73630505	73630879
chr12	25232785	25232943
chr11	113194375	113194629
chr2	126555393	126555759
chr7	4739825	4740125
chr10	21444257	21444521
chr5	150598654	150598941
chr3	93469595	93469753
chr3	69348972	69349121
chr5	125319363	125319636
chr3	108336958	108337174
chr8	116581304	116581506

## Sheet: nearest gene
All gene lists are sorted alphbetically
nearest genes to LXR binding sites that are also LXR-increased genes (n=144)	nearest genes to LXR binding sites that are also LXR-decreased genes (n=26)
LIPO genes are highlighted in yellow
Abcg8	BC030867
Abtb2	Adamts15
Acaa1b	Asap3
Acot1	B4galt5
Acot11	Bcl3
Acox1	Ccnd1
Acsl1	Derl3
Acsl3	Dhrs9
Adam11	E2f2
Adipor2	Ehd4
Adk	Fgl1
Adssl1	Fgr
Agpat2	Hp
Aldh8a1	Hpx
Angptl3	Il1r1
Anks4b	Krt18
Apoa2	Lyl1
Apoc1	Msmo1
Ass1	Noct
BC024386	Orai1
Bmf	Pik3ap1
C2cd2	Plec
Cdcp1	Sbno2
Cebpa	Scd2
Ces1e	Tgm2
Ces2a	Trp53cor1
Chrna2
Cirbp
Cnmd
Coq8a
Cox5a
Cs
Csrp3
Cyp27a1
Cyp2c23
Cyp2c70
Cyp4f15
Dapk1
Ddah1
Deptor
Dhrs3
Dhtkd1
Ehhadh
Elovl2
Elovl5
Enpp6
Ephx2
Fabp5
Fam13a
Fam210a
Fasn
Fbp1
Fbxo3
Fcna
Foxa2
Foxn3
Gabbr2
Gas7
Ggt6
Glt1d1
Gm11437
Gm12718
Gm16551
Gm35986
Gpam
Gpcpd1
Gpd2
Gprin3
Gsta3
Gstz1
Haao
Hgd
Hnf4aos
Hpd
Hsd17b11
Hsd3b3
Idh1
Ier2
Il13ra1
Klf15
Klf9
Lama3
Lap3
Lpcat3
Lrrc8d
Lrtm1
Me1
Met
Mfn2
Mid1ip1
Mlxipl
Mreg
Myo1b
N4bp2l1
Ndufa5
Npc1
Nr1d2
Ormdl3
P2ry1
Papss2
Pde4b
Pdk2
Pdk4
Pdp2
Pim3
Pls3
Ppara
Ppargc1b
Ppm1k
Ppp1r3b
Prodh
Ptgr2
Ptprd
Pxmp2
Rabgap1l
Rnf125
Samd8
Scd1
Sdc4
Serpina6
Shmt1
Shroom1
Slc17a8
Slc27a2
Slc2a4
Slc37a4
Slc38a4
Slc44a1
Srebf1
Stat5b
Taok3
Tars
Tcim
Thrsp
Tmie
Ttc39b
Ttc39c
Uck1
Ugt2b1
Uox
Upp2
Vegfa
Zfp36l1
Zhx2
