# Supplementary material for: LXR-dependent enhancer activation regulates the temporal organization of the liver’s response to refeeding leading to lipogenic gene overshoot
Source: PLoS Biol. 2024 Sep 12;22(9):e3002735. doi: 10.1371/journal.pbio.3002735 (PMC11379474; doi:10.1371/journal.pbio.3002735)
Supplement: S1 Data — (XLSX) [file pbio.3002735.s011.xlsx]

## Sheet: Sheet1
All bars shown in bar plots throughout the paper represent the mean of replicates and errors bars represent the standard deviation
Fig. 2B		Adlib			Fasted			Refed_3h			Refed_10h			Refed_24h
		replicate 1	replicate 2	replicate 3	replicate 1	replicate 2	replicate 3	replicate 1	replicate 2	replicate 3	replicate 1	replicate 2	replicate 3	replicate 1	replicate 2	replicate 3
	Lbr	3.217	3.919	3.341	1.626	1.697	1.78	1.964	2.28	1.281	2.976	3.559	3.555	3.935	3.76	4.203
	Ddit3	6.702	6.325	7.392	6.779	5.896	6.564	55.423	47.961	36.647	9.555	7.361	7.892	10.925	6.661	8.829
	Crat	14.608	12.322	12.894	29.578	31.056	35.253	21.23	20.584	24.159	6.82	6.754	7.103	6.859	6.498	6.205
Fig. 2E		Adlib			Fasted			Refed_3h			Refed_10h			Refed_24h
		replicate 1	replicate 2	replicate 3	replicate 1	replicate 2	replicate 3	replicate 1	replicate 2	replicate 3	replicate 1	replicate 2	replicate 3	replicate 1	replicate 2	replicate 3
	Apoa5	495.168	602.987	530.226	831.264	1011.41	979.308	511.733	336.841	256.023	406.163	506.384	471.195	323.429	376.523	356.131
	Lpin2	28.624	34.617	44.777	45.02	27.465	56.097	7.651	9.493	7.021	52.662	47.032	60.426	33.113	29.099	30.753
	Polb	3.169	2.752	2.812	2.544	3.01	3.109	5.503	4.674	2.992	3.557	4.226	3.694	5.214	4.004	5.471
	Pnpla5	0.041	0.469	0.372	0	0.033	0	0	0	0	0.146	0.143	1.077	1.75	1.36	1.1
Fig. 3B	Fasting repression				Refeeding induction
	CHOL	LIPO	AID		CHOL	LIPO	AID
	2.8	2.6	3.8		4.6	8.4	33.5
	1.4	4.1	4.2		2.8	6.4	22
	4.4	2	2.6		2	6.1	7.1
	1.5	1.6	2.3		1.9	5.7	5.7
	1.8	1.5	7.2		1.7	5	3.7
	18.9	1.2	7.3		1.7	4.7	3.3
	4.1	3	1.8		1.5	4.4	3.1
	3.4	1.5	2.1		1.5	2.8	3
	15.5	42.1	2.3		1.5	2.4	2.9
	1.8	9.5	4.6		1.5	2.3	2.4
	3.7	1.7	1.5		1.4	2.3	2.4
	8.9	4.9			1.4	1.9	2
	8.8	16.9			1.3	1.8	1.9
	3.6	2.3			0.8	1.8	0.6
	9.1	3.9				1.6
	5.2	1.3				1.6
	3.2	11				1.5
	16.2	1.5				1.5
	1.8	1.9
Fig. 3D		Adlib											Refed_24h
	Liver TG	replicate 1	replicate 2	replicate 3	replicate 4	replicate 5	replicate 6	replicate 7	replicate 8	replicate 9	replicate 10	replicate 11	replicate 1	replicate 2	replicate 3	replicate 4	replicate 5	replicate 6	replicate 7	replicate 8	replicate 9	replicate 10	replicate 11	replicate 12
		6.60944	3.37081	4.77201	3.59553	7.7066	2.84206	4.6266	3.66824	4.19699	5.02317	5.8163	8.12961	7.40257	9.78196	15.2678	7.93132	4.36223	4.1309	6.77467	6.80772	6.31201	8.88969	4.03176
		Adlib								Refed_24h
	Liver cholesterol	replicate 1	replicate 2	replicate 3	replicate 4	replicate 5	replicate 6	replicate 7	replicate 8	replicate 1	replicate 2	replicate 3	replicate 4	replicate 5	replicate 6	replicate 7	replicate 8
		1.36772	1.70013	1.98422	1.79985	1.46076	1.81841	2.21256	2.4933	4.12005	1.91142	1.87685	1.84162	0.378336	1.79395	2.13813	2.22765
Fig. 5B		WT Adlib				WT Fasted				WT Refed_24h				DKO Adlib				DKO Fasted				DKO Refed_24h
		replicate 1	replicate 2	replicate 3	replicate 4	replicate 1	replicate 2	replicate 3	replicate 4	replicate 1	replicate 2	replicate 3	replicate 4	replicate 1	replicate 2	replicate 3	replicate 4	replicate 1	replicate 2	replicate 3	replicate 4	replicate 1	replicate 2	replicate 3	replicate 4
	Fasn	1	0.96034	1.22716	0.9704	0.21172	0.13301	0.14998	0.17495	2.33705	1.4815	2.69567	2.26676	0.59267	0.52467	0.4404	0.48169	0.25438	0.12378	0.15618	0.2006	0.94382	0.60113	0.51261	0.4441
	Thrsp	1	1.01465	0.93233	1.35502	0.05578	0.04197	0.06488	0.09318	1.76964	1.70073	3.22788	1.62182	0.17712	0.1393	0.07887	0.07908	0.13113	0.095	0.09815	0.08562	0.10252	0.15449	0.07163	0.05267
	Mid1ip1	1	1.47972	1.70806		0.13603	0.17929	0.36669		2.05719	2.04217	1.73896	2.26098	0.99693	0.75881	0.6744	0.54697	0.42377	0.30911	0.25586	0.36336	1.17685	0.96046	0.53209	0.38291
	Sqle	1	1.72063	1.25901	1.2552	0.04719	0.06217	0.09018	0.27491	1.43167	1.65498	1.74314	1.45754	3.60626	3.4243	2.16844	2.47467	0.21404	0.16211	0.15987	0.2973	3.04602	2.85107	1.68499	1.76183
	Idi1	1	1.56237	1.08694	0.97053	0.24916	0.16558	0.32187	0.70181	1.17026	1.3942	1.32146	1.25705	3.41869	2.82189	2.29505	2.53378	0.58993	0.45058	0.40922	0.78776	3.22769	1.98155	1.62708	1.7508
	Mvk	1	1.35842	0.94186	0.94188	0.05844	0.07887	0.14435	0.21137	0.85336	1.08173	1.01912	1.09423	3.37286	2.64806	1.70127	1.91028	0.25338	0.19063	0.11028	0.26728	4.63893	3.63103	2.16684	1.82173
Fig. 5F		WT									DKO
	liver TG	replicate 1	replicate 2	replicate 3	replicate 4	replicate 5	replicate 6	replicate 7	replicate 8		replicate 1	replicate 2	replicate 3	replicate 4
		8.63029	6.11446	3.64856	6.92976	6.02379	4.51497	4.15837	7.58105		1.14242	3.74468	0.223547	0.362207
	liver cholesterol	replicate 1	replicate 2	replicate 3	replicate 4	replicate 5	replicate 6	replicate 7	replicate 8		replicate 1	replicate 2	replicate 3	replicate 4	replicate 5	replicate 6
		4.12005	1.91142	1.87685	1.84162	0.378336	1.79395	2.13813	2.22765		2.59883	3.93359	2.44297	1.07808	2.78913	2.06975
		WT									DKO
	plasma TG	replicate 1	replicate 2	replicate 3	replicate 4	replicate 5	replicate 6	replicate 7	replicate 8	replicate 9	replicate 1	replicate 2	replicate 3	replicate 4	replicate 5	replicate 6	replicate 7	replicate 8
		168.816	94.2829	153.246	154.325	127.497	115.055	168.453	98.8	152.5	43.8302	39.7849	60.2515	69.121	23.7016	36.276	62.576	56.5
	plasma cholesterol	replicate 1	replicate 2	replicate 3	replicate 4	replicate 5	replicate 6	replicate 7	replicate 8	replicate 9	replicate 1	replicate 2	replicate 3	replicate 4	replicate 5	replicate 6	replicate 7	replicate 8
		172.987	180.429	194.011	165.524	132.713	153.191	135.263	163.8	158.8	92.2516	114.793	79.7707	124.888	81.5512	67.3958	69.4343	100.5
Fig. S2A		Adlib									Refed_24h
	plasma TG	replicate 1	replicate 2	replicate 3	replicate 4	replicate 5	replicate 6	replicate 7	replicate 8	replicate 9	replicate 1	replicate 2	replicate 3	replicate 4	replicate 5	replicate 6	replicate 7	replicate 8	replicate 9
		94.6013	143.447	180.025	152.043	92.9286	81.8429	128.498	111.5	126.3	168.816	94.2829	153.246	154.325	127.497	115.055	168.453	98.8	152.5
	plasma cholesterol	replicate 1	replicate 2	replicate 3	replicate 4	replicate 5	replicate 6	replicate 7	replicate 8	replicate 9	replicate 1	replicate 2	replicate 3	replicate 4	replicate 5	replicate 6	replicate 7	replicate 8	replicate 9
		91.5791	116.154	186.085	124.762	95.1184	141.339	144.978	213.8	133.8	172.987	180.429	194.011	165.524	132.713	153.191	135.263	163.8	158.8
Fig. S2B		Adlib				Fasted						Refed_24h					Refed_72h					Refed_1_week
		replicate 1	replicate 2	replicate 3	replicate 4	replicate 1	replicate 2	replicate 3	replicate 4	replicate 5	replicate 6	replicate 1	replicate 2	replicate 3	replicate 4	replicate 5	replicate 1	replicate 2	replicate 3	replicate 4	replicate 5	replicate 1	replicate 2	replicate 3	replicate 4	replicate 5	replicate 6
	Acaca	1	0.76928	0.55331	0.56063	0.33544	0.49506	0.39204	0.45756	0.43144	0.36032	1.71872	1.86751	1.33233	1.50432	1.1253	1.13961	1.11903	0.9489	1.0965	1.02211	0.65881	0.8935	0.6545	1.02587	0.63501	0.46737
	Elovl6	1	0.3984	0.26355	0.28936	0.24285	0.33727	0.41944	0.47878	0.43086	0.34628	1.59384	2.62689	1.66465	2.27601	0.95837	1.33459	1.27277	1.28482	1.27536	0.91347	0.57745	0.7322	0.3455	1.05633	0.51159	0.20044
	Pnpla3	1	1.1597	0.58313	0.32501	0.10964	0.11852	0.03692	0.03033	0.15427	0.1038	4.83599	4.83738	2.61905	2.57293	2.38736	3.26396	2.26316	0.70819	1.88964	1.14198	0.84391	1.5714	0.79261	3.30049	0.50123	0.62057
	Fasn	1	0.34512	0.25818	0.22106	0.03103	0.04584	0.08439	0.07125	0.0623	0.04906	0.84697	1.53505	1.08046	0.86781	0.56786	0.68748	1.13475	0.7716	0.53798	0.66083	0.40529	0.30264	0.19683	0.67765	0.3466	0.13679
	Me1	1	0.45983	0.38695	0.40642	0.59275	0.6743	0.67907	0.7208	0.65118	0.60305	0.91189	2.50948	1.68542	1.78338	0.90673	1.6655	1.70943	1.33586	1.64319	1.26115	0.90834	1.34245	0.46398	1.32638	0.73984	0.51582
Fig. S2C		Adlib						Refed_24h						Refed_72h						Refed_1_week
		replicate 1	replicate 2	replicate 3	replicate 4	replicate 5	replicate 6	replicate 1	replicate 2	replicate 3	replicate 4	replicate 5	replicate 6	replicate 1	replicate 2	replicate 3	replicate 4	replicate 5	replicate 6	replicate 1	replicate 2	replicate 3	replicate 4	replicate 5	replicate 6
	Liver TG	6.60944	3.37081	12.1878	4.77201	3.59553	7.7066	8.12961	7.40257	9.78196	15.2678	7.93132	4.36223	16.788	7.20428	8.12961	7.79913	15.3339	13.1528	16.788	7.20428	8.12961	7.79913	15.3339	13.1528
Fig. S2D		Adlib						Fasted_8h						Refed_24h						Refed_72h
		replicate 1	replicate 2	replicate 3	replicate 4	replicate 5	replicate 6	replicate 1	replicate 2	replicate 3	replicate 4	replicate 5	replicate 6	replicate 1	replicate 2	replicate 3	replicate 4	replicate 5	replicate 6	replicate 1	replicate 2	replicate 3	replicate 4	replicate 5	replicate 6
	Acaca	1	1.07957	0.64883	0.92211	1.35904	1.05052	1.02191	1.00664	0.76164	0.97437	1.22667	0.64936	0.92255	1.00565	1.37614	1.62241	0.9359	0.88802	1.04048	1.35797	1.04349	1.15627	1.60136	1.04116
	Elovl6	1	1.40853	0.73606	0.77589	1.85694	1.04181	1.11316	0.97815	0.92926	1.05126	1.16681	0.83256	0.88157	0.87893	2.01041	1.8741	0.56273	0.68871	0.8766	1.55849	0.76524	1.25894	2.29603	0.98959
	Pnpla3	1	2.44923	0.08923	0.94815	1.29978	1.26556	0.43601	0.74622	0.30592	0.63698	1.56298	0.44622	0.53861	0.95382	2.77699	2.6446	1.67056	0.70786	0.50269	1.79408	0.19053	1.66076	2.90729	1.15696
	Fasn	1	2.00801	0.75911	1.19422	2.9772	1.41987	1.22632	1.0521	0.85454	1.47391	2.44958	0.89727	1.47725	1.82528	3.23091	2.79989	0.9404	1.22761	1.75061	2.67186	0.98502	1.7891	2.72073	0.90117
	Me1	1	1.22229	0.48437	0.84947	1.19388	1.00224	0.64921	1.19491	0.91158	0.82316	1.33383	0.94473	0.8062	0.91482	1.22729	1.618	0.57742	0.50305	0.93424	1.58318	0.76641	1.81133	2.13618	1.12656
Fig. S4A		WT				DKO
	Nr1h3	0.75982	0.95319	0.71252	0.75311	8e-05	0.0003	2e-05
	Nr1h2	0.76774	0.90488	0.705	0.64996	0.00015	0.00026	6e-05	0.00035
Fig. S4D		Adlib			Fasted			Refed_24h			DKO
		replicate 1	replicate 2	replicate 3	replicate 1	replicate 2	replicate 3	replicate 1	replicate 2	replicate 3	replicate 1
	Srebf1	1	1.18455	1.01435	0.79836	1.05489	1.16774	1.46614	0.95531	1.18636	0.00685
	Got2	1	0.92823	1.85796	0.79065	0.58458	0.27213	2.50751	1.22303	0.78419	0.0751
	Fabp5	1	1.95172	2.61857	0.75948	1.11882		2.95802	1.8295	1.60634	0.29086
	Mid1ip1	1	1.8413	1.94746	1.82388	1.72947	5.3245	3.32816	3.40988		0.94522
